# Supplementary material for: Enterococcus faecium secreted the NlpC/P60 family protein to enhance host immunity and indirectly increases Akkermansia muciniphila for slowing aging
Source: Front Microbiol. 2026 Jan 29;17:1680593. doi: 10.3389/fmicb.2026.1680593 (PMC12894319; doi:10.3389/fmicb.2026.1680593)
Supplement: Supplementary file 2 [file Table_1.xlsx]

## Sheet: chr.protein
>chr_1 1-1335 + length=444 aa
MVSLDALWNELKATYQKDLSPASYNTWIETANPRTLDQNQLVVEVPSKIHKEYWEKNLAT
KIVEVGYMLSGNEIIPRFITGEEAEQEEVVEEKNPKVAAPSPLKKAMLNPKYTFDTFVIG
KGNQMAHAAALVVAEDPGSIYNPLFFYGGVGLGKTHLMHAIGHQMLQSQPNAKVKYVSSE
TFANDFINSIQNKTAEEFRQEYRNVDLLLVDDIQFFAEKEATQEEFFHTFNALYNEGKQI
VLTSDRLPNEIPKLQERLVSRFAWGLSVDITPPDLETRTAILRKKAAAERLEIPDDTLSY
IAGQIDSNIRELEGALVRVQAFAAMNSEDISTSLAADALKTLKSGKGHPQLSILQIQEEV
AKYYHIQLKDLKGKKRVKSIVVPRQIAMYLARELTDNSLPKIGAEFGGKDHTTVIHAHEK
IQQLMDSSVSMQNEVSEIKNFLLN
>chr_2 1533-2663 + length=376 aa
MKVTLNRASFMQELQTVQRAISSKTTIPILTGVKITLTQEGLTLTGSNADISIETFLSVE
NEKANMQIESTGSIVLQARFFSEIIRRLPEETFTLEVLENKQVAITSGKANFIVNGLDAD
NYPHLPVVESHNQMKLPVHVLTKLINETVFAVSQHESRPILTGVHFILSDHSLLAVATDS
HRLSQRVIPVEQTADHFDIVIPGKSLIELSRSLTNEEEIVEISIMENQVLFKTETMYFYS
RLLEGNYPDTNRLIPSSFNTEVEFSVPSFLAAIERASLLSHEGRNNIVRLSIRPDAVVLY
GNSPEIGKVEESLSYTASSGDPLEISFNPDYMKAALRAFGDMSIKVKFISAIRPFTLEPT
EDGVQFIQLITPVRTN
>chr_3 2891-3133 + length=80 aa
LKQQVILNTEFMTLGQMLKEATVIGSGGQAKWYLAENTVLVDGEPENRRGRKLYPGMMVE
VPEVGTFFMVKKGNDDNEAE
>chr_4 3237-4244 + length=335 aa
LESIYVLAMTRSHRTSSEQELIGWNDDQAMIQGEITKGSSTLPLEILLSKKGRKTKINHI
EQKKLSTYVGQMNVILFAPEDLSLVKGSPQIRRKFLDMELGQINPIYLYDLVQYQAILKQ
RNQYLKQLNEKKQTDLLYLDILSEQLAAFGSKVLKARAQFIKRLEFWANSLHQQITHHKE
QLEIEYLTAVDSLETHTQEQIQEQFLALLNQNKKKDLFRGTTTVGPHRDDLSFFINQKNV
QTYGSQGQQRTTALSVKLAEIDLIKEETGEYPILLLDDVMSELDDNRQLHLLETIEGKVQ
TFLTTTTLDHVKNKMTVEPEIFYVRQGKLKGEETE
>chr_5 4241-6187 + length=648 aa
MTEERSLVERAKEYDASQIQVLEGLEAVRKRPGMYIGSTSSEGLHHLVWEIVDNSIDEVL
AGFATKIHVIIEKDNSITVIDDGRGIPVDIQAKTGRPAVETVFTVLHAGGKFGGGGYKVS
GGLHGVGSSVVNALSTQLDVKVYKEGNVYYQEYRRGAVVDDLKIIEQTDRHGTTVHFTPD
PEIFTETTEFDFSKLATRIRELAFLNRGMRISIEDKREEEPVINEYHYDGGIKSYVEYLN
ANKTVIFPEPVYLEGEQQDIAVEVSMQYTDGYHSNIMSFANNIHTYEGGTHESGFKTALT
RVINDYARKQKLMKENDDNLTGEDVREGLTAVISIKHPDPQFEGQTKTKLGNSEVRTVTD
RLFSEHFMKFLLENPSVGRQIVEKGLLASRARLAAKRAREVTRRKGALEISNLPGKLADC
SSNDPEKCELFIVEGDSAGGSAKQGRNREFQAILPIRGKILNVEKASMDKILANEEIRSL
FTAMGTGFGEDFDVSKARYHKLVIMTDADVDGAHIRTLLLTLFYRYMRPIVEAGYVYIAQ
PPLYGVKQGKNITYVQPGKNAEEELKQVVASLPASPKPSVQRYKGLGEMDDHQLWETTMD
PSNRMMARVSVDDAIAADQIFEMLMGDRVEPRRAFIEENAHYVKNLDI
>chr_6 6207-8678 + length=823 aa
MSEEIRENIHDVNLTSEMKDSFIDYAMSVIVARALPDVRDGLKPVHRRILYGMNELGVTP
DKAHKKSARIVGDVMGKYHPHGDSAIYESMVRMAQPFSYRYMLVDGHGNFGSVDGDGAAA
MRYTEARMSKIATEMLRDINKNTVDFQSNYDDTEKEPVVLPARFPNLLVNGTTGIAVGMA
TNIPPHNLSEVVAAIDLLMDNPDVTTNELMEVLPGPDFPTGGLVMGKSGIRRAYETGKGS
ITVRAKVEITEMPNGKERILVTELPYMVNKAKLIERISELHRDKRIEGITDLRDESSREG
MRIVIDVRRDASASVILNNLYKLTSLQNSFGFNMLAIEKGVPKVLSLKQILENYIEHQRE
VITRRTVFEKEKAEARAHILEGLRIALDHIDEIIAIIRGSKSDDEAKATMIERFDLSDRQ
SQAILDMRLRRLTGLEREKIENEYQELLKLIEDLTDILARPERVTEIIKNELADLNQRFG
DKRRTELLVGEVLSLEDEDLIEEEEIVITLTNNGYIKRLANNEFRAQRRGGRGVQGMGIH
NDDFVKNLVSCSTHDTLLFFTNNGKVYRAKGYEIPEYGRTAKGIPIINLLGIDSSESIQA
IIAVTGEAEEGHYLFFTTRQGTVKRTSVTAFANIRSNGLIAIGLKEDDELVNVLLTDGQS
NIIIGTHNGYSVTFKEEAVRDMGRTASGVRGIRLREEDYVVGAALMKEDQEVLVITEKGY
GKRTKVSEYPVKGRGGKGIKTANITEKNGPLAGLTTVSGNEDIMLITDKGVIIRFNVSTV
SQTGRSTLGVRLMKMEADTKVVTMAAVEPEAVEQTVEEQATEE
>chr_7 8914-9213 + length=99 aa
MENTKYEIMYIIRPNIDEEAKTALIERFDAILKDNGAEVIESKDWEKRRFAYEMNGYREG
IYHIVKVSSPSSANAVSEFDRLAKINDDIIRHMIVKEEA
>chr_8 9264-9776 + length=170 aa
LINNVVLVGRLTKDPDLRYTASGTAVATFTLAVNRNFTNQSGNREADFINCVIWRKSAET
LANYARKGTLLGVTGRIQTRSYDNQQGQRVYVTEVVADNFQLLESRSASENRQQSGGFQS
SGQSAGGFGGNNNSNQTSQSSNGMPDFDRDTSDPFGSSSTIDISDDDLPF
>chr_9 9802-10038 + length=78 aa
MAQQRRGGRKRRKVDYIAANHIEYIDYKDIELLKRFISERGKILPRRVTGTGAKNQRKIT
VAIKRARIMGLLPFVSED
>chr_10 10181-12154 + length=657 aa
MENKNNHLSPKPLFLILFILIEVLVVLILPFRFVSASVILLMNLWGVRYWLKMKRWLTLN
KREKIQQASTVAETNLAYVSEVMPVGVIAYQPSSQKIEWLNPLALKVKDQSGLTEEELLD
TFFTAKEKKKNQVYLADKTFQFDMDTVKGVVYFNDITQNQLLKLHQANSQPVIGILSIDN
YADAIDKLDDKEISYLNSFVTTLVSDWMNEYHVFFKRINAERFFFVAQMIDLKKMMDKKF
DLLDRFRAEAEKQSSPITLSMGIAYGARSLDEIGGEAQNNLDVALVRGGDQVVVKEVKEG
AKPVYYGGKSAKNVKRTRVRSRAMSTALRRIFDETGDVFIMGHKFPDMDALGSAFGVSCL
ARFNQKKAYIVINENEIIPDVERCLEEIHKHPELEMQLISPERAIELKKDEDLLVMVDYH
KPSLSISQSLYEQFDKIVIIDHHRRGEEFPSKPLLTYIESSASSASELVSELIQYQSSKT
NRLDRFEATLLLAGMVVDTNSFNVRTTARTFDVASYLRSCGADASLVQYLLSSDLATYLE
ISHLIAGSEYVTSDIVVAAGTDEKEYNSVIAAKTADTLLSMININAAFVITKRTDGLIGI
SARSTGTINVQIIMESLGGGGHFTNAATQLENTTVEETKQKLFAAIKENMNQIYDKE
>chr_11 12160-12612 + length=150 aa
MKVIFLQDVKGKGKKGDIKEVPAGYAQNYLIKNNLAKEATKSSISQLAGQKKAQEKHEAE
ILEEAKKLKDFLEKEDTVVELKAKAGEDSRLFGSIPSKQIAEGLNKQYKIKLDKRKIELE
NPIRSLGYTNVPVKLHHEVTATIKVHVVQE
>chr_12 12887-14254 + length=455 aa
MNEVWQDRIPPQNIEAEQAVLGSVFLDAETIIDAMEYIEPKDFYRRGHQIIFETMIELND
RNEAIDVVTVKDRLEQANLLEDAGGLSYLSDLALAVPTAANIVYYAKIVEEKSLLRTLIQ
TATGIVTKGFEQGEEVQTILDDAERSILEVSEKRNRSGFLSIAEVLNSTIENIDRLAQNN
EEITGLPTGYQGLDKMTAGFQPEELIILAARPAVGKTAFALNIAQNVGTKTDRSVAIFSL
EMGAESLVNRMLCAEGSIEASHLRTGQLSEEEWSNLIVAMGSLSRANIFIDDTPGIKISE
IRAKCRKLAQEKGNLGLILIDYLQLIEGNGKENRQQEVSDISRQLKKLAKELKVPVIALS
QLSRGVEQRQDKRPVLSDIRESGSIEQDADIVAFLYRDDYYEREGGDDDDGNEPKNDNVI
EVIIEKNRSGARGTVELLFIKEYNKFSSLSPREEF
>chr_13 14917-16134 - length=405 aa
MPYILALDVSMGHSYSVLYKDDTCLFEDEIEHTQRGFHALLEEIQHLPERPLIVFEATGI
YSRPVEKFFQDHHFSYCLLNPLEAKKQMEENTLRSWKTDKSDAHRLAQTHLKNQRQPKEV
QSNFYLEMRDLARFYQEIEKKITRLRMDLHNCLQLTFPELEQFFSNRLTPYALTLIRLFP
HPDFVLASTRTKIKNKLINETRKKISANRAEQKADQIIHYAQCAYPAVEKDSIHCQKTIY
YAELLQDLLEQKEALATQMIKKAEGSPCFLLYQTFPGIGALTAALLLGELGDITRFKTHK
QLNAFVGIDIRRYHSGKYTGQDRINKRGNPKARKIIFFTIRNMIRQQRAAPNHIVDYYYK
LKKQPIPKKDKVATVACMNKLLKCMHAMVRAHTEYDYAYAVSVDH
>chr_14 16535-17827 + length=430 aa
MSSVVVVGTQWGDEGKGKITDFLSENAEVIARYQGGDNAGHTIKFNGVTYKLHLIPSGIF
YKDKISVIGNGVVVNPKSLVKELAYLHEKGVETSNLRISDRAHVILPYHIKLDQLQEDAK
GENKIGTTIKGIGPAYMDKAARVGIRIADLLDKEIFEERLRLNLDDKNRQFVKMFDSEPL
DFDDIFEEYYEYGQQIKQYVTDTSVILNDALDAGKRVLFEGAQGVMLDIDQGTYPFVTSS
NPVAGGVTIGSGVGPSKINKVVGVCKAYTSRVGDGPFPTELFDETGEQIREVGREYGTTT
GRPRRVGWFDSVVMRHSKRVSGITNLSLNSIDVLSGLETVKICTAYELDGELIYHYPASL
KELNRCKPIYEELPGWSEDITGCKTLAELPENARNYVRRISELVGVRISTFSVGPDRTQT
NILESVWAQI
>chr_15 18489-19352 + length=287 aa
VYQIVTDSCCDLPYHVLAEEKIDFLSMNLQLNDQELVDDLGKTFNYDRYMNQLKNGAMPT
TSQINVGRYLEFFRSYAEKQIPVLYVAFSSGLSGSYSSALQAVELLKEEYEVPEIYVFDT
KAASIGEGLLVLEAARLKKEGKSIEETLEWLEKNYLKVHSWVTVDDLKYLERGGRISKAS
ATLGSLLSVKPIITVDKEGRLTNVDKVRGRNKSIQTIVNETVKTIVAPLDQIVYVAYAGD
LESAEKAKRLLEEQIKMKDVKLYPLGPTIASHTGYGCIAIFSMGISR
>chr_16 19481-21103 - length=540 aa
LITVNDVSLHFSDRKLFDDVNIKFTPGNCYGLIGANGAGKSTFLKVLSGDLQPSTGSVTM
GPDERMAVLKQNHYDYEDYTVLETVIMGHKRLYEVMKEKDAIYMKEDFTDEDGIRAAELE
GEFAELNGWEAEPEAAVLLQGLNIPEELHHQQMSELTGGQKVKVLLAQTLFGKPDVLLLD
EPTNGLDIQSINWLEEFLINFENTVIVVSHDRHFLNKVCTHMADLDFGKIKLYVGNYDFW
LESSQLAAKLQANANAKKEEQIKELQEFIARFSANASKSKQATSRKKMLEKITLDDIQPS
SRRYPFVGFKPEREIGNDLLQVENVSVTIDGKKILDDISFNLNKEDKVAFVAENDITTTT
LFKVIMGEITPDTGTVRWGVTTSHSYLPKDTTKEFDTDLTILDWLRQYASKEEDDNTFLR
SFLGRMLFSGEEVLKPVNVLSGGEKVRCMLSKMMLSKANVLVLDDPTNHLDLESITALND
GLMAFTGSILFASHDHQFIQTLANRIIAVSDKGVIDRADTTYDEFLENTDIQKQLNELWA
>chr_17 21334-21873 + length=179 aa
MKEGLKMDEKRTIDWGSLILGILFVLVSLLSFQDPVGNLVAIVVVFAIFAFIKGIFELFV
RNRLKELTGYKGKMPLIIGIIDILVGVFFLFNIGAGVAALPFVFAVWFIADSVLALFTAD
LARGVSEGYYWFTIIVNILGILLGIFLLFNPISSALTLSFLVGFYFMLFGITHIAYAFR
>chr_18 22304-24034 - length=576 aa
MSKINAGVAMVKVLESWGIDHIYGIPGGSFNSIMDALYHEKNEIKYIQVRHEEVGALAAA
ADAKLTGKVGAVFGSAGPGATHLINGLYDAQMDHVPLVAFLGQVASTSMNYNSFQELNEN
PIFADVSVYNRTVMTPQSLPHVVDEAIKAAYEHKGVAIVTIPVDLGFEEIDEQPFSTAHT
HKTSVILPEEKDLLTALPYLEKAKKPVLYVGQGTRNGFPQIKEFSEHFSVPIVASVLAKR
IIPDDYENFLGFAGRVATKPGNEALAEADLILFVGSDFPFGRAFFNPTAEFIQIDIDASK
FGRRHETSLSILGDANTALQRLVELGDARPADSWYLANQENKEKWVNWLKSFEDREEEPI
RPEAVYKEINRIAEDDAIFVTDVGNTTIHSIRLLNMNGKQKHTTSGWFATMGNGVPGGIA
AQLSYPEKQVFTLSGDGGFAMVMQDIITQVKYQLPIINVVFSNDSFGFIEAEQEDTEQKK
FGVFLEDADFGKVGEALGAKSFTVTEYSQLRFAFDAAAKSDRPVVIDVKINNKRPLPVED
LHLDPRKYSEEEIQAFKEKYEVHDLPVLNELYEKRL
>chr_19 24199-25017 + length=272 aa
MVEWLLRLDPWQQALAGTAFTYFMTALGAGLVFFFKEIKKEVLNLMLGFASGVMIAASFW
SLLDPAITKAEENGDIAWLVVSIGFGLGGVFLYMADKTLPHMHFGPQHEAEGLPTHLKRT
ILLVFSITLHNVPEGLAIGVAFGAAATADNPTAAILAAVSVALGIGIQNFPEGAAVSIPL
RQEGLSRKKAFVYGQASGIVEPIAGVIGALLVTKVELLLPYALAFAAGAMIYVVVEELIP
EAQQTLSSKRHFAVFGVMSGFIIMMILDVALG
>chr_20 25119-25316 - length=65 aa
MRQKNMFLNIFMVLLVLIAASFVISLFVSVVSGLLWFAVKILIPIALIIWLVRWIKGNTH
RKNYY
>chr_21 25485-26063 + length=192 aa
MPKNRLEAFTDAVIAIIMTILVLELHEPNGDTWEALAALGYRFFIYIVSFIILAIYWNNH
HHLFQVVHKINGRVLWANSFFIFALSLFPFATSWISEYINSLAPEMTYGFVTLTANIAYY
ILAKELVKANKGHEKALKTMLNDYKKSYLSIGLNVLGIVLGYLVAPVAVLIANIVILAAW
IIPSRTIESQYR
>chr_22 26158-26295 + length=45 aa
MDQKRLHVGLITSFITMLIYLDQGHLTWTVVGVTVFLTLFTAIKK
>chr_23 27215-27718 - length=167 aa
MRYVSKFLLGIYLFFLLWLILFKLSFNLPQFLTYSYSNVNLVPFSTFSFENTTVLRETTY
NLIVFFPFGVLLNVNFKGLSFSKKLGIIFLVSFFAEFIQFLFGIGVADITDVITNTTGGL
IGLWFYQLLNKHLSTNKLDRLVVILGYVLLLFLIVAFLFLTRTIRLR
>chr_24 28342-30327 + length=661 aa
MKKVLALLLVSAVMLGACGSNAKGSSSSKKSDLVSEYSSVYGTDLETLDYTFSSRKTNSD
HYTNFVEGLLENDQYGNLKGDMAKSWEVSDDGLTYTYHLRKGVPWVDSEGNEYGADVTAN
DFVTGLKHAVDVQSETLYIVADSIKGLSDYIDGKTNDFSTVGVKAVDDYTLQYTLNKPEP
FWNSKTTYGILYPINEEFLKSKGKDFGKPTPDSILYNGPFILANNTAKSVIEYTKNESYW
DPKNVHLDTVKWTYNDGSDPDGLFKSYENGELSLARVYPNSPGYKDVTKAYPDGVTWSQT
GGSTYNLTFNFNRGTFDATSKTTDKEKEDTQKAILDRNFRLAILFGFDKKSYNAQSVGEE
GATKALRNTLVPADFVEIGGKPYGDTVASKLKALDSDAFGDVNLSDGQDGYYNADKAKEY
MEKAKTELEAKGVQFPIHLDMPVEETSEISVNMVKSLKKSVETSLGSDNVVVDIQLLNED
KYLAATYQATTGKAGDFDITNASGWGPDYTDPSSYLNIYDSRKGDMIHTLGLEASAVVQG
TDPSTAAKKAINLSEYDALLDKAAAITDDLDARYTAYADAEAWLLDNALQVPIYADGGTP
RVTNVVPFSGPYGWAGIAANKLKYVEVQSNIVTTDQYDKAKKAWETKKEETAKEAETTSS
K
>chr_25 30445-31890 + length=481 aa
MLSIFLVTTLTYAVIYSLVPRKTIFQNDVNYGKLKAKPDELADYENTAFSKMGYIEYYTT
KELKKEVGSSSSEKASSQQLEEKYQDWAKKNGWTLKQFPISKEYYATKDIPLVKRVVNFY
ANMIQIDHPWKVKDASNPNLKHSLRIENDELVGWALVGSGTQYKYQIYFNGQFPYIHQNI
VHLNLGTSYPTFAGQAVTSIISGRQGKTESTETTFNDDFTARSSANIYLRQYQKTKNISS
RDKKYFSDNYVITDTNHQDPSMIGTSFRMGAVAVIIAYAIGIPAAMLMARYKGKIPDKAG
IAIVTVLISVPSLAFIYFFRFIGSSWFSLPDSFPALGAQDIRSYILPTVILGLLSVSGIV
IWLRRYMIDQQSSDYVKFAKAKGLNAKEIARKHIFKNAAIPIVNGIPGSIIGAIAGATIT
ETVFAVPGMGKMLPDAIIAHNNPLVIAIVFVFTTVSVFSILAGDIAMALVDPRIKLSSGG
K
>chr_26 31892-32827 + length=311 aa
LENVKTEQMNEFIFVETNSLASEKIDTPKYSYWRSVMRKFFSNKVAIFMLILMLAVLLMS
FIQPLFSGYKFMDVKDINDFTKRYNPPSAKFWFGTDANGMSLFDAVWAGAKTSISISVIA
TLITTVIGVVVGAIWGTSKAIDRFMLEIYNIISNVPTLLIVIVLSYTFGSGFWNLIFAMC
VTSWLSVAYFIRVQVMIIRDREYNLASKTLGTPTLRMIFRNILPYLISIIVTDVSRALPS
FISYETFLSFLGVGLSSDVPSLGRLIAKYTNNMSNYPYLFWIPVTVLALVSVSLYIVGQT
LADAADPRTHI
>chr_27 32838-33926 + length=362 aa
MENQTILSVENISVSFHVRHRELKAIRNVSLELKEKETLAIVGESGSGKSVLTKTFTGML
EQNGNITSGTIRYKDKILSELKKDEEWEDIRGKEIATIFQDPMTSLNPIKTIGSQISEVI
IKHQKKSAKEAKRLAVELMEKTGIPNAAKRYDEYPFQYSGGMRQRIVIAIALACRPKILI
CDEPTTALDVTIQAQILELIKELQEEYQFTTIFITHDLGVVAAIADKVAVMYAGQIIESG
TVEEIFYDPKHPYTWSLLSSLPQLAQKGDVLYSVPGTPPSLYKDIQGDAFAPRSAYAMKV
DFTSEPPMFQVSETHFAKTWLLDPRAPKVLKPKQIENLHEKMIALAAELDSEEQDGGKQV
VS
>chr_28 33937-34845 + length=302 aa
LLTVKDLEITFGEGKSKFVAVQDANFDIYKGETFSLVGESGSGKTTIGRAIIGLNPTSKG
DILFEGKKINGPLSKKEQAEKIRKIQMIFQDPSASLNERATVEYIISEGLYNFNLFHSEE
ERLEKVAKIIKEVGLLPEHMYRYPHEFSGGQRQRIGIARALVMEPELVVADEPISALDVS
IRAQVLNLLKDAQKKREVTYLFVAHDLSVVRFISDRIAVIRQGHILELAETEELFNHPLH
PYTKALLSAVPIPDPILARKRKLHVYDPSIHDYTKDGPVFEEVRPGHFVYGNQKELEAYR
KL
>chr_29 34999-35403 + length=134 aa
VNGRLHRRKIVESENILVFLDNAGDVDGHMIALVKKHRVNLIDREQELFIELMNVIRAVS
LHCVENCGFDGVNLIKAEDETVEEHVSHLHFHIIPRKKQDGVDAWPLFTGAMNDLETMHQ
LLDMKQRTGEKSSA
>chr_30 35575-36066 + length=163 aa
MKNQEIIVILGNADKRDWYFILIQLLFKSLGRRDRLFKTYFRFNKIQDNPFRIMNLMLLI
FIVLWLGYINHDFLISSFSSLGIFTFFYYQNIPMKSLLKRMFLIGCGLLFAFVLGILSTY
VLWLEPFAVALVAFSSRFVLRLFHISKPGGLFFAMLSAMGTSM
>chr_31 36109-36705 + length=198 aa
MGVVFALIAAVITKLLDSRPEQTIEKATLKERFHEEPLVIIDSVFYSAALFLSVYVSHGL
NLHNPYWLTLSCASILLAENLDAMKHRQVQYLIGSMGGLCVSAVLSFVPFTQLQTIFLIT
FLYGIAQFLVARNYAVANIFLNPIALMLSTLIRGAYLMSLIEYRFLGIIIGSFIGLGVAW
VMNVGLQHYLNVVRKKLE
>chr_32 36808-37284 - length=158 aa
METNDLRMVEENFQFDIQASGILWNEETDAILLSRENNEQGIQVLPGGAVKRFETSQQAV
VREMLEETGYETKIVRLLALIESTFSIEENTDKTYQQINFVYLLKRVAHSDRHKIVASEE
KVRPVWKHRQEVKNVKPTILNEIIAEFPTSVRFEVSFD
>chr_33 37383-37811 - length=142 aa
VAFDFANNRRAGLFSYSLKDSSYTFKETDREIILEDIGFSFSKGSFIYKDQLVYFSSNGT
IYFIDLETAETTKKLPTNMDLSGVFIVSVIDDEHVAIASHDHDNNLIIWELDLSSLSLTE
KRRVEPSLWRKQEYLYDFQVKR
>chr_34 38156-39070 + length=304 aa
MRSSKYTEHYTDTFITFKEIMRTVSNIYHNCVPDKIKNRRNTDQLKQRDTVIIACVIWGI
INGYTSQRATYRAVCSVLFPNGDFPSRSRFTRLSSNLAYTIKIIRYFFIKKLTKGELVGI
IDSFPSPLCKPVRNRQAKLLNQIAKVGYNSTKKSYFYGLKIHMIVTKTGFPITYSITNPG
VHDVKVLETLSEEANLPNILGDKGYISHKIHEKLALKGITISVPPRKNMDKSEKLDHSLL
GKQRKTVETVFSSLEKLGCQNFNSRSVKGLESRFESILLAYSVLLSRAQRRFEGTLRYSL
GRRL
>chr_35 39152-40111 + length=319 aa
MTYTHLTTDELVIIESYFKMNQSVAKTAHCLNRSRQTIHKVYLFFKQGKSALEYYQQYKK
NKSNCGRRPLVLPEEQSEYIQRKVVQGWTPDVIVGRAAFPISCSARTIYRMFKKGLFDSS
DLPMKGKRKPNGHQERRGKQTFRRSIHEREKDYSQFSNEFGHLEGDTIVGLKYKSAVITL
VERLSKVIITLKPCGRQAIDIEKKLNQWFESVPKNLFKSITFDCGKEFSNWKQISNVNDI
AIYFADPGTPSQRGLNENSNGLLRRDGLLKSMDFNSVDEFFIQSVASKRNNIPRKSLDYR
TPLEVFLSYVSIDDLSNLI
>chr_36 40517-40639 + length=40 aa
MEKKEEVLLTKNSLSIKTITKQRDYWLQNGCKNKKEPRIP
>chr_37 40667-42232 - length=521 aa
LTNVADMTNVEKIIVLDYGSQYNQLITRRIRDLGVFSELLSHRITAEEVKAMNPKGIILS
GGPNSVYDENAFGIDPDIFNLGIPVLGICYGMQLITYKLGGSVEPAKNREYGKALLEVTS
DQAVLFKETPKQQTVWMSHGDLVTKVPEGFETVGTSKDCPIASIQDTTRNFYGIQFHAEV
RHSEYGIELLRHFAFDVCHCEGNWTMDNFIDMQVEKIREQVGDKKVLLGLSGGVDSSVVG
VLLQKAIGDQLTSIFVDHGLLRKGEAEQVMESLGGKFGLNIIKVDARDRFLDKLKGVSDP
EQKRKIIGNEFVYVFDDEATKLAGEEGVSFLAQGTLYTDVIESGTETAQTIKSHHNVGGL
PEDMQFELIEPLNTLFKDEVRELGTQLGMPDSIVWRQPFPGPGLGIRVLGEITEDKLEIV
RESDAILREEIAAAGLDRDIWQYFTVLPGIRSVGVMGDGRTYDYTVGIRAVTSIDGMTAD
FARIPWEVLQKISVRIVNEVAHVNRIVYDITSKPPATVEWE
>chr_38 42291-43214 - length=307 aa
MNDPMNYYRVAREEWREFYRNGQAPLTQDELDNIKSLNDRISMQDVRDIYVPLAHLIYLY
MKEFESLFLSKGLFLHKYVEVPPFIIGIAGSVAVGKSTTARLLQTILSRTFKRRNVQLIT
TDGFLYPNRILKERGIMDRKGFPESYDMEMLIDFLNRVKSGQEEIKVPVYSHDVYDIIPD
KYELIQQPDILIVEGINTLQLPANQQIYVSDFFDFSVYVDADPVLIEKWYLDRFGALLDT
AFQNPENYYYRFAIGDREEAFKMAKDVWKNVNLKNLQEYILPTRGRADIILHKTENHIID
SIFMRKY
>chr_39 43410-44015 + length=201 aa
MTNHYYSERPDTAHDFEQWAFELKGRTFQFVTDSGVFSRETVDYGSRVLIDAFDWEELPD
EGKILDVGCGYGPIGLALAFATQRFVEMVDINERAVSLAQGNAKRNQIEQVDIHQSNIYE
VLHEETYAAIVSNPPIRAGKKVVHEILTGAYPRLKQGGTLTIVIQKKQGAPSAQKKMEET
FGNAEIVTKDKGYYIIKSVKE
>chr_40 44324-45340 + length=338 aa
VKLTIRDIAEMAGVSVTTVSQILNNKGSRFSDKTRKKVLSIVNEHHYKPDYFASNVINRH
SKTIGMIVPDVTDFFFSKLIEGVESYLNPLGYVIMLCNSRHSQENEIKYLQELSHRSVDG
ILLATPNILPEKYALDSGFYQKMPIILIDRGLNRRDNGRLIVKEYEGAYQAVSLFIESGH
TKIGMLKETTGYYQLEERFNGYRHALKDHGLPFNGKFVEHGELTVQGGYTASKKLLKHKD
ITAIFCGNDAMAIGCYQAIDELGKKIPEDISVIGFDGLKLSEYMIPQLTTVQQPSFDIGF
YAARFLIDTIEFPQRKVPNKVFETKLIIRESVKVLTKG
>chr_41 45481-46782 + length=433 aa
MRMVDLIEKKRDGNELSKEEIEYIVTNYTNGKIPDYQVSALLMAIFYQDMTNEEITNLTL
AIANSGDVIDLSSLEGIKVDKHSTGGVGDTTTLILAPLVASVGVTVAKMSGRGLGYTGGT
LDKLEAIPGFQIELSDEAFVRIVNESKVAVIGQSGNLAPADKKLYALRDVTATVDSLPLI
ASSIMSKKIAAGADAIVLDVTTGDGAFMKNIEDARRLAKTMTSIGKLANRETVAVISDMS
EPLGEAIGNSLEVVEAIETLQGNGPEDLVEMCYALGSQMVVLAGKAKTIDEARTLLQEAL
ESGKALAKFKEMIQNQGGDPTIVEQPERILTARYTMELPAKQSGVVSKIVANELGIAAMM
LGAGRKTKEDDIDHAVGLKLHKKIGDTVTKGESLLTIYSNDKEISSVIELLYKNIEIGES
AMKPTLIHDIITE
>chr_42 46829-47491 + length=220 aa
MELNRMIDHTILKADASKEAVMQIIEEAKKYHFYSVCINPAWVALAKEQLQGEPVAVCTV
IGFPLGANTSETKAFETTDAINNGADEVDMVINIGALKSKDDQKVQKDIEAVVEAAKDRA
LVKVIIETSLLDREEIIRACELAKAAGADFVKTSTGFSTGGAKVEDVRLMRETVGPEMGV
KASGGIHNEEEAMAMIEAGATRIGTSAGVAIVSGSTGEGY
>chr_43 47510-47908 + length=132 aa
MAELKQEWINTAIEALDKAYVPYSHFPVGACLVTESGKIYQGINIENASFGLTNCAERTA
FFKAVSEGERSFTHLVVAGHTPDPISPCGACRQVMAEFCAPDMPVTLVGDNGVTKATTVR
ELLPYAFTEKDL
>chr_44 47974-49056 + length=360 aa
MKKAKLFGLGAVALAAGLFLGACGNNGSTDSSGGKSSSDTTTAALITDTGGVDDRSFNQS
AWEGLQKWGKDQGLSRGNDGFQYFQSSNESDYIPNIDQALNAGFKTIFGIGYKLKPAIQE
QATNNTGTNFVIIDDVIDGLDNVVSATFKDNEASYLAGIAAAYTTETNVVGFIGGVKGEV
IDRFDAGFKAGVDAGAKELGKEIKVLNQYAGDFSAPDKGRSIAQGMYAQNADIIFHASGG
TGNGVFQEAKSLNESGDKKVWVIGVDRDQSDEGEYTLNGEKKNFTLTSTLKAVGTVVEDL
AQKSADGKFPGGEHTVYGLKEDGVGLTEGQLSDEAKKAVDEAKEKIISGDVKVPETPEEN
>chr_45 49268-50830 + length=520 aa
VVQENIVIEMQNITKEFGTFKANDNINLQVKAGEIHALLGENGAGKSTLMNVLSGLLEPT
SGKILMRGKEVQITSPTKANQLGIGMVHQHFMLVDAFTVTENIVLGSEPSRAGMLDHKKA
RKEIQKVSEQYGLSVNPDAYVRDISVGMEQRVEILKTLYRGADVLIFDEPTAVLTPQEID
ELIVIMKELVKEGKSIILITHKLDEIKAVADRCTVIRRGKGIGTVNVKDVTSQQLADMMV
GRTVSFKTMKKEAKPQEVVLSIENLVVKENRGLEAVKNLNLEVRAGEVLGIAGIDGNGQS
ELIQALTGLRKAESGHIKLKGEDITNKKPRKITEHGVGHVPEDRHKYGLVLDMTLSENIA
LQTYHQKPYSKNGMLNYSVINEHARELIEEYDVRTTNELVPAKALSGGNQQKAIIAREVD
RDPDLLIVANPTRGLDVGAIEFIHKRLIEQRDKYKAVLLISFELEEILNVSDRIAVIHEG
EIVGIVDPKETSENELGLLMAGYTLEEARKELEKGAGAHE
>chr_46 50907-51956 + length=349 aa
MAAFGFQPIQGYSSMLDAALGSQRGIGETLRQATPLIFTALGFSVANSAGFFNIGLSGQA
LCGWIVSVWVALAFPDLPKVVLLPLCVILGALAGAMAAAVPGLLRAFFGTSEVIVTIMMN
YILLYVSTFALHEVMPESYRSSLDSSNMISQNASLRLPWLTQAFGGSRVNSGLFLAIIAL
IFVWLLMKKTTLGFEIRSVGLNPFASEYAGMSSKRTIVLSMVISGALAGLGGVVEGLGTY
QNFFVQTTSLSIGFDGMAVSLLGSGSAIGILLSAILFSILKIGGLGMQTGAGVPFEIVNV
SIALIIFFVGINFLIRFVMAKFFQGKKQEEIVATIEAKPTNQNHEGGEL
>chr_47 51956-52912 + length=318 aa
MSTIELIALILTSTLVYSTPLILTSLGGTFSERSGIVNVGLEGIMVMGAFSSIVFNLTMS
PSLGSMTPWIAILVGGVVGILFSLIHAVATVSLRADHIISGTVINLMAPALGVFLIKAWY
GKGQTDNITQNLGYFSFPGLADIPVIGSIFFKNTFLPAYCAILIAVIAWVIIFKTKFGLR
LRSVGENPQAADTLGINVYAMRYSGVLISGLLGGMGGAVFAQSISGNFSAGTIVGQGFIS
MAAMIFGKWNPLGAMGASLFFGFAQSLSIIGAQLPVISSIPPVLLQIAPYLLTIIVLVVF
LGKASGPKANGKNYIKSK
>chr_48 53011-54177 + length=388 aa
MFKRVHLIVMDSVGIGEAPDAEKFGDVGSDTLGHIAKEAGLNIPHLEQLGLGTIRPLEGV
ESVKDHQGYATKLEEVSVGKDTMTGHWEIMGLNIKTPFRVFPNGFPDDLIKQIEEFSGRK
VVCNKPYSGTAVIDDYGEHQMKTGDLIVYTSADPVLQIAAHEEIIPLEELYRVCQFVRDI
TKDDPYMIGRIIARPYVGEPGDFTRTSNRHDYALDPFGHTVLDSLKEAGKDVIAVGKIND
IFNGQGITESVRTKSNMDGVDQLLNVMKKEFTGISFTNLVDFDALYGHRRDVVGYAHAIE
EFDLRIPELLEAMEEDDLLMITADHGNDPTFTGTDHTREYVPLLVYSKKMKEQGALPQGY
YSDISATIAENFSVSSTENGESFLKLLK
>chr_49 54202-55020 + length=272 aa
MTKLSEMLQETTQFILDKGVKEIDFGLILGSGLGELADEIEDAVMISYDEIPFFPVSTVV
GHAGQLVYGSLAGKKVLAMQGRFHYYEGHSMQTVTYPVRVMAGLGAHSVIVTNACGGVNE
SFVPGDLMLITDHINFTGENPLIGPNEDEMGPRFPDMSQAYTPDYQATAKAAAEKLGLDL
KEGVYMGYSGPTYETPAEIRMSRTIGADAVGMSTVPEVIVAAHSGLKVLGISCITNLAAG
MQANLSHEEVVETTQRVKQSFKALVKETLTLL
>chr_50 55037-55744 + length=235 aa
MSVHIEAKEGEIADKILLPGDPLRAKYIAETFLEEPVCYNQVRGMLGFTGKYKGERISVQ
GTGMGMPSATIYAHELIQSYGVKKLIRVGTCGALSKDVHVRDLVLAQGAATSSSMIEKNF
QAFHFPPISDFNLLLKAYEIAKEKGYTVHVGNVLSEDSFYKDDLTETFQLAELGVLGVEM
EAAALYYLGAKYHVQTLSLMTVSDHLITGEETTAAERQSTFNEMIEVGLETAIQG
>chr_51 56128-56994 - length=288 aa
MIKSNLKTVMAAGMVFLSLGGSVSTFATSLSTTDFVSTSKQAIEQQLYIHNGDFNDGFDH
WITSGQEPNNPTLQTVNGNNFALAKNGENVHQYVTLKPSTTYTFSYDVAASESAPGRVEL
GIMNHDVGFDVLERSEHNNENWERGKLTFATPDDENTYLIRFASTWNGWAKYDNIQVETG
VTETNMLSVGREGSQAFAYLTLTPELFHNNQDRWVVHIDGRYRFGTFDGTAYYSIPRIVD
GNIQVRHGIPGKAGQRIEVYRLPGRPGSGTSLEHAVLFETLIIDADLI
>chr_52 57533-58441 + length=302 aa
MRSSKYTEHYTDTFITFKEIMRTVSNIYHNCVPDKIKNRRNTDQLKQRDTVIIACVIWGI
INGYTSQRATYRAVCSVLFPNGDFPSRSRFTRLSSNLAYTIKIIRYFFIKKLTKGELVGI
IDSFPSPLCKPVRNRQAKLLNQIAKVGYNSTKKSYFYGLKIHMIVTKTGFPITYSITNPG
VHDVKVLETLSEEANLPNILGDKGYINHKIHEKLALKGITISVPPRKNMDKSEKLDHSLL
GKQRKTVETVFSSLEKLGCQNFNSRSVKGLESRFDSILLAYSVLLSRAQRRFEGTLRYSL
GY
>chr_53 58596-59282 - length=228 aa
MPKLVFSRHGLSEWNALNQFTGWADVNLAPEGIEEAKEGGRKIKEAGIEFDVAYTSVLTR
AIKTCNLILEYSDQLWVPQIKSWRLNERHYGKLQGLNKKETAEKYGDEQVHIWRRSYDTL
PPLMEETDEGSAANDRRYAMLDKRDIPGGENLKVTLERALPFWQDKIAPALLDNKTVLVA
AHGNSLRALAKHIEGISDEDIMDLEIPTGQPLVYELNDDLTVAKKYYL
>chr_54 59453-60034 - length=193 aa
MKIIGYARTTINDVDLTTQVEQLSDFGCQEIFHETYEVEQNDATAVHLESVIADMQQGDA
LVVCQLHRLGKSTRQLTELTQLFKDRGLHLISIDEGIDTREMGKIYFQLMENLANMECAL
IKERTLVGLDEARKKGKIGGRPKIDAKTIKKIRRLYYEKKETIQFISSKCGVSVGTCYKY
INLPEKEIEQLCI
>chr_55 60167-60850 - length=227 aa
MNLKQLAGIEAAKFVKDGMIVGLGTGSTAYYMVEEIGRRMREEGLRITGVTTSNATKEQA
EKLGIPLKSIDEVPVVDLTIDGADEISADFQGIKGGGAALLFEKIVATYSKETIWIVDSS
KLVHKLGKFPLPVEVIPYGSQQLLRIFDEKGFQPVLRTDENGEVLTTDGGHYIIDLHLEV
IEQPESLATYLDELVGVVEHGLFLNMVSKVVVGSEKGVEILDAIRHK
>chr_56 61169-61582 + length=137 aa
MPTINQLVRKPRKSKVEKSNSPALNKGYNSFKKTQTNVNSPQKRGVATRVGTMTPKKPNS
ALRKYARVRLSNLIEVTAYIPGIGHNLQEHSVVLLRGGRVKDLPGVRYHIVRGALDTAGV
NDRKQSRSKYGTKKPKA
>chr_57 61666-62136 + length=156 aa
MPRKGPVAKRDVLPDPIYNSKLVTRLINRVMVDGKRGIAANIIYNAFDLIKESTGNDPLE
VFEQAMKNVQPVLEVKARRVGGSNYQVPVEVRPERRVTLGLRWVVNYARLRGEHTMEERL
AKEIMDAANNTGASVKKREDTHKMADANRAFAHYRW
>chr_58 62230-64317 + length=695 aa
MTREFSLQNTRNIGIMAHIDAGKTTATERILYYTGKIHKIGETHEGASQMDWMEQEQERG
ITITSAATTAQWKGHRINIIDTPGHVDFTVEVERSLRVLDGAVTVLDAQSGVEPQTETVW
RQATTYGVPRIVFANKMDKIGADFLYSVSTLHDRLQANAHPIQLPIGAEDDFTGIIDLVT
MKAEMYTNDLGTEIEETEIPEEYRELAEEWREKLVEAVAETDEELTLKYLEGEEITEAEL
KEGIRRATVNVEFYPVLCGSAFKNKGVQLLLDAVLDYLPSPLDIPAIKGIDPKTDEEVER
PADDSAPFSALAFKVMTDPFVGRLTFFRVYSGVLKSGSYVQNATKGKRERVGRILQMHAN
SRSEISEVYAGDIAAAVGLKDTTTGDTLCDEKNLVILESMEFPEPVIQVAIEPKSKADQD
KMGVALQKLSEEDPTFRAETNVETGETIIAGMGELHLDIIVDRMRREFKVEANVGAPQVS
YRETFRAGTQAEGKFVRQSGGKGQYGHVWIEFTPNEEGAGFEFENAIVGGVVPREYIPAV
EAGLKDAMENGVLAGYPLVDIKAKLYDGSYHDVDSNETAFRVAASMALRAAAKKANPVIL
EPIMAVEVVIPEDYLGDVMGHVTARRGRVEGMEARAGGQQVVRAMVPLAEMFGYATTLRS
ATQGRGTFTMTFDHYEDVPKSVQEEIIKKNGGKAE
>chr_59 64489-65676 + length=395 aa
MAKEKFDRSKPHVNIGTIGHVDHGKTTLTAAITTVLSKKNGGQAMAYDQIDGAPEERERG
ITISTAHVEYETDTRHYAHVDCPGHADYVKNMITGAAQMDGAILVVSAADGPMPQTREHI
LLSRQVGVPYIVVFLNKVDMVDDEELLELVEMEVRDLLTEYEFPGDDVPVVAGSALKALE
GDASYEEKILELMAAVDEYIPTPERDNDKPFMMPVEDVFSITGRGTVATGRVERGQVRVG
DEVEVVGIAEETSKTTVTGVEMFRKLLDYAEAGDNIGALLRGVAREDIQRGQVLAKPGTI
TPHTKFSAEVYVLTKEEGGRHTPFFTNYRPQFYFRTTDVTGVVELPEGTEMVMPGDNVTM
EVELIHPIAIENGTKFSIREGGRTVGAGVVTEIKA
>chr_60 66081-66389 + length=102 aa
MAKQKIRIRLKAYEHRILDQSADKIVETAKRTGASVSGPIPLPTERSLYTIIRATHKYKD
SREQFEMRTHKRLIDIVNPTPKTVDALMKLDLPSGVNIEIKL
>chr_61 66420-67049 + length=209 aa
MTKGILGKKVGMTQIFTESGELIPVTVVEATPNVVLQVKTMETDGYEAIQVGYQDMREVL
SNKPAKGHVAKANTAPKRFIREFKNVELGEYEVGKEITVDVFQAGDIIDVTGTTKGKGFQ
GVIKRHGQSRGPMAHGSRYHRRPGSMGPVAPNRVFKNKRLAGRMGGNRVTIQNLEVVRVD
AERNVILIKGNVPGAKKSLITIKSAVKAK
>chr_62 67077-67700 + length=207 aa
MPNVALFKQDGSQNGEITLNEEIFGIEPNESVVYDAIVMQRASLRQGTHAVKNRSAVRGG
GRKPWRQKGTGRARQGSIRSPQWRGGGVVFGPTPRSYSYKLPKKVRRLAMKSVLSEKVAE
NNLVAIEGLNFDAPKTKEFKQVLANLSIDSKVLVVLEKGNDFAALSARNLPNVSVVTSDN
VSVLDVVSNTKVLATQTALTQIEEVLA
>chr_63 67700-67990 + length=96 aa
MNLLDVIKRPVITEKSMLAMDDKKYTFEVDTRANKTLVKQAVEAAFDVKVKNVNIVNVRA
KFKRMGKYAGYTKKRRKAIVTLTEDSKEIQLFEAAE
>chr_64 68029-68862 + length=277 aa
VAIKKYKPTSNGRRNMTGSDFAEITTSTPEKSLLQPLKNHAGRNNNGRITVRHQGGGHKR
QYRVIDFKRNKDNVVATVQTIEYDPNRSANIALVHYEDGVKAYILAPKGLEVGMKLVSGP
EADIKVGNALPLENIPVGTVIHNIEMKPGKGGQLIRSAGTSAQVLGKEGKYVLIRLNSGE
VRMILAACRATIGSVGNEQHELINIGKAGRSRWMRKRPTVRGSVMNPNDHPHGGGEGKAP
IGRKAPVSPWGQPALGYKTRNKKAKSDKLIVRRRKNK
>chr_65 68905-69183 + length=92 aa
MGRSLKKGPFVDEHLMKKVEAQAGVEKKKVIKTWSRRSTVFPSFVGYTIAVYDGRKHVPV
YIQEDMVGHKLGEFAPTRTYRGHAADDKKTKR
>chr_66 69206-69553 + length=115 aa
MAEQITSAKATAKTVRTSPRKARLVIDLIRGKSVADAISILKFTPNKSAGIIEKVLMSAV
ANAENNFDLDVENLVVTEAFVNEGPTMKRFRPRAKGSASPINKRTSHITVVVSEK
>chr_67 69567-70223 + length=218 aa
VGQKVHPIGMRVGIIRDWDAKWYAEKEYAEFLHEDLRIRKFISTKLADAAVSTVEIERAT
GRVNISIHTAKPGMVIGKGGSEVESLRKELNKLTGKRIHINIVEIKKPDLDAKLVGEGIA
RQLENRVAFRRAQKQAIQRSMRAGAQGIKTQVSGRLNGADIARSEGYSEGTVPLHTLRAD
IDYAWEEADTTYGKLGVKVWIYRGEILPTKKNTEKGGK
>chr_68 70226-70660 + length=144 aa
MLVPKRVKHRREFRGKMRGEAKGGKEVAFGEYGLQAVDSHWITNRQIEAARIAMTRYMKR
GGKVWIKIFPHKSYTAKAIGVRMGSGKGAPEGWVAPVKRGKIMFEIAGVPEEVAREALRL
ASHKLPMKTKIVKREEMGGESNEG
>chr_69 70689-70838 + length=49 aa
MLDQEKQLKEELFNLRFQLATGQLENTARIKEVRKSIARIKTVLREQAK
>chr_70 70863-71129 + length=88 aa
MTEGRNQRKVYQGRVVSDKMDKTITVAVETKKNHPIYGKRMNYSKKYKVHDENNTAKVGD
IVRIMETRPLSATKRFRLLEVVEEAVII
>chr_71 71187-71555 + length=122 aa
VIQAESRLKVADNSGAREILTIKVLGGSGRKTANIGDVIVATVKQATPGGVVKKGDVVKA
VIVRTKSGARRTDGSYIKFDENAAVIIRDDKSPRGTRIFGPVARELRENNFMKIVSLAPE
VL
>chr_72 71592-71900 + length=102 aa
MFVKKGDKVKVITGKDKNKEGVVLAAFPKKDKVIVEGVNVVKKHQKPSQAAPQGGIVEME
APIHVSNVMVVDSTGVAGRVGYKEVDGKKVRVSKKTGEVLDK
>chr_73 71928-72467 + length=179 aa
MNRLKEKYLKEVTPSLMEKFNYSSVMQTPKVEKIVINMGVGDAVSNAKNLDKAVEELTLI
TGQKPMITKAKKSIAGFRLREGMPIGAKVTLRGERMYEFLDKLVSVSLPRVRDFHGVSKK
AFDGRGNYTLGIKEQLIFPEVDYDLVDKVRGMDIVIVTTANSDEESRELLTQLGMPFQK
>chr_74 72486-72671 + length=61 aa
VAKKSMIAKNKRPAKFSTQAYTRCERCGRPHSVYRKFHLCRICFRELAYKGQIPGVKKAS
W
>chr_75 72707-73105 + length=132 aa
MVMTDPIADFLTRIRNANMVKHESLEVPASKIKRDIAEILKREGFVRDVEYIEDDKQGVI
RVFLKFGKNGERVITNLKRISKPGLRAYVKADEVPKVLNGLGIAIISTSEGVVTDKEARE
KNIGGEVIAYVW
>chr_76 73137-73673 + length=178 aa
VSRIGNKVVVIPEGVTVTQEGNNVTVKGPKGELTRTFSADIKMNIEGNEVTFTRPNDSKE
MKTIHGTTRANFNNMVVGVSEGFQKALELIGVGYRAQLQGSKLVLNVGYSHPVEIIPPAG
VTVEVPANTQVIVKGANKEEVGELAANIRGTRPPEPYKGKGIRYVGEYVRRKEGKTGK
>chr_77 73834-74190 + length=118 aa
VITKPDKNKTRQKRHRRVRNNISGTAERPRLNVFRSNKNIYAQIIDDVAGVTLASASTLD
KEISGGTKTEAAQAVGKLVAERAAEKGIKVVVFDRGGYLYHGRVQALAEAARENGLEF
>chr_78 74211-74711 + length=166 aa
MVYIDPKHLELEDRVVAINRVTKVVKGGRRLRFAALVVVGDKNGHVGFGTGKAQEVPEAI
RKAIEDAKKNLVEVPMVGSTIPHEVIGAFSGGRILMKPAVEGSGVAAGGPVRAVLELAGV
ADITSKSLGSNTPINVVRATVEGLKQLKRAEEVAELRGKSVEELIG
>chr_79 74726-74905 + length=59 aa
MAELKVTLKRSIIGRPQNQRDTVKALGLTKINSSVVKPSNEAIKGMINTVSHLVDVEEV
>chr_80 74948-75388 + length=146 aa
MKLHELKPAEGSRQVRNRVGRGTSSGNGKTAGRGQKGQKARSGGGVRLGFEGGQTPLFRR
LPKRGFTNVNRKDYAVINLDVLNRFEDGAEVTPVALVEAGIVKNEKAGIKVLANGELNKK
LTVKAAKFSKAAQEAIEAAGGSIEVI
>chr_81 75388-76683 + length=431 aa
MFRLLKDAFKVKDIRSKILFTVFVLFVFRLGAHITVPGVNAASLQNLSSLPFFNMLNLVS
GSAMQNFSIFSMGVSPYITASIVIQLLQMDIVPRFVEWSKQGEVGRKKLNQATRYLTLVL
AFIQSVGITAGFNQYAQLGFVNNPNVATYVTIGLILTAGTMFVTWLGEQITEKGIGNGVS
MIIFAGIISRLPESIREIYEDYFINIDPSDIWKSAIFVAILLVAVLLIVTFVTFFQQAER
KIPIQYTKRVAGAPTSSYLPLKVNAAGVIPVIFASSFIATPNAVLQALSGRFGSENWYKV
MMEIFNYNTAPGATIYTILIVAFTFFYAFVQVNPEKLAENLQKQGSYIPSVRPGKGTEEY
VSRLLMRLSTVGAVFLGLVALLPIIAQMVWDLPQSIGLGGTSLLIVIGVALETAKQLEGL
MLKRKYVGFIE
>chr_82 76745-77392 + length=215 aa
MNLILMGLPGAGKGTQAEKIIDAYGIPHISTGDMFRAAMQNETALGLEAKSYMDKGALVP
DEVTNGIVKERLAEPDTEKGFLLDGFPRTLDQAKALDAMLKDLNKKIDAVIDIHVGEEIL
VERLAGRFICSNCGATYHKIFNPTKVEDTCDRCGGHEFYQREDDKPETVKNRLAINIKNS
EPILAYYKEQGLLNTIDGAREIDAVFADVQKIIEK
>chr_83 77583-77801 + length=72 aa
VAKEDMIEVEGTVVETLPNAMFKVELENGHQVLATVSGKIRMHYIRILPGDKVTVELSPY
DLNRGRITYRFK
>chr_84 77834-77950 + length=38 aa
MKVRPSVKPMCEHCKVIRRKGRVMVICPANPKHKQRQG
>chr_85 77968-78333 + length=121 aa
MARIAGVDIPRDKRVVVSLTYIYGIGNTTAKKILADAGVSEDVRVRELTNEQTDAIRAEV
DKLKVEGDLRREVNLNIKRLMEIGSYRGIRHRRGLPVRGQNTKNNARTRKGPARAIAGKK
K
>chr_86 78361-78750 + length=129 aa
MAAKKVNRKRRVKKNIEAGIAHIHSTFNNTIIMITDTHGNALAWSSAGSLGFKGSKKSTP
FAAQMAAETATKAAMEHGLKTVEVTVKGPGSGREAAIRSLQATGLEVTAIRDVTPVPHNG
ARPPKRRRV
>chr_87 78830-79768 + length=312 aa
MIEFEKPRIAKIDEEKDYGKFIVEPLERGYGTTLGNSLRRILLSSLPGAAITNIQIDGVL
HEFSTIKGVREDVTQIILNIKGLALKMYGQEEKTLEIDITGPATVTAGDIIVDSDVEILN
KDMYICSVSEGATFHARLTVKPGRGYVQADENKKEDMPIGVLPVDSIYTPVRRVNYQVEN
TRVGHREDFDKLTMEIWTDGSIEPLEAMSLSAKIMTEHLDIFVNLTDEAKNAEIMVEKEE
TQKEKMLEMTIEELDLSVRSYNCLKRAGINTVQELTNKSEPEMIKVRNLGRKSLEEVKAK
LHDLGLGLRKED
>chr_88 79796-80176 + length=126 aa
VSYRKLGRTSSQRKAMLRDLTTDLLINERIVTTEARAKEVRSTAEKMITLGKRGDLHARR
QAAAFVRNEVASVREENEDIVIESALQKLFNDIAPRYAERQGGYTRILKTEPRRGDGAPM
VVLELV
>chr_89 80448-81287 + length=279 aa
MEPIIELEKINYKYQPDDLRPALKDVSFTIDKGEWIAIIGHNGSGKSTLAKTINGLLLPE
SGVVKVGNQVLDEENIWTIRQMVGMVFQNPDNQFVGSTVEDDVAFGLENQGIPREEMLIR
VKDALEKVRMAEFATREPARLSGGQKQRVAIAGVVALRPDIIILDEATSMLDPEGREEVI
STIKKIKEESQLTVISITHDIDEAANANRILVMRQGELVREGTPKEIFSAGPELIDLGLD
LPFPEKLKRALKERGVDVPSEYMTEERMVDWLWTSVLNK
>chr_90 81344-82132 + length=262 aa
MTIKENSYTALVGHTGSGKSTLLQHLNALVKPTSGTVHIGERDIQPDTDNKNLKPIRKKV
GIVFQFPEAQLFEETVAKDIAFGPKNFGVSEEEALILAKETLEQVGLDESYLDRSPFELS
GGQMRRVAIAGVLAMKPEVLVLDEPTAGLDPQGRKEMMEMFWRLHKEQQITIVLVTHLMD
DVANFADYVYVLEKGRIVNSGQPQEVFQNIKWLKEKQLGVPTATEFAEELMAKGMDFTTL
PLTAEELADAIVHSAGGNAHDE
>chr_91 82134-82919 + length=261 aa
LIFGRYMPGDSLIHQLDPRAKLLASFYFIGIIFLANNWETYLVLAVFTLFSVFLSKVDLK
FFIRGIRPLIWLILFTVALQILFISGGETYWSWGVFHITEFGVMNGLFIFCRFVLIIFMS
TLLTLTTPPLELSDAIEYLLRPLKAVRFPVHEISLMLSIALRFVPTLMDETEKIMNAQRA
RGVDFGEGNLVQKMKAVIPLLIPLFVSSFNRAEDLATAMEARGYKGGEGRTKYRVLHWHN
RDTMVIIAFILLTVLLIFLRG
>chr_92 83123-83869 + length=248 aa
MVRYKAIIAYDGTNFNGFQKQPNGRTVQEEVEKTLQKMANGKEITVFGSGRTDAGVHAIG
QVIHFDYPEERPLERMRFALDTQSPEDIAVRQVEIVSEEFHARYLVKEKTYQFRVDIGKP
RSPFRRHYASYFPYPLDLEKIQRALPDLLGTHDFTSFCASGSSIEDKVRTIYEAKMEVNE
TKDELLFTFRGNGFLYKMIRILVGTLLKIGNGRLPEDSIPDIIAKKDRNAAGPTAHPEGL
YLYEVKYE
>chr_93 84196-86865 - length=889 aa
MKKNLKSFFRENGRYAAASFLIPFLILALVYLSIGIYPGSSRSILASDAFSQFSNFHASF
RNVLLGKQSIFYTWNASLGLNYLSLISYYLGGIFTPLVFFFPNQMMPDALYVLTLLKVGC
AGLAFWFLARTFKIPRWGHVALSVSYALISFITAHSEIIMWLDAFVYLPLVILGIHRVMD
LKRPKLLFISYLLLFLSSFYMGFMIGVFSFLYFIARLLTNWSEYKKSIVPYGITSLLAGG
ASMIIVLPAVLDLRSNGEALSQITTLKTEATSYLDLIMKNMIGVYDTTKYGSIPFIYAGL
LPLVLCLFYFASRKVPLKNKFLYGGLFAILIASFYLVPLNLFWHGMHAPNMFLFRYAYLF
SFLVLLLAGKGWEKIEQDDRGLLLGIILVVATLFAVAWGIKPEGSYTYVTMTSFVLTVVF
LGIYAFAVGFYQHKKLFFNHLSILLLLIMSAEALVNTNSMIHGILDDWNYASRSLYTDPS
PDLKALVNETKEDSDSFYRLENLDPVSPNDSINYGYSGISLFSSIRNRNSSSYLDTLGFR
SRGTNLNIRYNNNTLLMDGFTGIKYNISKNESTFSKYGFRQAGQSGDYTLYQNVNALPLA
FTAPLSVNDIEQPVTDNLTSQTNLINTLSGLNEQYFTFYTPTLKNQLNTTITKTTTGVTY
SETADNQPKELTWEVHVPANTQAYLSLFPTNFAQLESSSATITVNGTSRKTQINISGQYY
DLGYYPQETTVTFTASFYGTKEVSFMEPKVVGLDVVAYQAAMNQIKEKGVEMEASGRKAS
GTVDTAEDSMLVTTIPYDKGWKAEIDGKPVKVSNFKNAFLMLKVPAGKHTVTFSYLPEGF
IIGAILFVLCIALFILYVWYLDRNQPFYGTIDPTIEEKPRNTHRRRRRK
>chr_94 87104-87292 - length=62 aa
MAKVCYFTGRKTKSGNNRSHAMNSTKRTVKPNLQKVRVMVDGKPKKVWVSTRALKSGKVE
RV
>chr_95 87562-87924 + length=120 aa
MAVKIQTSAGTIEITNDVIATVVGGAATDVFGVVGMASKNQIKDNITEILRKENYSRGVV
VRQEDNGIAVDVYTIISYGTKISEVSRNVQEKVKYNLEALLGVAANSVNVFVQGVRVLPD
>chr_96 87976-89658 + length=560 aa
VSVTEISASQFQEMVQAGANRLQVNAEYVNSLNVFPVPDGDTGTNMNLSMTSGAKAVVDS
TSEKVGELAAMLSKGLLMGARGNSGVILSQLFRGFSKQIPDVVSLNASDLAAAFTHGVET
AYKAVMKPVEGTILTVAREAAKAGEKKAKSTDDVVEVMTAVVKGAKRALAKTPDLLPVLK
EVGVVDSGGQGLLFVYEGFLSALNGEFQADETYEPSPAEMDDMVNAEHHRSVQGQMATED
IHFGYCTEIMVKIGEGPSVDSTFDYEEFRNYLDGIGDSLLVVNDDEIIKVHVHTENPGEV
LNYGQKFGSLVKIKVDNMRLQHETILEHDEEVNEFAKKETPRIPYGIVAIAAGKGVQELF
ESLGANYVISGGQTMNPSTEDIVKAIQEVNADKVIVLPNNKNIFMAADQAAEVADIPVAV
VPSRTISQGLTAMLSFNDQASLEENKETMTEMLSSVVSGQVTHAIRDTSIDGVEIKEGDF
LGMIDGKIMISNPDITATALSTLEQMINEDTEIVTILAGDEGTVEQANEFAEKLTEKHPD
LEIEIHQGDQPVYPYLFSAE
>chr_97 89776-91812 + length=678 aa
MRSLDDPITMLAGVGEKRAASLASLGIRTIEDLLTYYPFRYEDIQERNLNEIQDQEKVTL
KGIVVSPPVMNRFGYKKSRLQFRMMQEHDVFNVSFFNQPYLKEKVILSEEIAVYGKWDAK
RKALNGMKILGSQTMDDFSPIYHVNKSIRQTTLVDLIKKGFQEYGTLIEENLPNNLVEKY
RLLDRASAVRSMHFPKNHEENHQAKRRVVFEEFFLFQMRLQGLKKAEKAETNGLEILYDV
QKLKEFTQKLPFELTNAQKRVTNEICRDLRSPQHMQRLLQGDVGSGKTVVAAIALYATVT
AGFQGALMVPTEILAQQHMESLQQLFDPNEVTVALLTGSTKTKERRELLEKLERGEINVV
IGTHALIQDGVEFQNLGLVITDEQHRFGVNQRKVLREKGWRPDVLFMTATPIPRTLAITA
YGEMDVSIIDELPAGRIPIETRWVRTPQLDSVLDWTRKELARGHQMYVICPLIEESEALD
VKNAVEVYEKLRELFAPKYEVGLLHGKMKNQEKEVIMEAFKDNQMQILVSTTVIEVGVNV
PNATVMLIMDADRFGLAQLHQLRGRVGRGSDASYCILVANPKNELGVERMKIMTETTNGF
VLSEKDLELRGPGEVFGFRQSGLPQFAIADLVTDGNVLEVAREEAAALWQIKNWQMLPEY
QPLAQSLQIENQDNRYFD
>chr_98 91861-92862 + length=333 aa
MKIAVDAMGGDHAPQAIVEGVALAQQDFPEVEFLLYGKEAEIKKYLTNEKNITIIHTDEK
INSDDEPVKAIRRKKTASMVLAAQAVKNGEADAIFSAGNTGALLAAGLFIVGRIKNIERP
GLMSTLPVVGKEGAGFDMLDLGANAENKPEHLLQYGILGSFYARKVRGIGRPRVALLNNG
TEATKGSEVTKKAYELLQNETSLNFIGNVEARELLNGVADVVVTDGFTGNAVLKSIEGTA
MNMMDLLKSAILNEGIKGKMGAMLLKDGLRSLKSEMDYSKHGGAVLFGLKAPVIKTHGAT
GPDAVRYTIRQIHTMLETNVVGQLVEQFEKSEE
>chr_99 92983-93225 + length=80 aa
LTREEVFNKVAKIISNHFEIDTDKVSDELNIKDDLKADSISIMEFVLELEDEFGTEISDE
DAEQIETVGGAVDYISSHLK
>chr_100 93493-94497 + length=334 aa
LSDNQLLEVQNLHTGFRLKDDYYDAVDDVSFTLDKNEILAIVGESGCGKSTLATTIMGLL
DPNNTKITGEILYNDLNLIELNETLYNKIRGNDIGMIFQDPLSALNPLMRIEDQIKEGLS
YHTKMNAEQRQARALELLEQVGIPNPARVGRQYPHELSGGMRQRVIIAIAIACKPPIVIA
DEPTTALDVTIQAQILDLLKDLQEETKTGIILITHDLGVVAEMADRVAVMYGGQFVEVAG
VKELFDHPKHPYTRSLLNSIPQEGNHDAELHVIEGVVPSLKNMPRKGCRFAPRIPWIPAS
DHEEEPILHEVAPNHLVRCSCYKHFHFRDEKGEV
>chr_101 94498-95442 + length=314 aa
MTELITIKDLKVHYPIRSGFFNRVTDHVYAVDGVDFIIEKGKTYGLVGESGSGKSTTGKA
VVGLEKTTAGQIMYEGKDVTKRSNRKKMGYNKDVQMIFQDSMSSLNPKKRVLDIIAEPIR
NFERLSDQEEKKKVKGLLDIVGMPEDALYKYPHEFSGGQRQRLGVARAVATNPKLIVADE
PVSALDLSVQAQVLNFMKRIQQEYGLSYLFISHDLGVVKHMCDNIAIMYKGRFVEIGTRE
DIYNDPRHIYTKRLLSAIPQIDVENRESHKENRRKVEQEYIQNQREYYDATGRVYDLRTI
TTTHKVALKDGGAS
>chr_102 95442-96404 + length=320 aa
MWKTILRRVLLMIPQVIILSVLIFLLAQAMPGDPFTGLINPNQDPAVIEQMRQSAGLNDP
WYVQYFRWIGNALQGDFGQSFLYKRSVADLIGERIINTLYLSILTVVLTYLIAVPLGMLA
GRYQNSILDKIVVIYNFFSFAVPLFIFGLIMLFVFGYRLGWFPTSGSQTLGLQGGFITQW
IDRLKYILLPSITQAFLATAVTIQYLRSEVIDSKSLDFVRTARSKGVPTNKVFSRHIFRN
AALPMASQMGYEITSLIAGSVVIEKIFGYPGVGKLFIDSIGQRDYTVITSLVLILGIATL
VGTLLSDIIMSIVDPRIRIQ
>chr_103 96431-97345 + length=304 aa
MSEKNNTAVQESIPPMGIRMIAREFKKDKIAIFSLGLLVVLLLVIFIGAMLTDQDKVMYV
SIFDKYAAPGAVSTQGQKFILGADEGGRDVLGQLIIGARNSVTIGFAITILTSIIGVGLG
IISGYYGGIIDNILMRIVDFIMILPIMLIIIVFVSIISRYNVWSFIFIMSAFYWVAKARL
FRSKTLSEARRDYVSASKTMGTSDFKIMFREIMPNLSSLIITNLTMNFAANIGIETTLTF
LGFGLPANVPSLGTLIGYASNGEVLVNRQWIWLPASILILVLMLSINYVGQAFKRSADAR
QRLG
>chr_104 97372-99153 + length=593 aa
MKKTIFGFATLMSAVVLAACGGGGTDTSGNNSGGNSNNKEELTFPIATKNNDDAIEDGEL
EAAVATDSQFKGLFQWEFYQDSFDAAFMAPSHEALFASNDDFRITDDGAATLDLDQDTKK
ATIKIKDNVKWSDGEDVTADDVIFPYEIIGHKDYTGIRYDDTFRNIVGMEEYHDGSADTI
SGIKKVDDKTVEIEYKDVNPSMLQAGGGIWSYAAPKHTLEGIAIKDMESSDQVRKNPVTF
GPYYMSNIVAGESVEYLPNEHYWNGTPKLKKITMKSVPTASATEALNSKLYDMIFQMPTD
TYDTYKEISGYTNLGREQTSYTYLGFKLGKWNAETKSVEYNPDSKMADKSLRQAMGYALD
NDAVGERFYAGLRSNATSLIPPVFQSYHDDELKGFTQDLDKAKKLLDDAGYKDVDDDGLR
EDKDGNKLTINFASMSGGETAQPLADYYIQQWKEIGLDVQYTTGRLIEFNSFYDKLENDD
PEIDVYQAAWNTGTDPNPSGLWGPNAAFNYTRYESEENTKLINDISSSQAFDEDYLKEAY
QKWQQYAFEEAFAIPTLFRNEVLPVNDRVKDWDWSYDVPNPWANVSVTADSRS
>chr_105 99742-99840 + length=32 aa
MIKSAIPEIHSSIIIEAASGEENQQEMYQTIT
>chr_106 99971-100168 + length=65 aa
LKEPKIIFADEPTASLDQKNKGIVLQALQELNAKGATVLVVTHDPTLAAEFDYVLDMNEW
KKSIQ
>chr_107 100703-101389 + length=228 aa
MDNQLTKELKENYNIVFHDLNLLEQAFTHSSYVNEHRNLQLSDNERLEFLGDAVLELMVS
QYLFRLYPHLPEGKLTKTRAAIVREDSLSKFAKECHFDQYVLLGKGEENSGGRTRPALLC
DLFEAFLGALYLDQGFDTTHAFIEKVIFPKVKAGAFSHEMDHKTKLQEVLQKSGDVSIEY
RLINEEGPAHERVFWIEVYVDDQLIGTGQGKSKKLAEQAAAENALAAL
>chr_108 101409-104990 + length=1193 aa
LYLKRIEIAGFKSFADKTVIDFENSVTAVVGPNGSGKSNITEAIRWVLGEQSAKSLRGGK
MPDIIFAGSDTRKQLNIAEVTVILDNSDHYLPLEYNEISVTRRYRRTGESEFFINKQSCR
LKDIQELFLDSGLGKESFSIISQGKVEAIFSSKPEDRRGIFEEAAGVLKYKQRKKKAEQK
LFETEDNLSRVQDIIHELEEQLTPLAAQSEAAKEFLRLKETLTQTDVSLMVAEIKTAKKD
WDNKQAQLAKFNLELGKLSESIQEQESILAKQRKENAQADRLIEKNQQVLLDLSEKLKQT
EGQKDVLQERTKHTQKSSQEYQTSLAEAQKKVKHFEKLQESLMKEAAEKETEIQKAEANL
IKTQQELEKYQKSTKELLAELRDQYVDLMQEQAAVGNELKYLERQYVQETAKSKQTLAKQ
SEVEASVDRLILQKEELTQKQAQLKSSLTETKEKLELIQRNGKKFQEALAKEQPKMYQLM
NQVQQLRARQKSLQEIQENYFGFYQGVRLVLQHKQQLSGIVGAVAELIDVPADFTLAIET
ALGGAAQHVIVENEKDARQAITYLKQQRGGRATFLPLTTIKPRQLPAHILTQAAAIEGFI
GIASEQVAYPDQIQTVVQNLLGTILLAKDLTSANAIAQTIRYQYRVVSLEGDVMNAGGSM
TGGANKRGNQGSLFVQNQELKQLTSEFEEADKQLQVQEKKVQELQQETARLAEEQEVLRT
RGEQLRFEEQEATNQLQNIINELERFEKEKQISTFETRELQQFIEDYEKQTNELKDKQTD
LETQRQQIDEEIKSLSQESDQMEARRAQVQSQKAQEQADLAVLKEQFNHLQIQLRGARVQ
KAEAIERQEAIEKQLATLTADFSDHEVTEESLEKQIDELSAQRETLKAELAKAKEQRDRR
QREIDELEAVLAERNREQKARLSEQSKLEVQKDRAEMILDNHLTYLQSEYQLTFEKASHD
YQEITDIEDSRIKVASLKEQIEKLGPVNLNSIEQYEQVSERHTFLATQRDDLLAAKNQLF
ETMDEMDDEVRTRFKEVFEAIRQEFKIVFPNMFGGGKAELVLTEPTDLLKTGIEIEVQPP
GKKLQSLSLLSGGERALTAIALLFSIIRVCPVPFCILDEVEAALDEANVKRFGRYLSDFQ
DDTQFIVVTHRKGTMVAADVLYGVTMQESGVSKIVSVRMEDINEEAKINETKV
>chr_109 104999-105808 + length=269 aa
MIKLVAIDLDGTLLNEQKLISDENKQALAQAKQQGVKIVLCTGRPLAAMAHYLQELGLVD
EGDYSITFNGGLVQKNDTGEIMEKKVMEVSDIQRLYKLAQQLDLPLDVLSDNVVLQLPSA
PRKQSLYNVLNKLLQFQPADISDITDEFVLNKAVIAYDQEELDPKIKEIPAEFHEMYEII
KTRSMLLEFMPKGVTKAYGISLLAKDLGLKQEEIMAIGDEENDLPMIQYAGLGVAMENAV
PFVKEAADFVTASNEENGVAKVIQKFVLE
>chr_110 105820-106818 + length=332 aa
MGFFDKIKRAFTGEEKTEEVEVQEKYDKGLEKTRKTFGERMNELFANFRTVDEDFFEELE
ETLIGADVGFETAIRITEALRQEVKLRNAKKSAEVQNAIIEKLVDLYEAEGINEVNELNI
QEDGLTVILFVGVNGVGKTTSIGKLAHQFKNEGKKVLMAAADTFRAGAIDQLVVWGERAG
VEVVRGNAGGDPAAVVFDALERAKTEQADVLLVDTAGRLQNKVNLMNELEKIKRVIQREL
PEAPQETLLVLDATTGQNAMVQAKQFKETTDVTGLVLTKLDGTAKGGIVLAIRNELHLPV
KLVGLGEGIDDLEPFDPNDFVVGLFKGLLKEE
>chr_111 107005-109272 + length=755 aa
MMNFKQLLLHDNARPFIDQARFGIEREGQRVDLAGNLAKTDHPAIFGDRSYHPYIQTDFS
ETQTEMITPVTDSIPELFQYLAAVYDVTARSIPKEEMIWPLSMPPALPEKDEEIIIAKLK
NFEDVLYRRYLAKEYGKRKQMVSGIHFNFEFGDELLRTLFSHQEEFQDFSEFKTELYLKT
ARNFLRYRWMITYLLGASPMSEKNYFINESHPQEPVRSIRNSALGYTNHPNVKVSYASMK
QYLADIERMIEEGKLSEEKEFYTPLRFRGGKKVADLAKTGVRYIELRNIDLNPYARLGIN
PEQVRFLQLFLMYMLWTEEKEDSDQWVAEGTTRNNKVALEQPSHQTEFHQEGKEILEGMK
QMLVELDWLDSLYLVEDALTQMDHPEQTLAAKLYQEAQLSSQQEVAVALGHQYYKESHER
PYQLAGFREMELSTQIFMFDAIQKGVQVKVLDESDQFLRLQFQDHVEYVKNANMTSKDSY
IVPLIMENKTVTKKVLKETGFRVPGGAEFSSMEEAVKAYPRFADQAFVIKPKSTNYGLGI
TIFKEGADLEDYQAGLAIAFREDSSVLVEEFMPGTEYRFFVIDGEVQAIMLRVPANVIGD
GIRTVKELVEEKNSDPLRGTNHRAPLELIQLGELEQLMLKEQGLTIESVPQANQIVYLRE
NSNISTGGDSIDMTDEFSEAYKKIAVSAVEALGAKISGIDLIIPDKEIDPTTDKKAYGII
EANFNPAMHMHVYPFAGKGRRLTMNVLKLLYPEVF
>chr_112 109360-109812 - length=150 aa
MAQDDVKSHLDKGLYGTPLVNPEEQHKYLGTFRERCYLSMTVAEMIQPKNKENFLKELKK
HPDASILLNGALPLSVQNQYIQLATKNNSRFTVVNDHVTANPEEFGLLLTAKEAVNEPVI
DIEKKYPEENSSPAEKEKPKKKKSFWNRLF
>chr_113 109962-110912 + length=316 aa
MRYGRLVALLVILSSISLFIGVSNVQLSELLQLDGQSLQILLATRLPRTICLILVGATSS
ICGLIMQHLTQNKFVSPTTAGTMDSARLGILVAMIFLPGASLIVRSLTAFCFAFAGTLLF
LSLTRLFSQKNQLMLPLIGVMLGNIIGSVATFFAYQFQLVQNMTSWLQGNFATVIRGNYE
LLYAVVPLLFLVWLFAYRFTIIGLGESFAVNLGIDYQKMQLLGIGLVSLASAVMLIMVGS
IPFIGVIIPNLVSKIYGDQVHKIIGVTALAGSLFLVFCDLVARVLIFPYEIPVSVIVGII
GGAIFLYLLIRGRRYA
>chr_114 110971-111861 + length=296 aa
LTIHTYGNWHFAWALRSKKIFAFILVSLAVSSATISFQTITHNQFLTPSVLGLESLYVLV
QTVLFFFIGGVTMLQQTGTGFFLLNVGLMVGLSLLLFFFLLKKMKANLFLLLMSGMILGT
LFGSVSTFLQVIMDPNEYDLLQGRLFASFGNIQSQYLLPASLIIIGCWFLLFRYRHVLDV
FHLGNEQAVNLGIDTDRFEFLILCCVSLLTGTSTALVGPVTFLGFIVANVSYRVFSTYRH
GQLFIGSFLVAMLFLTGGQLAVEQIFGWNTTVSVVVEFVGGIYFVTKLIRERKSIL
>chr_115 111858-112613 + length=251 aa
MIDLQKVNKLYHGKSVVKDVQLTIPEKKLTAFIGPNGAGKSTVLSMISRLIPKDTGEIYL
DHNEVKAWKSNELAKKLSILRQSNEINVQITVKELVEFGRFPYTKGKLTTKDQKIVQESL
EHLGLEEIADQSIDTLSGGQLQRAYIAMVLAQDTDYILLDEPLNNLDMNFAVQIMQILKK
LVQEIGKTIVIVLHDINFAASYADEIVAMKDGQLFTQGTTQEMIKKDVLDELYEMDIRIC
EIEGRRFCLYF
>chr_116 112636-113589 + length=317 aa
MKKLVVGILILASFGLAACGNSNNTSQADTKKSSTQAETALTIKDSNGDQIEVPKNPEKV
VVFDNGSLDTMDALGVGDKVVGAATSSLPEYLSSYKKVESAGGIKEPDLEKINQLQPDLI
IISGRQRDFQKDLSQIAPTIFLSLDAKKPWESFQQNVTTLGEIFGKQEEAKTQLEELSNA
IDQTKKKAEASDKKALVTLVNEGQLSAYGSGSRFGFIHDLFGFEQTDDQIEASTHGQSVS
YEYVLEKNPDILFVVDRTKAIGGDDSKDDISANELVAQTNAGKNQQIISLEPDVWYLSGG
GLESMKLMIEDVDQAFK
>chr_117 113729-114025 - length=98 aa
MKEYIKSIYFIEETQNIEGSYIEVKTLFVNEDKTKALDIYKKLAAKQTNSFGLILSEYKI
KAEESYFYQLLKRWSKLPADFYRKMQIINYQPLAETHT
>chr_118 114255-114836 + length=193 aa
MGEEIKTDLVLAENQWIETERLILRPVTLADTEDVYEYASDEVTTRFLFPANQSLAETRA
TIATSFIKDPLGKYGIELKKSGKLIGTTDIRVNDHNGTAEIGYALNSAYWGNGYMPEATA
ALLKLGFEKLDLVRIFATHDVRNSNSGRVMEKLHMKKEGLIPDAERRNGEVVSLVIRGIT
KSEWLALQQTGNS
>chr_119 114900-115256 + length=118 aa
MKLEVTKEAQEVLKNKLEADDQLLLDIENGDGPFAESQVSCQLDTAFRLIIVKKDTQTDL
SLYSVVADTPVGPIKIKDSAILYMDDPSTLALEPTYNSLQLKGPSGLRKGNLQVVRKD
>chr_120 115266-116165 + length=299 aa
MGKLAIISDLHVDINKFGESELMQLWQVLQKHKITRLHLAGDTANKVDRCLAVVEFFVNK
GLSTTFHFGNHELADVTNEQMMDHFPDPHFLNERYIALNEQTVLLGMNGWYDYQFSELKD
YDAIVRMKRLYWYDRFIQRGKTDLEVNAEMLAAAKNLLDQLEAKKLEVILSTHFVPKRAF
IVYQSAPYERWNKLNAFLGSESFGKLLDHYSNIKQVVFGHTHRRFEDQLIHGAIYSCRPF
GYYYEWQLTRDFVLKEQLLDSYDPMKLRVLLRAHHPAFQHYQTQHLQEEFEQAMTIISY
>chr_121 116675-117403 + length=242 aa
MMKKETILVATMLFSMAVSATFVSAAEVYPKEYNTDGTITFEAGDEGITPPVDPEDPDPN
VPVDPVDPPSPGTGGALSIDYGSKFKFGTQKISTADKTYYASADEMTDGSKKPTYVQVTD
KRGTLSGWKLSVAQPEQFKTASGDELVGAQLKFTKGQAVSLVDPTYTPETVNSELTLTPG
GNNTLAINAKSGTGVGTWVYRFGANENENKDAVQLSVPGTSVKLAQQYSTKLVWTLEDTP
NN
>chr_122 117459-119486 + length=675 aa
VKKRRIALILSSLLATNIFPIIGYSLESNQLVNDNRRVEESKEASTLDRLTESSQIQESS
ENSSTTDSKETTDKEESEELIKQPLENAPTYRVGLPNDPNIISIDKIFQQPIGTSTSILE
NGKLLQLNPAERSQRGAIWSNNKIDLRSDFTFKCYLYLGNQRDKAGDGMTFTLTGDSRMA
NDPSQVIGSPGMGIGSYSTRSGQPYVANALSIEFDTYKNSGSSDRMDREITADNKGHGHV
AFVTPKPNNNNYSGEHTGVTVAPTFLSDGTWRTLIIQWDASQRSLTYDLEGVGRSSHIVP
DLISQFGSTEVNWGFTSSTGTFFQENAIAMTQLPSNVSSSADVKVNDSDYGGIAEVERND
KITIRNTLKVTGNFLEDKKLETSIDLPQELNIPERILINGNQVDAKDILITGNRVTLNLG
DYFVLGDTLIIELETDLQEVIPEKILTMHFEYLENAKLIEQSNDISLTIAKLKEIDVHVY
YKENESQNDLAEMKTITGKIGENYKEVPIDIEGYVFDSDSANTEGVFSENTADIYFYYRK
GKLYLSAAPQYVDFGQHKISNKPLSVFGQFSGGLKIMDERASGGWILQLKQEKVLTNGTF
ELPEALSFVTSEETTVIGSSAVTIFESDQKGESDLSAILDSTSQHGIRIDIPVENQRIGT
FEGKLSWILADVPEN
>chr_123 119628-120596 + length=322 aa
LKPKQQLFITLLVIIGTLFNQLPVTASAFNFSVTPITSENQIDKRKTYFDLQLVPDQEVE
LKAELRNDTEKEVKIDISVNSATTNSNVMVEYGKNEIEKDESLIFDLIDYVSYPETVTLE
PKSVQTVVFHAKMPKDRFDGVLAGGITFKEIVTEKDQTENKDQSLSIENEYAYTVALLMR
QTLNEVAPNLVLHEVKPDQINARNVILANVQNDQKTYINQVVIETKITKKGHSEVLYQEE
KEGLQIAPNTNFSFPTALNGQPLTPGEYHLTMTILGNENENGKFSRKKENTTINYTDQWI
FEKSVYDRRERSQGIEYERCDD
>chr_124 120609-120716 + length=35 aa
LDLHLGSADFLVVRFNTYPLVYFEKERRERKVKSK
>chr_125 121090-122427 + length=445 aa
LKKTIDKLKHDLQMFDLEKNFRLTVNELMICLEINGKSSSKALLSRYITDSLSMKMVLAF
FQEKYISIENFAEQHHVSYSVAYKVLQGLKRNLKKYQIFFEKRKLTGNPKNIRLFLYNLF
NSTEISVEKLYALPIIIKTEKMVKNLNRYYPLSAYEKKKLFHFLAINLLSEQEDSLDIVN
NQPLFFSDIGFFYLKGVLETESVVFICKILSWLYLHDKLDQKYLRKKEDETIEWLNERFI
ESFEKRFKRLPKETRKSIQNELTKIHFKLLHYTLNKSDEFPLDISFFNQNYPTFYCYLLE
YMNDLMSKHKELLQDKFFLFFSYLLLLINHIPVQLVSEPVKIIIDFSYGAAYNRFIKKNL
SLYINLNTEVIEAGKLDFPDVIITNRNNLYEESVSQVVVWLDPPRAVDWGNLTKILLTIQ
EEKYKDSKIDKQIDDFPEEIIDRIE
>chr_126 122519-123253 - length=244 aa
MDYSLMTRLAAEMIGTALLIVLGNGAVANVDLKGTKGYGSDWMLIAVGYGFGVMMPAMIF
GGISGNHINPAFTIALASNGLFPWAEVVPYIIAQLIGAAIGQLIVVACYKPYYDQTEDVN
HVLGTFSTINSVGSKFNGFVNEFFGSFVLFFGALGITKAPFFQDNLGTAHLALGFLVWTL
VASLGGPTGPGLNPARDFAPRLVHALLPLKHKGSSQWGYAWVPVVAPICAGVVAVFLYKL
LFMA
>chr_127 123277-123408 + length=43 aa
MQKKRNINTKSIGAVFRVGRISAVLTNVNKKMISITYKKPDQQ
>chr_128 123579-123989 + length=136 aa
MKFFQEFFIIVFFSVLGEGIRIFAHLPIPGSILGILFLFLAFEMHLVDPEKIGATGDFLL
NNLAILFVPAGVGLLEYFDDIASIWPILLGAVVVCSIVTMVTAGKTAEGVEALLGYIRKK
KASRVSVNEMEENQID
>chr_129 123997-124683 + length=228 aa
VNPLFGLSLTLGVYVLSDKFLRKYKLPVLNPLVLSIVVIILFLHFSGVSYKEYNIGGNFL
TMLITPATVALAIPLYKNFRLLKENFYPVMAAILAGIVANCLVSVGIGYFFSLHKEMVIS
LLPKSVTTAISVDLSHTMGGVNAVTLAIVVSTGIFGSLIATHIFRLFKIESPVARGVALG
STSHAIGTAKAIEIGEVEGIISGLAICVNGILTVLLLPLFFQPFAGLF
>chr_130 124749-126269 + length=506 aa
VYLSSEYLKQFDKDLYYKILLLESFEDQAWHTAAQLAQVIQLDARSVSKYLNELSKNYQQ
FSGKTHPLFTKNHRSGYNFYDTLDSIEHERFLIYLVQSTLKFQLLHDIFFEEFHTIYQFA
QKHYISESTAHRKINEWKQQLQTYGIRLQRGTYIAQGEEEIIRLYLHMTFWQLFRGKIWP
FETISQMDVKNMAEHIMAFFNVRLNEIKKRRLEYMLGAFFLRKSQKHYVVLNEKKRGLIA
DNLLFQRFCQVMEPVFPNYFQVEDELGALFLVLMTREEYYSDPKIRKKIFDFHQQAETPP
FAALSEAKAALSLYQEEQELPAEDLTFEAENYLFSSHFFAYLFPNAKETIDGNSSDFINH
LVIENKELKQWLVRFFESRHKQSNHLAFKNHAFLMGRYLTVFKTLGAFTPQLPKITILLM
TDFPLFEEQLLEEGLRTFFRNDYQLIFLPTDYRGREVDLLISTSKVHRKPWADLDYFIVT
EELKLIDYIQLSQKFEMIQKQKQSKK
>chr_131 126289-126510 + length=73 aa
MTFEEILPELKKGAKIIRKGWSGFELYVVLVSDDEFDGCPVTPYLLIKTSDEGFSSFAPT
VCDILADDWAIVE
>chr_132 126507-127268 + length=253 aa
MKNRYPDLAKQVVFITGAASGIGAAQAQAFLEQDAFVFGLDQKFGKMEELSFRFPETFAY
ALGDVRQRKELQQAVSKCQNHFGEVTILLNTAGVLDAYKSLMETDESLWDLIYETNVKSM
YHLTSIILPDMIRRKSGTIINMASIAGLVAGGGGIAYTSAKHAIVGFTKQLALDYAEQGI
RVKGIAPGAIQTPMNAADFEGKGEMAEWVANETPVKRWAQPEEVAELTLFLASPQASYIQ
GTIIPIDGGWLLK
>chr_133 127602-128111 + length=169 aa
MEKNNTRSAKRWTTTDVTRMALVTGLYVAVTLVLSVFSFGVIQIRLSEMFNYLSLYNKRY
IAAVTAGVALANIASPLGLIDVVVGSVSTLIVLLINYKITSRIKNMKIKMAVTACVFAFS
MFTVAGQLTILYQLPFFLNWWVIALGELASMIVGGIIIYWIGKKVDLTK
>chr_134 128186-128725 - length=179 aa
MNRTLKELILAAEFAAIISVLSQMTIPFGLVPLTGQTFAIGLTATFLGRKLGLISVTIYL
LLGLIGLPVFSGMTGGIAVLFGPTGGYLIGFLFQTWLTGWMIEKTDAHYLYAIFANLMGS
LAALVCGTIWLKISGDLTFTTAFASGLLPFLLPEAIKAIGAAYMGVLMKKRLNRFLRTN
>chr_135 128864-129475 - length=203 aa
MSRYTGPSWKISRRLGISLSGTGKELARRPYAPGQHGPNSRGKQSEYGMQLTEKQKLRHM
YGMNERQFRNLFVKASKIKEGKHGVNFMILLEQRLDNVVYRLGLATTRRQARQLVNHGHI
LVDGKRVDIPSYHVEVGQVISVREKSQNNVTVKEAVEATVGRPAFVSFDAEKLEGSLTRL
PERDELYPEIDEALVVEYYNQSL
>chr_136 129791-130588 + length=265 aa
MNPVSPLFEKIDASIEKKANLFENSFSRYAVRAVLACLFLTLGTAVAFAIAMKGEDIAHG
LGKILYAFMFSWGLVMILYMNAELGTSNMLYMTVGVFRQRLALSKAAKILFACIFFNMIG
GMLCGFLISMTTPFQDLTLDNFMLESIAVKLAKPATTILVEGMFANIVVNTAVLISMRMK
EDAGKVITVVFIIFIFAFLGYEHVIANFPAFTLAYFASHGQMDGMTASNVLHNLFFALAG
NYIGGGLVMGLGYAWLNQSKSSYVD
>chr_137 130617-131252 + length=211 aa
MEVLVFPKNEEKALQMEKYMKNLFPFAGVPKPERALLQQPLLDESKHLSVSEVLAFVHYY
YEQIEREYQYVAIDLVQKNIKRLTFEEIVALLPLVQKKEWWDSIDSWRKVYSTWCKAHPE
QRKEVFQLFEKKEDFWLRRIAITLQLGYKQQTDTALLIRAIDEDRQTKEFFIQKAIGWAL
RDYSKTDAAWVKSQLTTDLSKLAVREASKYL
>chr_138 131272-132045 + length=257 aa
MRRKLFAFDIDGTLLDSNKQALDSTREALEKLRKAGHLVTIATGRSRFHAQEVIRDLDFT
NYILCNGAAGFLDHEQVYKNLLDREQLDAFVEEAHHEQIDTAFVSLDNIKRSSSNDVTVM
EEAMHSFGAVLPELDQFFAEEQEIYQALAFFDQTYDGKFSSYDKIRFVRWHENSVDVVPQ
NGSKAATILHLAEQVGIPHEDIISFGDGQNDREMLRMSGIGIAMGNAVPEVQAEAKMVTD
TNDQDGIWKALKELSVI
>chr_139 132456-133253 + length=265 aa
VRVLFIGDVVGSMGREMITEYLPRLKKKYRPQVTIVNGENAASGRGITEKIYKKFLQDGV
DVVTMGNHTWDNRGIFEFVNEAKKMVRPANFPEGTPGQGMVFVKVNQIELAVINMQARSF
MVDLDDPFRKMKELVEEARKRTPIIFVDFHGETTSEKQAMGWFLDGKVSAVVGTHTHVQT
NDARILPKGTAYLTDVGMTGPYDGILGMRREPVIEKFLTALPKRFEVVEQGRSILSGCIL
ELDDTTGHAKEIQLIQINEDRPFME
>chr_140 133270-133644 + length=124 aa
LQQEPEIQKEVRKLTKLLRENETIIRYKELEEKIHQNQYLTELREKIKQAQKEAVHFAHY
DKPAAEQEAIKRADQFMKEFDQHPLVIAYRKQLLEADDLLHHLTTMIQEEINGQIEEEKH
ASKN
>chr_141 133655-136273 + length=872 aa
MMEQYLSIKAQYQDAFLFYRLGDFYELFYEDAIKASQLLELTLTSRNRNAEEPIPMCGVP
HHAAQGYIDALIEKGYKVAICEQVEDPKTTKGMVKREVIQLVTPGTVMDSKGLSAKDNNF
LTAVVSQGNEFGFAYADLSTGELKTARLHDEEAVLNEASALQTKELVLGSEITDTLREQL
SGRLGLVFSQQNEMEENAEFSFLTSELVDPLEKEATGKLLTYLAVTQKRSLAHIQKAVEY
QPDHFLKMDYYSKFNLELSQSIRTGKKHGTLLWLLDETKTAMGGRLLKQWLDRPLIQAKQ
IKARQEMVASLLDSYFERIDLQSALTKVYDLERLAGRVAFGNVNGRDLIQLKTSLEQVPM
IRGLIEGIDQGQWQSLLSEMQPMDHLVQLIDQAIQDDPPLQITEGNIIKDGFNEQLDTYR
SAMRNGKKWLAELEAKERQETGIKNLKIGFNRVFGYYIEITKANLGNAELEKYERKQTLA
NAERFITPELKELETQILEAEEKSVDLEYQLFLAVREEVKKAIQPLQVLAKAISAADVLQ
SFATISERYQYVRPELVNDKHQLLIKDGRHPVVEKVLGHQEYIPNSVEMAEDEMILLITG
PNMSGKSTYMRQLALTVLMAQMGCFVPAKQAVLPIFDRIFTRIGASDDLIAGQSTFMVEM
MEANQALRYATPNSLILFDELGRGTATYDGMALAQAIIEYIHRHVQAKTLFSTHYHELTV
LEKELPQLKNVHVGAVEKDGEVVFLHKMMDGPADKSYGIHVAKIAGLPANLLERAADILH
TLENGDNGHHTVPAEIEEKTKTAKQEQIKPPAEKVNQDPIQDSVKEENQQLSLFGELSEN
ETEVIESLKQINLLEMTPMDALNTLYELQKQL
>chr_142 136291-138399 + length=702 aa
MAKIQELSERLANQIAAGEVVERPASVVKELVENAIDAGSTQIDILVEEAGLRTIQVIDN
GEGILADDVENAFKRHATSKIHNRDDLFRIRTLGFRGEALPSIASVSEMTLETANQEENQ
GTYLSLKGGEVLEHRPAPLRQGTKITVSNLFFNTPARLKYVKTLHTELANIGDIVNRLAL
SHPSIAFRLVHDGNKMLATAGNGDLKQTIAGIYGLSTAKKMLKIEGKDLDFELFGYVSLP
EVTRASRNYLSTIINGRFIKNFSLNKAIVAGYGSKLMVGRFPIAILEIKMDPLLVDVNVH
PTKQEVRLSKEKELTELISNAIQKALSQENLIPSAADNLRFKKKVPDQPKTEQIEIDLSY
AFEEEKPKKPSSLNFDRETGTFFVEEPKSTFVDRSVDKSVENVENFSGFSEENTSYPEKT
AKTVDKFGKNVDNFVEKTVEKSEKKEIPTVDNTEETNKEQIDISLEEDEQIYEEELTLHS
EFDFTQGNDKTLEQAIKKLETEKPVQRFPQLEYFGQMHGTYLFAQSSDGLYIIDQHAAQE
RIKYEYFREKIGEVSDDLQELLVPFVLDYPNSDALKLKEQKHLLEDAGIYLEEFGQNSFI
VRAHPTWYPNGEEESIIREMIDMLLTTGSVSVKKFREATAIMMSCKRSIKANHYLNEAQA
RVLLKDLAQCENPFNCPHGRPVLIHFTNSDMERMFKRIQDPH
>chr_143 138420-138980 + length=186 aa
MKIILASQSPRRKELLAHIVSEFEIEPADIDETPFPDELPVDYVRRMAEEKARTVWEQKE
KKDSLVIASDTTVVLNQEIMGKPEDMAEAEVMLKKLSGETHTVYTAVVLKTKEREERILA
EAHVTFYPLTDEEINRYLETGDYADKAGAYGIQNAASVFVKEISGDYYSIVGFPIGAVNQ
ALKTFN
>chr_144 139065-141053 - length=662 aa
MAKYQADAEKLLHDIGGKENIAAVSHCATRMRFVLNDPGKADQKAIEDIPSVKGMFTNAG
QFQVIIGNDVSTFYNDFVAVSGVEGVSKEQGKAAAKQNLHPVQRAIAVLAEIFTPLIPAI
IVGGLILGFRNVLEGIQFESLGGTIVEHSQFWNGVNAFLWLPGEAIFHFLPVGITWSIAK
KMGTTQILGIVLGITLVSPQLLNAYSVASTAAADIPFWDFGFAQVQMIGYQAQVIPAMLA
GFMLAYLEIFFRKYIPQSISMIFVPLFSLLPTVLAAHVILGPIGWTVGSWISTIVNTGLT
SSISWLFSAVFGFLYAPLVITGLHHMTNAIDMQLIADFGSTNLWPMIALSNIAQGSAVLA
IVFLHRGNKKEEQISIPAMISCYLGVTEPAMFGINLKYVYPFVAAMVGSGLAGMFANLMD
VRANAIGVGGLPGILAIQAETWVPFIIAMIIAIIIPFGLTIVFRRQGILNKIDPAVPENA
ADVQLQTANGATATPQSFEPVSATGTAVATKETLFAVAAGNIKEITEVNDPVFSQKMMGD
GYAVEPSNGKVYAPVNGKVTSVFETKHAIGILSDEGLEVLVHMGLDTVELKGVPFTVFVK
EGDLVTPETLIAEMDLPEIEQAGKKTDIIVALTNNEKVAGLSLDQSGLVRPGEAVGNAEV
KS
>chr_145 141276-141989 + length=237 aa
MNKFNEIFLDLEQKILAKEYPPHSLLPSENQLIKIYGVSRETIRKALNLLTTEGYIQKKQ
GKGSIVLDRNRFDFPISGLTSYKELQETQRIPSETIVHTLEETEVTKALNEITGWEIGAP
VWHLIRERKIDGEVVILDTDYLLKEIVPHLTPVQAQGSIYEYFENELSLTIAYAQKEITV
EEVTDIMKTTMDLHDDTYAVVVRSLVHLEDTRCFEYSESVHRLDKFRFVEFARRRKV
>chr_146 142066-142512 + length=148 aa
MDKPTRPEKEELKEKLSPMAYAVTQENATERPFTGKYDDFYEKGIYVDIVSGEPLFSSAE
KYDAGCGWPSFSKPIAKRQVREKADFSHGMHRIEVRSKEANSHLGHVFTDGPVDKGGLRY
CINSASLKFIPYEKMDELGYGEYKSLVE
>chr_147 142681-143283 + length=200 aa
MYEYLTGVVTFINPYYIVVETNGIGYQIALGNPYRYSSKLNQKIKIYVHQVIREDAHLLY
GFDSLEEKQLFLRLVSVSGIGPKSALAIMASEDHSGLIQAVESSDVTYLTKFPGVGKKTA
QQMILDLKGKFGELSIDTPFSLFDEANTKDATALSEAMEALSALGYSDREIKRVEKQLKE
VDNQTTDEYLRQALKLMMKK
>chr_148 143296-144297 + length=333 aa
MTDEYLLSPETGENELSLEKSLRPQLLSQYIGQRKVKQELQIYIEAARNREEPLDHVLLY
GPPGLGKTTMAMVIANEMTVNIRTTSGPAIERPGDLVAILNELEAGDVLFIDEIHRLPRV
VEEMLYSAMEDFYVDIMVGQGPTAHPVHFPLPPFTLIGATTRAGMLSAPLRDRFGIISHM
EYYDEQELQEIVLRSSDIFQTEIIEEGALEIARRSRGTPRIANRLLKRVRDFAQVQGDGK
IDRPIADQALTLLQVDQAGLDYVDQKLLRTMIELYGGGPVGLSTLSVNIGEERETVEDMY
EPYLIQKGFLKRTPRGRMATAYAYEHFGYDYHM
>chr_149 144326-144904 + length=192 aa
MSDTTRTKQLIKNVLIDLCQTQSFRKISVQKIANEAKINRQTFYYHFTDKYDLLRWVYCE
DALHYLDPQCLTLDNWEEQALKMLKAIAEKKEFYANTVLSDQEILQKEFSQLIQKSFIKI
FEQMDEERQLSAKDKLFYARFFSYGCSGVLVNWITNEYEETPMEIAMQLFRLAKDTELYS
YRLYAKEELEEQ
>chr_150 144957-145439 + length=160 aa
MTKILFVCLGNICRSPMAEGLLKKRIASEGKEAEFFVDSAATSTYEVGKTPHPGTKKILN
QENVDMTNMVARQITPHDFETFDWIIGMDQENVEELKRRAPRSAQEKIHLFLSSIPGKEK
ENVPDPYYTNNFDETYQLITEGLDHWWNIWMDENKITNSF
>chr_151 145556-145930 + length=124 aa
MNEETVSPMKKLTKLVTHTSYQLFDSFVNDTEEHAKNVRLQGKFILELQKAATEHSLVIL
QVRANRLSSKYETISGWVATKTVEKDRVMIRLQNEEQQIRMVPVEQIEKITILSPAGEQE
RLSK
>chr_152 146628-147053 + length=141 aa
MELLEKESIDFYLERAWTVLRYAFFKEEEYDGLNSHQEAVLEFLNYSNRLRTARLWWSKE
GLIVSKKIYAQKLYEFREEKINYTDIQFFDKMKEYPIYVNKEMMKAKESRLNHSGLRMVS
IGLLFLMRLKERQERKKNLTS
>chr_153 147050-147223 + length=57 aa
LNDRLFSDKDHLHIYLWNNEFTNYYNNGRYWNGAYVWSVYDEKRKRFTVFDAILVLD
>chr_154 147262-148614 - length=450 aa
MTKKLSFKDYLFIGSMLFGLFFGAGNLIFPVHLGQEAGAATFWANLGFLVTGIGLPFLGV
IAIGVSKSSGVYELAKRINQTYAMVFTILLYLVIGPFFALPRLATTSFEIGLAPFIDPSR
QTLYLAIFSIVFFVLAWWFSRKPTKILDYVGKFLNPAFLVLLGALLLLAFLNPLGSVNQA
PIQPNYQDHAFFTGFTQGYNTLDALAALAFGIIIVTTIQNMGVTKPAEIAKDTIKSGAIS
IILMGIIYTLLAYLGAMSLGSFALSENGGITLAQIADHYLGTYGSILLAFIVILACLKTG
IGLITAFAETFTDLFPQRNYAFFVALASILPCLAANVGLTNIIQFSLPVLMFIYPLAMTL
ILLVLVGPLFKQRTAVYRMTTYFTLIASIFDGLNACPESIKQTPIVQNLLHVAENYLPFF
KLGMGWIVPAVIGFVIGLIWSFAKKEEVLD
>chr_155 148761-149351 + length=196 aa
VTKSRLEAFTDGVVAIVLTVLVLDIKIPDPSGFHSLWVIRNTLLAYAISFIFVAVIWVNH
HRIFQMAERINYRVVWSNIFWLFWLTLCPSVTSWVGRNPEAFWPEMAYVLVYTMWSFSFG
ILMRQIMKANKPDSHVVRVLSKDHRSFISMFINLCLIAGILFVPMIGLFGRFFVSGIWIF
SYKKADAYYQRLFPGK
>chr_156 149607-150824 + length=405 aa
MPYILALDVSMGHSYSVLYKDDTCLFEDEIEHTQRGFHALLEEIQHLPERPLIVFEATGI
YSRPVEKFFQDHHFSYCLLNPLEAKKQMEENTLRSWKTDKSDAHRLAQTHLKNQRQPKEV
QSNFYLEMRDLARFYQEIEKKITRLRMDLHNCLQLTFPELEQFFSNRLTPYALTLIRLFP
HPDFVLASTRTKIKNKLINETRKKISANRAEQKADQIIHYAQCAYPAVEKDSIHCQKTIY
YAELLQDLLEQKEALATQMIKKAEGSPCFLLYQTFPGIGALTAALLLGELGDITRFETHK
QLNAFVGIDIRRYHSGKYTGQDRINKRGNPKARKIIFFTIRNMIRQQRAAPNHIVDYYYK
LKKQPIPKKDKVATVACMNKLLKCMHAMVRAHTEYDYAYAVSVDH
>chr_157 151373-152722 - length=449 aa
MNEEQELQRGLKNRHVQLISIGGAIGTGLFLGSGKSIQLAGPSILLAYLITGCICFFIMR
ALGELLLSNTNNHSFLDFVAEYLGKKAAFITGWTYWFCWVSIAMADLTAIGMYVRYWAPG
VPQWLPELIALGLLLCLNMVAVSLFGELEFWFALIKVVAIIAFILVGAYMILTHYTTDIG
TASITNLWSHGGFFPTGAKGFILAFQMVTFAFAGIELVGLVAGETENPEKVLPEAINNIP
IRIILFYLGSLFVIMAIYPWNSLNPDNSPFVEVFSEIGITIAASLINLVVLSAAASACNS
AIYSTGRMLRSLAQEGSAPKKFKKLTTHHVPGNALTFSTIVIFISVILNYVMPSEVFTLV
SSIATTCFLFIWSMLVYTHMKYRKSIIGKKAHSFKMPLYPLSNYLVFLYMAFVCVVLFLG
KDTRIALLLTPAWFLLLLLIYHMKYERKK
>chr_158 152891-153631 - length=246 aa
MSEKIIEINHLRKSFGENEVLKDISVTVNKGEVVTIIGSSGSGKSTFLRCINLLEKPTGG
EIIYNGENVLAPKYNLPKYRTNLGMVFQSFNLFNNMNVLENCMSGQTTVLKRDKETAKKV
AIENLEKVGMDRYVEAKPAQLSGGQKQRVAIARALSMNPDVLLFDEPTSALDPEMVGEVL
NTIKDLAHTGLTMLIVTHEMEFAKDVSDRVIFMDKGVIAEEGTPEDIFVHPKEERTKEFL
SRILNA
>chr_159 153644-155236 - length=530 aa
MKKNMVSVAVLFAFVFSLFSVGSLANADEKTPSDEFRVGMEAGYAPFNWSQQTDENNALP
IQGQNSYAGGYDVQIAKKVADGLGKKLVIVQTKWDGLAPALQSGKIDAIIAGMSPTAERR
KEIDFTDPYYESQLVVVVQKDGKYAKAKSLADLSGAKITAQLNTFHYTVIDQIPDVQKQQ
AMDNFSAMRTALASGMIDGYVSERPEGVTATSVNKDLEMLEFSGADGFQTNPEDVQISVG
MRKGDPDIQKVNQILSGISNDERTKIMDQAVKDQPAATDSEEKTGIISDFTTIWKQYGNM
FLRGAGLTLFIALIGTVVGTTLGLLIGVFRSVPESGNALTRFFQKIGNALLSIYVEIFRG
TPMMVQAMVIFYGLALAFGISLNRTIAALFIVSLNTGAYMTEIVRGGIFAVDEGQFEAAQ
AIGMTHGQTMRKVVIPQVLRNILPATGNEFVINIKDTAVLSVIGVADLFFQGNSASGANF
QFFQTFTIVGIIYLVMTFTITRILRAVEKKIDGPSAYTKLEEIDNSNLQE
>chr_160 155804-156100 - length=98 aa
MLPFFIYWGVILACIAWLALSVYFSVFYLVRKENGNLWAFALFNVIAAIVLAITLAVYRT
WGWGITQYSSLIYLILAIYGVVVLLQAILGREPKKAAA
>chr_161 156276-157001 + length=241 aa
MKQGTVDEAAKEILTHQKITFLTGAGVSTPSGVPDYRSLTGIYHGMEQPEYLLSHQAMVN
EPDKFYQFVKKIYHPEAKPNIIHLEMAQLAKEKNVWVVSQNIDGLHAKAKSPQLVNFHGS
LYQCHCRKCKQTVDWKEYLHSDKHQACGGQIRPNIVLYGEGFQDEVIEQAAYAVSQAELV
VIVGTSFQVHPFCDLVQFRQPSAKILVINQTPVYLAEPYTFVQEDGAVVFKKIQELGVDY
D
>chr_162 157024-157836 + length=270 aa
MIAGELYFANDPELVADRMFARSQSQIINQAESAELRSQLLKETFGRTGKKIYMEPVINF
DYGYNIFVGENFYANFNCTFLDVSTIEIGDNCMFAPNVQLYTATHPLHPVKRNSGLEYAK
PIKIGDNVWLGGGVIVTPGVTLGNNVVVGAGSVVTKSFPDNVVIAGNPARIIKTVEEEPL
EESLETLRQKIDTIDRELVALLEKRMDTVTKIGQVKKEGNKAVYDEKREQQVLDKVAKLL
KNKGYKETITDTYVDLMKHSREYQNKMKEE
>chr_163 157839-158360 + length=173 aa
VIEGEARRKQIMQTLANTEKPVSASKFAKTFGVSRQIIVGDIALLRAAGKSIVATARGYI
LETEETNTGHISKIAVQHGKDQTEEELRLIVENGGEIIDVIVEHPLYGELTGTLHIKTPQ
DIDSFMRRYQKSNASLLSELTGGIHLHTIRYPEKHMLKTIKQELAEAGILYEG
>chr_164 158501-158857 + length=118 aa
MDTDKQKEQKISLYIDKGLEFDQYKEKHYTNYLTAITDTVFKHAPQISDKNIQQQFFENF
TAYLSPETKEWALWEDFQKVSRKFEELKLENICKNLNITFDSESIDSEKKNSMIICTT
>chr_165 158872-159375 + length=167 aa
VEVAKTSPVVELNLYYDPEFLHAMDAADGGVDATELIMIVEDWQESVYEMECNIANGVEG
SYSSQVLRYVYHNNEGLEGKIYLYNEQKEFVEKMPWERDEDLATVWQEECQTTCLTLAPT
QVAKKEPTQQLKDLSNEQKHSVITRQQEASDTKAERETPLENINFAT
>chr_166 159439-160023 + length=194 aa
MYMDRNPELWKISVNDFGMDLRPVGQSTQSKGLHPNKSAQLTDLASRHHQKPLSDFITAA
NVQHKADDQLNNRQPNSPTKQNVRMNTRTEKPLVKVDSWENREGLKQETDKNQGKKRVGQ
LIKSWENRQDSNSGQVLDNRTQTTGIATLNSRKQRLNQLQEGATKHKSYLLGDKKHIIPN
KNLSLSKTQPYAEF
>chr_167 160142-160705 - length=187 aa
MITMDDIIREGNPTLREVAEEVSLPLSEEDISLGKEMLEFLKNSQDPIKAEELHLRGGVG
LAAPQLDISKRIIAVHVPSADPEVDEPSLSTVMYNPKILSHSVQDACLGEGEGCLSVDRE
VPGYVVRHAKITVSYYDMNGEKHKIRLKNYESIVVQHEIDHINGVMFYDHINDQNPFALK
EGVLVIE
>chr_168 160955-161224 + length=89 aa
MAISKERKNEIINEYARHEGDTGSPEVQIAVLTEEINHLNEHARVHKKDHHSYRGLMKKV
GHRRNLLAYLRKTDVQRYRELIKRLGLRR
>chr_169 161328-163538 + length=736 aa
MKAAQKTAFSSFHLFSSVLLSREGKGEVMSEKQVFKTTWGGRPLQIEVGQLAKQANGAVL
VRYGDTVVLSAAVASKEAKDTDFFPLTINYEEKMYAAGKIPGGFIKREGRPSTEATLTAR
LIDRPIRPMFAEGFRNEVQVTNIVMSVETDCSPAMAAMLGSSLALSISDIPFDGPIAGVE
VGRVNGEYVLNPTVEQAEQTDIELTVAGTKQAINMVESGAKEVSEEDMLGALLFGFDAIK
ELVAFQEEIVQAVGKEKMEVTLLQVDEVLKKEIFDASYATMKAAVMTEEKLAREENIEQV
KLDIREAYAEKFAGHEDEDHLLKEVKQITEDLEKDVVRELITIDKIRPDGRKLDEIRPLS
SEVSLLPRVHGSGLFTRGQTQALSACTLAPLGEHQIIDGLGVEVSKRFIHHYNFPQFSVG
STGRAGSPGRREIGHGALGERALAQVIPSEEEFPYTIRLVAEVLESNGSSSQASICAGTL
ALMDAGVPIKAPVAGIAMGLVSDGENYTILTDIQGLEDHLGDMDFKVAGTKDGITALQMD
IKIQGITEQILTEALTQAKQARMEILEELTSTIAAPREELSQYAPKIEMIQIEPAKIKDV
IGKGGDTINGIIDETGVKIDIDQDGKVSIASADAEMIKKAIKIIEDLIKEVKVGEVYLGK
VVRIEKFGAFVNLIKGKDGLVHISQLANDRVNKVEDVVKLGDEILVKVTEIDKQGRVNLS
RKAMLNEDDSTKNEAK
>chr_170 164049-164315 + length=88 aa
MLNFLWSLFIGGVLGLIAGAILGKEVPGGVSGNIIIGFLGSWLGEFLLGPLGPELGGFYL
IPALLGAIFCLALYSFVARRIRERPKKE
>chr_171 164459-166450 + length=663 aa
VATTHNTKKISMAGLLVAMGVVYGDIGTSPLYVMKSIVEDNGGLTGINPDFVIGSVSLIF
WTLTLLTTIKYVVIALNADNHGEGGIFSLYTLVRKGGKYLIIPAMIGGAALLADGVLTPA
VTVTTAIEGLRGIPQFFDRFGNNQNVIVIITLVIIFVLFMVQRFGTDIVGKAFGPIMFAW
FTFLGVMGLLNFSQDWTVIRALNPYYAIQLLFSADNKLGLFILGNIFLATTGAEALYSDL
GHVGKRNIRLSWPYVKICLVINYFGQAAWLLNIYQNPEAQQIKNLNPFFQMMPQSWIVIG
VAFATVAAVIASQALITGSFTLVSEAIKLKLLPRLKIMYPGNSIGQMYIPAVNLILWIAC
SLVVVTFRTSHHMEAAYGLSITVTMLMTTALLYFYLIQNGHSRWFAYLVTFFFGAIEVVF
FISSVVKFFRGGFVAVLIGLIILVVMFIWEQGNIIRESSTEDVSLRDYIPQLKELRDDTS
LPIYQTNVVFLVPDMAEDKVGRQFIYSILDKRPKRARVYWFVHVEVTDEPYTKEYQVDMM
GTDFIVQVNLFLGFRVQQEINVYVRQVIHDLMKQGRLPKQPQRYSLTPGREVGDFQFVLI
DEVVSNVTTLGKWQRQIMQAKLAIKKIATSPETWFGLEYSEVKHETVPLIIGNTRKTWLK
ERL
>chr_172 166667-167968 + length=433 aa
MVINFIILFLMIAITSFFVASEFALVKIRRSKLEQLEKENVKNAKLALHVTHHLDNYLSA
SQLGITLTGLIIGWVGEGSVAALLEPVIGKLPFSSAISSTISVALGFILVTYIDVVIGEL
LPKSYSIVNTEKVVLFVVKPLHYFYKVMFPFIWVLNHSAAGLGKLLGVRLVSEGEETLSQ
EELTLVALNSYEKGELTKEEYHYLENVFEFDDTLAKDIQVDRTSMQVFEASETVKEAIKA
SIEQGHTRYPVILESKDNVLGYVTLPDLIKQSYKDDQLTVEHLIKEPIVTTETIPIKKLL
TIMRKKGKHIAILKDEYGGTSGLVTIEDILEEIVGEIRDETDLDEALIAEQSDGSYIVSG
KLTLDDFQRYFHVEIPEFEETNFTTLAGFASSRYKEINAGTIIEIASFRFTVLEYQHAHI
DYFKVETMEREAE
>chr_173 168097-169467 - length=456 aa
MRDLTKGSPAKLILLFTVPLLIGNVFQQFYNMIDMIIVGQTLGKNALAAVGATGSLTFLI
IGFAQGLTAGLAIITAQRYGAKDYRGLKKSFAASVVISLVVTVILTVLSLLFIRPMLQLM
QTPPEIIDQAQTFISIILLGIFASVSFNLLSNVIRALGDSRTPLFFLIIAVIINVVLDLI
FIIYFGMGVEGAAIATVIAQVSSSVLCLVYIKKKMPLLQLRKKDFNFDKEEFRVHLNAAL
PMAFQSSIIAVGAIVLQAALNSLGTDVVAAQAAAGRIDQFANQPMMSFGIAMATFTAQNY
GAKEYGRILQGVRQTLLMSVGFSLLAGAIVIFFGHFFVQLFVSPSETHVFELAQTYFNIN
GSLYWILAVLFILRYTLQGLGQSKIPTIAGMMELLMRSFAAIVLTGMWGYPGAAAASPLA
WIGSVAVLLYSYMRSMKQLKHMGEEEHFTLEHAEAR
>chr_174 169649-169972 - length=107 aa
MFESFDSSRNRYASVGVVSSLPDELIDSIWFIIDLDLKGVIPLENILTFDLIENRGKVTM
HFSQAGSNVEMDIDLPFAYSNQFPAQVYAYDDGTRETILLPSEIRQY
>chr_175 170298-170906 - length=202 aa
MSVSLEVSKREVRPRSLRNKLRHEGKVPAVVYGYKIESTPISFDGLTLSKLLREHGANTV
ITMDIDGQKVNTLVHKIQTNTFTNHFEHAEFLSVNMSEETEVETEVVLVGESVGVKSGGV
LAQNLYTVVVSATPDKLPERIEVDVTNLELGDSITVADLPKNDDYKFVTDSEEQIAAVVA
QSEEEESTGEGGEPEVIGSKEE
>chr_176 171234-171950 + length=238 aa
MRLDKLIEEKLETTRKEMKRLFALKQVMIDGTVEFRQNRNVDSLLHRIEVAGEHLETNES
YYLLNKPKKAVTAVSDPEKTTVIDLIASADRFQPLYPVGRLDRDTTGLLLITSNGQLGYE
MLLPEKKVSKTYQAVVNERVTSADVAAFEKGIVFADGYQCQPANLKILKADKHQSTVLLT
IQEGKFHQVKKMFLAQGKKVIALKRLSMGPLELDEHLAVGEYRSLTLAEMKKLSIYFK
>chr_177 171963-172658 + length=231 aa
MRYNTLLFDVDDTLLDFQQTEANALSALFAEQGITLTPEIKTSYKALNHHLWQEFEKGRL
SREEVTGSRFGLLFQQFGKTVDSRQMEKRYRHYLNQGHDLIPGSLELLKKLHPHAELYIV
TNGVSHTQYQRLTDAGMLDYFKDIFVSEAVGAQKPMKEFFDHVFSHILDLDKKQTVIIGD
SLTSDIKGGNMAGIDTIWFNKNKLPEIEEIQPTYRIDSLEELYSLLEIEKD
>chr_178 172742-173371 + length=209 aa
MTKSKPIIIGVTGGSGSGKTSVSRAIFNNFPDHSIMMLEQDSYYKDQSHLSFEERLNTNY
DHPFAFDNDLLIQHVGDLLNYKAIEKPVYDYVAHTRSQATIIQEPKEVIILEGILILEDE
RLRDLMDIKVYVDTDDDIRIIRRIKRDMEERGRTLDSVIEQYLTVVKPMYHQFIEPTKRY
ADIIVPEGGENHVAIDLITTKVASFLNHK
>chr_179 173833-174435 + length=200 aa
MSKKASVLQKCLQIMPIIGLLFFFVLILYAYHHGIFRSSTSLQAFIQEFGKYAVIVFVLL
QVIQVIIPILPGGISSVAGMLMFGNGFGLLYSCIGLVIGEAIGFLLVRYYGVAFVQLILS
PKKYQKFDELLTRKTKDIKKVLVVTLLLPFAPDDLICLVAGLTKLSFREFMQIVIFLKPW
SVGVYSMIMLFLFHQAQGHL
>chr_180 174457-174945 + length=162 aa
MEKIKVTENELDELMAVIQEVWPEAFVPIIGQKQVDYMLKTYQSKKQIQKELAEGVSYFL
LKSEGKTVGYTAYEEIKGKIYLSKLYLLNKARGQGLTSSVFRWYEELAAQTKEKEIFLRV
NQGNHQAIEVYKHEGFEITEELVSDIGQGFQMVDYKMKKALA
>chr_181 175268-176641 + length=457 aa
MFEKLKRFGRNFTQTTPFILSNTIILIPYLLFLGITDSHNWLTILPFTLFYAFRMTGLFL
VNSLRFGLDSYTLLMIALLMGGTGSLLGILGVFYFPLFYFSSVLLGLSAAWLVPANITVN
FHEKTQGFINMDGKKYLFAAIWLFILYQAIGLPAPTQIAASFTIYTLFYVMAYHTVSHYP
RYELDFKDIKRNLVATRELVLFLVFFGLLFLLRNARLLFDERLFDLAVYGFLVLFIVFVF
VLGHQKKEWKLPSWLNLFTFLNGMLGNFLFLFSSFYVGILYGLEKLPFYMYFPYAAGLIA
AKIVGPLILKRLSWSPLATQLLGLSSSLLVLLIPNGFAIGVFLLSFWHVVTGSWLNKEYY
QTDVAIPMDRRIIAKYTTQNKGSVIHQFLLMTLLFILAKEMGEPIHLLLIMLNHGAVPIA
SAQLLILAKWINVGLLMSGLVTVYHLWKKAKKNEAIH
>chr_182 176703-177092 + length=129 aa
VIIVTSVDHYTIKEYANHVQIVYVDRGADSADYKIVGMVKKNDFLITQDYGLASLVLPKG
VRVFHHSGKEFDEANIGTLLEQRYHSGKLRKAGIRTKGPKPFTEKDHTAFRQALKKAIDQ
GLPSTEDSR
>chr_183 177275-179020 - length=581 aa
MAQTNPRSRLAEIIRVFINYNVVPNFVQQKNPEQVKKAFEELGPTFIKIGQMLSVREDLL
SSAFTQTFKTLQDSVPSDTFSTVKRTIETELSLSVSDIFDDFSKSPFASASMGQAHRAKL
KSGDAVVVKIQHPNIAEEIRLDLQLFERAIPLIKYIPETSVVDLKGVLQEVKRSLINEMD
FLKESQNGEQFYQKNNGWKEIRSPKIYDAFCSKKVIVMEEMSGKNLNHLMNAENGTETFI
TGIQNKQLKQEVAKLLVENFMKQVFDDGFFHADPHPGNLLFHVLTKEEQTRARRTAETVH
EKEFGPFAFRASTSTEDPVAPYTVNYIDFGMMGHLSADLRQKLTQAVLALYTKDAYRIEK
AVLRLCQQEGLFDESRFHQELTSFLEQYYDSPIDEINLQEVFAQVVMICHQNNLQFDRDI
TLLLKAFGTLEGVIRVLDPEVSLIEVASPFAQHYFLTHLDVEDTLKQSGLDLLEGMKAAP
KIPQQLHHLLEMWTSGQGKVNLELKKQDKLLSRIESMINRLVFGMILAALIVGSSLLVQA
APVENAEVVSLLGIFTYAIAAFVIIFLAIDALIQMYKKRKK
>chr_184 179216-180292 + length=358 aa
LKITLLYGGRSAEHEVSILSAFSVLNAIYYNYYQVQLVFITKEGQWVKGPLLTEKPASKD
VLHLSWDPSGQTEEGFTGKVINPGEIKEEGAIVFPVLHGPNGEDGTIQGFLETLNMPYVG
AGVLTSACAMDKIMTKYILQAAGVPQVPYVPVLKNQWKENPKKVFDQCEGSLLYPMFVKP
ANMGSSVGITKAENREELQNALATAYQYDSRAIVEQGIEAREIEVAVLGNEDVRTTLPGE
VVKDVAFYDYEAKYINNKIEMQIPAEVPEEVYQKAQEYAKLAYTMLGGSGLSRCDFFLTN
KNELFLNELNSMPGFTEFSMYPLLWENMGLKYGDLIEELIQLGMNRYHQRQSFFEKNE
>chr_185 180385-181797 + length=470 aa
MRTRRLGQTLFSQPFLGEISMNLTIQEIAQAVGSECSALTKITNVEFDSRKITEGSLFVP
LVGTRDGHEFIQQAITNGASASFWSLPVEQAPKDFPVIPVADPLKAMQQLATYYLEKVGA
EVVAITGSNGKTTTKDLTASVLSEKYKTYKTQGNYNNNIGLPYTILHMPQDTEKIVLEMG
MDHANEITELSLMAQPKAAAITMIGEAHIENLGSREGIAKAKMEITDGLVPDGLLVVPAD
EPLLTPLTATLVQTVTTFGIGNGDVHAEVTAEGKAQTDFVVEGETFTIPLPGSYNVTNAL
IAYTIGRFFGLSIPEIRQGLAHVSITQNRTEWLTAGNGAAILSDVYNANPTAMGLVLDTF
KNLPTKGRRIAVLADMLELGKDSLNMHAQMSEHIDPEKFAMIFLYGEQMHALKEDLNQKY
PQLPVFYFEKEKNKLIEAVKQNLESTDSIMLKGSNSMGLFEVVEQLQQMK
>chr_186 182119-183630 + length=503 aa
LKFKELELSPELLKSVERAGFEEATPIQAETIPLALAGKDVIGQAQTGTGKTAAFGLPML
EKIDPDRHELQGLVIAPTRELAIQTQEELYRLGRDKKVRVQAVYGGADIGRQIRGLKDRP
HIVVGTPGRMLDHINRHTLKLGTVQTLVLDEADEMLNMGFLEDIEKIISQVPEQRQTLLF
SATMPPAIKNIGVKFMKSPHHVKIKAKEMTADLIDQYYVRAKEYEKFDIMTRLFDVQTPE
LTIVFGRTKRRVDELARGLEARGYRAEGIHGDLSQQKRMSVLRSFKNGHLDILVATDVAA
RGLDISGVTHVYNYDIPQDPESYVHRIGRTGRAGKGGMSVTFVTPNEMDYLHVIENLTKK
RMTTLRPPTEKEAFKGQLGAAVEQIETKLAENGLDKYLQTADKLLEEYSAQDLVALLLKT
TAKDPADAVPVKITPERPLPMQKKGYNKNGKRGGGNNRNRRDGGNYRGNKSKGGYSKNNN
SQKDGGKRHNDKKRGFVIRSNND
>chr_187 183760-184110 + length=116 aa
MIKGIGIDAVELSRITRLIEEKPKFIARILTSEETKLFQSLPFHRQVEFLGGRYACKEAF
SKAWGTGIGKVTFQDIEILKNENGQPVVTRSPHEGNVWVSITHTNETAFAQIILED
>chr_188 184126-185247 + length=373 aa
MVVAWHRPTKAVIHKKAITENVANEVARLPQGKELFAVVKANGYGHGAVETAEAAVAGGA
SGFCVSNLDEGVELREAGFTQPILILNMVPYDALALAVAHDLSVTAGTREWLQAAAAILE
ESKLEMPLSIHLKADTGMGRIGFCTPEEVKEAAAFIRESRVLEWEGLFTHFSTADQSDDT
YWNLQKERFMEVLKKLSELPRYVHVSNSATALWHDETIGNMIRYGVAMYGLNPSGHALPE
VYPLQPALELVSELIQVKKLPAGEGIGYGETYITPEAEWIGTIPIGYADGWLRKMQGFSL
LVEGNYCETIGRVCMDQLMIRLPQEFPVGTKVTLIGKNADKEITMQDVADQLGTIHYEVA
CGLGQRIPREYQE
>chr_189 185258-185620 + length=120 aa
MVKRGDIYFADLSPVVGSEQGGTRPVLVIQNNLGNHFSPTIIVAAITAKMAKPKLPTHIG
IKATGTGIERDSVILLEQIRTIDKSRLKEKVCHLDRPIMAEVDRALKISVGIEALTPVTK
>chr_190 185792-186061 - length=89 aa
MAKKSKIAKAKKQQETIERYAALRQELKAQKDYEGLRKLPLDARPERLKNRDLIDGRPRG
YMRKFGMSRIKFRELAHKGLIPGVKKASW
>chr_191 186249-187196 + length=315 aa
MRRFAINGYGEAQDVFEEIDAHPRKVDSGHIRVEIKAFSVNPYDVALRSGEMKEIRTLKF
PYVLGNDGAGIVTEIGSDVTTVHVGDRVAVHAVGGTYGEEVVLPSAKAAKIPDEMSWEEA
AGMVTPGITAYNLINHLTEIQPTDTVMVLGASGAVGSSLIQLLHEKGIRILTSASSKNEE
KVRKLGASAFAAYDKTDPGMQFADQADLVIDATKGSIKGETGIHILKPGGRYVALNDLPD
LDLRQKKEGFYESFVPRKEYQDAEAFAGIIKAYQKGAFHIFISMNLSASLAHVIQAHQQV
EGHPPAGKIILSFEK
>chr_192 187504-190209 + length=901 aa
MQSIKNTLRLYLLDWKRIFKNPIATLLIIAIMIIPSLYAWFNIKALWDPYGNTGELPIAV
YSADKPAEFQGKEVAIGKQVIESLHKNKQLGWQFVDSKEQLEDGVRSGKYYAGIYLPKDF
SEDLLSFTSGDIKKPKIEYTVNEKINAIAPKITDKGASSIQSQITNEFIKTASSTLLKVF
NEIGYDIDTNLVSINKVKDMILSTDENLDTIDGYTKQVLELQSQLPDIKEKLNKANEFVD
YIPKVDEMGEKVVALNDKMPELKDQAKIILDLQEKIPEIQNAGKQLAEIDGDFASIQETM
NQGIDEAKQGLTIIQQVQDILPDVKNLENQASDLANQTKSGASQLKDAIPSITNSVDVTL
KSIGQVATTTGSLAETINAAVQDNQLSEKEKEDIGNVLNSFINSIPQQQNAIDKLVEFLT
KLQTSAGNTKLQPVIDQLNQLKPLLGDLQSRLTDLNTAVQEGNTDRVTDLLKQVQTAAEN
VNDIVTGIKTDQVSSTVTSLLDQVIDTIGTAQGALSKADQIDFDSLLSSTKATVTNAVAI
LEKYQKEMPAIGQEIHDANTMLNGNMETIVNGINEGADLYNNELPILQQKLGLAADFIQN
DWPALKNEITGTLTTVNEKMPEVETAVNAAADLINNDWPNIKAGIQKAADAIRKGEQEVD
LGEVIKLLKLDATKESDFFTQPVELQTNALYPIANNGSASTPFYTALCLWVGAVLLSSVA
TTEYYLGKKDRNNFTKREQFVARMLTFLTMAIAQSLIVTLGNIFLLGVDVQNPVYSVSFA
VLIALAFMMIVYVLAALFDNVGKGIAIIILVLSISGGGGNYPIQVSGKFFQMINPFLPFT
HAVNLLRESAGGIYWPNATNAIWIMVGLFVVFGVVGTAVYPFIEEKMTKFKEAAHESHIF
H
>chr_193 190627-192450 + length=607 aa
LDYLKRLLVGKPLKSAENDEHKLTRFAALALLSSDALSSIAYGTEQIVVVLVALSAAAIW
YSLPIAAFVIILLISLTLSYRQIIHAYPHGGGAYVVSSENLGKNAGLISGGSLLIDYMLT
VAVSVSAGAEAITSAVPALYGHQVAISVTIVLLLMMLNLRGLRESASFLLFPVYTFILVI
SLLIVVGLYNIVTGAVPLQATALPGAAVPGVSIALILRAFSSGSSSLTGVEAISNAVPFF
KKPRAKNAAATLTMMALILGFFFVGITFINYWYGIVPEKEVTVLSQIGKAVFGHGILYYI
LQFATALILAVAANTGFSAFPVLAYNLAKDKFMPHMYQDRGDRLGYSNGIITLALGSIVL
LFIFHGSTERLIPLYSIGVFIPFALSQTGMVVKWKKEGKKWLSKSIANITGAFISYAIIA
ILFVYRLGDIWPFFIIMPIVMFIFYKIHDHYKKVAEQLRLENDAKLHDYDGNTVLVLVGN
VTRVNIGALNYARSIGDYVVAMHVSLDEDVEKEKEIEAEFKKHFPDVRFSIVHSSYRSIE
NPIIRYVDIVSKNAAKQNYTTTVLIPQFVPNRRWQNILHNQTSLRLRLRLSWRENIVVST
YSYHLKK
>chr_194 192548-193225 - length=225 aa
VKQLDKMNVFQQFFYYFQENGSYIFAQFIRHFLISIYGVLFAAVVGIPVGIMISRRRKLA
NWVIRLANIIQTIPSLAMISILIIGLGLGVNVVIVTVFLYSLLPIIKNTYTGMIQVDKNI
LDVGKGMGMTARQRLFMVELPLSVSVIMAGIRNALVVAIGITAIGAFVGAGGLGDIIIRG
TNATDGTSIILAGALPTALMAIITDWLLGILERRLDPASKKSQTE
>chr_195 193222-194139 - length=305 aa
MKRILKMTMVLLSLLILASCSFPGLASNTDEDTISITGGITSEAQILASLVAGMVEHYTD
KNTAIINNLATTTINHQAMMNGDASISAARYTGTDLTTTLNLPPEKDPKKAFATVKDEFE
KRYDQTWFPSYGFENTYVFLVRKDTAQKYHLSKVSDLKNVADELVAGVDTSWINRKGDGY
DGFQETYGFSFNSILPMQIGLVYDAVEAGKMDIVLGYSTDGRIASYDLVMLEDDRQFFPP
YDAAPVVDNKVLADTPHLKEALNKLGHTISTEKMQELNYEADNNLVEPSVVAQRFLQENH
YFEGK
>chr_196 194136-194777 - length=213 aa
MQQFFHQHGSEILSKGFEHLYISGLALIIGIIIAVPLGVLLTRFPKAATIVIGLTSALQT
IPSLALLALMIPLFGVGKLPAIIALFIYSLLPILRNTYIGMKNVDWNYRDVAKGMGMTEF
QSIFSVELPIAMPTIMAGIRLAAVYVIAWATLASYIGAGGLGDLIFSGLNNYQPDLILAG
TIPVTILALLADWLLGLLEHRLTPIALREENEE
>chr_197 194781-195983 - length=400 aa
LKKKRRGGTMIEFQNVSKIYKGGKIAVEDVNLSFEKGEFICFIGTSGSGKTTTMRMINRM
TDPTQGKILIDGKSIQEIDPVELRRQIGYVIQSIGLMPHMTIRENITLVQKLLKVSQEER
NKTAEKMIDLVELPREMLDRYPHELSGGQQQRIGVVRALAANQDIILMDEPFGALDPITR
DSLQDLVKDLQERLGKTIVFVTHDMDEAIKLASRIAIMSEGRVIQFDTPENILRHPANDF
VEELIGEDRLLQAKPNATRVGEVMLNTAITITPEKSLQEAIKLMREKRVDTLLVTDNSNV
LKGFIDVETLNKKRGKVSSVGDILNKHVFYVKESAYLRDTLQRILKRGLKYVPVVDEQNK
VVGILTRASLVDIVYDVIWGEDPATTDVAESATPEESKEV
>chr_198 196174-197205 + length=343 aa
MLTTEDFDFDLPEELIAQTPLKDRDHSRLLVLDRKTGEMKDKHFHEIIEELHPGDALVMN
NTRVLPARLYGEKPDTGAHLEVLLLTNTEGDTWETLIKPAKRAKVGTRISFGDGRLQAVV
KEELEHGGRIIDFEYEGIFLEILESLGEMPLPPYIKERLEDPDRYQTVYAKENGSAAAPT
AGLHFTKELLDEIEAKGVELVYLTLHVGLGTFRPVSVDKIEEHHMHSEFYRLTEEAAERL
NQVRKNGGKIVAVGTTSIRTLETIGTKFNGEIKADSGWTDIFITPGYEFKVVEAFSTNFH
LPKSTLVMLVSAFAGRELTLSAYQHAIDERYRFFSFGDAMFVK
>chr_199 198071-200710 + length=879 aa
MEEYKQTIEEVRKVTEADPDTGLSSQEVDERRKKQGLNKFNEAPKESMIKKFFRSLSDFT
TIVLLIAAVISFYTAFATEHGDLFEGLLIIAIVVINSVLSIVQEGNAEKALESLQDMNKQ
TATVIRDGKVTTVESEQLVVGDILVLESGDAISADARLIEASQLRVEESALTGESEAVEK
DAAFVAKEDESLGDQLNMVFKGCTVAAGRGKAIVTAIGMATEMGKIADLLNENTMQKTPL
QVRLNQLGKRISMIALAAAALVFVIGELQGEPLLEMFMTSISLAVAAVPETLTVIVTLTL
AYGVQKMARKHAIIRQLPAVETLGTANVICSDKTGTLTQNEMRVRRVWSKDDEVTNIEDS
MTNSAMEILKMAALCTDVTVEQEDDDLVIKGNPTEVAIVRAVEENYHTKAELEEKYPRVN
ELPFDSERKMMTTVHQMGEKYISITKGAFDVLAPRFSSGDVEQAGIVNDRFGKRALRVIA
VGYATYDEEPQDISSEALEKDLRLIGLIGMIDPPRPESKGAIKRAKKAGIKTVMITGDHV
VTASAIAKELGILNDPSEALSGSELHQLSDEELDARVKSLSVYARVTPEDKIRIVKSWQR
TGAVVAMTGDGVNDAPALKASNVGCAMGITGTDVAKSAADMILTDDNFATIVDAVSQGRS
VYQNIRKAINFLLSCNISEIFIVLIAMLLGWGAPFTAVQLLFVNVVADGLPGFALGREPA
EHGIMDQPPIPKNEGIFARGLLQKIAINAGVFTIVTLFGYYLGSYVDTISPWVDASQHVG
QTVAFLILAYSSILHVFNVRSSQSIFKVNLATNKALFEMALLALAITTAVALLPFTQELF
GLVHISLNHWFLVGILSIVPIAVNELIKFHRLPEAEEEE
>chr_200 200879-201577 - length=232 aa
MQSSAELKRQAKESLKGRWGQAVLLNLIPTLIGIVAILLIMIPIILFAIATYDGSANVSD
AMASGSGSSGGGGGIISSIISALFMSGISWTYLDVLRGQKDQIEPFKDAFRGFKGLFIGG
VIGLAVLISIFTTLWGLLLVIPGIIKSYSYSQSYFIYYDIVQETGQTPKVLDTITASRKL
MDGYKGKLFWLDLSFIGWHILALATAGIGYLWLSPYISATKAAFYEQLPKDI
>chr_201 201793-202938 + length=381 aa
MTQPAIRYRLIKKEKHTGARLGELITPHGTFPTPMFMPVGTLATVKTMSPEELKEMGAGV
ILSNTYHLWLRPGEDLVEEAGGLHKFMNWDQPILTDSGGFQVFSLSDMRNIEEEGVHFKN
HLNGSRMFLSPEKAINIQNKLGSDIMMSFDECPPFDESYDYVKKSVERTSRWAERGLKAH
ANPDRQGLFGIIQGAGFEDLRRQSAKDLVGMDFPGYSIGGLSVGEPKSEMNRVLEFTTPL
IPENKPRYLMGVGAADSLIDGVIRGVDMFDCVLPTRIARNGTCMTSQGRLVVKNAKYAHD
FRPIDEKCDCYTCKNYTRAYIRHLIKCDETFGIRLTSYHNLYFLLNLMKQVRQAIMDDNL
LEFREAFFEEYGFNKENAKSF
>chr_202 203035-203445 + length=136 aa
MGSLPMLVMFIALLAMWFFMSRSQKKQQQERQNLLDSMKPGDSVVTIGGLHGVVSEIDND
KRTVVIDCEGIFLEYDRAAIKTVKPGTVVTNDATTTVETTEEPAETVEVKTETTETLEET
EEKKKKISIKAYLKTR
>chr_203 203721-206318 + length=865 aa
MAKVIEKEKTKTIDVQAMIDGLAEKANVALKEMESFDQEKVDHIVHEMAMAALDQHMPLA
KMAVEETGRGVYEDKAIKNMYASEYIWHNIKHDKTVGVINEDVQKGLIEIAEPVGVVCGV
TPTTNPTSTTIFKSMIALKTRNPIVFAFHPSAQKSSAEAARVVRDAAIAAGAPENCIQWI
EHPSIEATSMLMNHPGIAIVLATGGAGMVKSAYSTGKPALGVGPGNVPAYIEKTAKIKRA
VNDLIVSKTFDNGMICASEQAVIVDKEIYAAVKAEFQAHQVYIVKPDELQKLEDAVMDEG
KYAVNPSIVGHSAMEIAKLAGISVPKGTKMLIAELEGVGPDYPLSREKLSPVLAMIKTNN
TDHAFDLCEGMLNLGGLGHTAVIHSENEELHVKFGLRMKACRILVNTPSAEGGIGDIYNE
MIPSLTLGCGSYGKNSVSRNVSAVNLINVKTVAKRRNNMQWFKLPPKIFFEKNSLLYLEK
MENVERVMIVCDPGMVQFGYCDTVREVLARRKNDVKIEVFSEVEPNPSTNTVYAGTKLMA
DFKPDTVIALGGGSAMDAAKGMWMFYEHPDTSFFGAKQKFLDIRKRTYKIDKPEKTQFVC
IPTTSGTGSEVTPFAVITDSETHVKYPLADYALTPDVAIVDPQFVMSVPASVTADTGMDV
LTHAIESYVSVMASDYTRGLSLQAIKLVFDYLEKSVKTPDMESREKMHNASTMAGMAFAN
AFLGICHSVAHKIGGEYGIPHGRTNAILLPHIIRYNAKDPQKHAMFPKYDYFRADTDYAD
IAKFLGLKGETTEELVEALATAVYELGKSVGINMSLKAQGVTQETLDTTVDRMAELAYED
QCTTANPKEPLISELKQIIIDAYNG
>chr_204 206548-207654 + length=368 aa
MIIKEEIFVPKELVKEKIDLLVENLTTIKDDNGEFLLDFDGLKVDDKSWTVWNWPQGVGL
YGIYKNYQMTKNPRAYQVVNEWFEDRMEEGAPPKNVNTMAPLLTMAYLYEDTKDSRYLPY
LEQWAEWVMNDMPRTNEEGLQHATYGPENKNQLWDDTLMMTVLPLAKIGKLLNRPEYLEE
ARYQFMIHIKYLMDKRTGLWYHGWTFEGNHNYAEAFWARGNCWLTIAIPEIIEILELSKE
DALRKLLIETLEAQVRALKTYQSESGLWHTLLDDPSSYVESSATAGFAYGILKAVHKRYL
PQEYKEVAYRAIQGLLEQIDEKGEVQNVSIGTGMGDSLDFYRSIGITAMPYGQSLTVLCL
TELLVSYC
>chr_205 207671-208699 + length=342 aa
MKKTSLLFAASSLSLGLLGLSGCGNNSSVATVADADVNETVTLRFAYASNSQPVIDAMNE
FGRLVKEKTDGSVQIQYFPDGQLGGERELIELTQSGAVDFTKVSASALESFSKDYSIFSV
PYLFNDEEHFFKVMDNEEIMEPIYQSTKDLGFTGLTYYDSGQRSFYMVDGPIHTPEDLKG
KKIRVMQSETAIKMVELLGGSPVPMGSDEVYTSLQSNLINGSENNEFVLYTAGHGGVAKY
YSYDEHTRVPDIIIMNDAIKEQLTAEQEKAIEEAAKESTVFEIEAFARAIEEEKALAQEE
HGVQFNDVDNTPFREAVAPLHDTFKNDPAYKDLYQKIQEQGA
>chr_206 208702-209184 + length=160 aa
VMKMILNKVLEILGAVLLVGMVAVVLWQVFSRTVLGNPNTVTEELVRFGLVWFAMLSSAY
VVGQKAHLAVTVLSEKLSGKKSKILEVVVQSLFLVFAAMIMVYGGWNAVTLTMGQISPSL
SIPMGYVYLSVPVSGILIIIYSLINLIDTLSNKPAIQEKI
>chr_207 209200-210495 + length=431 aa
MAIEAGLVLFFVFVVLLVLGMPIAISIAFSSMMTLLLVIPFDVSAFSSAQKMVGSINSFS
LIAIPFFVLSGIIMNNGGIAKKLVDFALLFVGRVPGALAHTNVLGNALFGSISSSAIAAS
TAIGGVLIPQQVEEGYDRKFATAVNIASAPTGMVIPPSTAFIMYSLVAGGASISALFMGG
YLVGALWALGIMLVAFIVAKKNKYPVVEKGQMAHAGKIIKEAIPSLLLIVIIIGGILTGI
FTAVEASAIAVIYSLLIAMFYYKTVKLKDIPNMLFQSVAMSGTIMFLLATSSMMSFAMAF
TGIPQAISSLIMGVTDNKLVILLLVNLVLLLVGMFMDVAPAILIFTPIFLPIVTSVGVDP
VHYGLFSIMNLCVGSITPPVGTGLYVGASVGGVKAEAMLKPLLPFYGIILVVLFLITYFP
QIVMWLPNMLS
>chr_208 210506-211330 + length=274 aa
MLNITIRGHDLSQVQTIEDLAEKTKEQGIHTLQLALGLSFPEMSSGANEINSGMGNYVKR
VLEKQEVSVGILSCYINMIHPDLTIREELLTKFEQYLRYASSLGASMVASETGCVLPEIQ
YTEENFTDEAFAEAVSVIRRLVKAGEKYQMMVGIEPGLNHPVYSLERVEQLIQAVDSDYL
GSILDPTNLITSTDYQGQVQLVEEAFERFGKKICAVHLKDFRVEQEKIVPVNLGDGVIEY
TKIKEIIKKNRPYLYVVLEETKDDGIRYGRSLLE
>chr_209 211494-212393 + length=299 aa
MLQKKISGEQVNTMVSDQYEIYHVKDVVSQNKTIYHHHDFYEIHATLKGEATFYLNGRQF
TIKAGSVLLIHSNDLHRIVRQSSDVFERVYIFVTPSFLGSRSTPWSNLSACFQPMGEKRS
RVLQVEQEVLKQKLSFIDHPPDKKIYGEDIKYEQALVEYLIFLNQVVQKEESAQEQNAVV
PNERVEQMLQYISKNLSHPLSLEEMEKQFFVSKYHITREFKKYTGFTFHQYVMKKKLIYA
KHLLREYRSSSAVYSKSGFSSYPHFLKAFKREFGITPKEFLKRDTQNQLIHYEHFEDEQ
>chr_210 212510-213379 - length=289 aa
MDYWEKANHSWSEDSKRVILTPTQRSRNLFFYIQEIGYFKAPVPYYTERAHLPSYLIKFT
LSGEGLLTYKDNQHQLKAGDLFFIDCQEYQRYQTISEEPWEMDWIHLNGQSVQSFYQEFT
KDGHNTFHSTGDPSENKIHHLITELIHMQQGANARTDFQSSVAIHELLNELILQKYQLDF
EEEDIPPYVYKLKQYLDEHFKETITLDQLEQQFLLNKYQLSKDFSKFIGSPPIDYLISKK
LSYAKDLLRYTEFTIRMISEEIGIENFAYFSRLFKAKTGLSPRDFRKFS
>chr_211 213532-214992 + length=486 aa
MNPTFVAIDIGASSGRLMKSTRNDEGSLVLEEVHRFKNGFRKKDGHDRWKIDYLIEEILI
GFEKLKKTGIDRCFAGIDTWAVDYCLIDKQGERLNDPIAYRDDRTDEAVKQFSESYSLDK
LYEQTGIQIQPFNTLFQLFVEEKDHLAKAHKLLLIPDYLGYVFTGNMVTEKTNASTMQLL
NAGTKEWETELLEKVGVSKGLFPPLTEPGTILGDLQKEKFSKYDLPDVTFITVASHDTAS
AVLGTPGQGEQWGYISSGTWSLLGMETKIANVSRAAFSENYTNEWGAHNTVRFLKNIMGM
WLIQEVARMQEYEYSYAELAELAAKEKPLQQVMEINDPRFLNPKNMIEEIQQYCFETEQP
VPVSPGALARCVYDNLALCYAQELIKVEHLTGTKLEKLHIVGGGSNNRLLNQLTADYAGI
IVEAGPSEATAIGNVAMQMLSTGQFSNIEQARNVIKQSFPCETFYPDENKQNTMEWYVNK
IKGVIV
>chr_212 214989-216245 + length=418 aa
MNTIERNYEQAKERYATIGVDTDAVLEKMQDIKISMHCWQGDDVKGFLTPDGELTGGIMA
TGNFPGAARTPEELRQDLERAYSLIPGKHKLNLHAIYLDTEEAVDLNEIEPKHFEKWVEW
AKKEEIGLDFNPTFFSHLMMKDGFTLAHPDKEVREYWIEHGKRSRKIAEYFGKETGQTCI
NNFWVPDGMKDNPIDRFTPRKRLMESLDEIFTEELDEGYVQDAVESKLFGLGAEAYTVGS
HEFYMGYGLTRDKLVCLDAGHFHPTEVISNKLSSLALFSKGIMLHVSRPVRWDSDHVVLM
DDELQEIAKELVRNELLEKTNIGLDFFDATINRIAAWVIGTRNTQKALMKAMLEPVKRLK
EMELAFDFTSRMAYTEELKDFPYADVWNYFCYKNQVPVGLDWLEEVQEYQKDVLGLRK
>chr_213 216259-217104 + length=281 aa
LKKIDILQAPYVKEMIETTSNLYRLGWDERNGGNISYLLKEEEITPFLDPEKVTRRISMI
FDASRLAGCYFIVTGSGRYFKNVASEPAENLGIVRVAEDGKTLELLWGLENDCLPTSELP
SHFMSHIARLEVDPDNRIVMHCHASHLLAMSFTHELDERSFSRTLWQMCTECLVVFPEGI
SIIPWMVPGTNEIGEATAEKMKETRLVLWPQHGIYGSGKDMDEVFGLIETAEKAAEVYTY
VKAQGPILQTITDENLWRLADAFGVTPKAGYLEEVHTKAGV
>chr_214 217106-217417 + length=103 aa
MVKKAFCMKVYPEKQEEYKKRHDELWPEMRTALREHGVIDYSIYLDPSTSLLFGYLVVED
EELWGKMANTPINQKWWKYMEDIMETNPDASPVSRELTPVFEL
>chr_215 217499-217828 + length=109 aa
MSNRMILNETSYFGKGAIESIVPEFQQRGSSKAAVITDKGLIEHGIATKVTELLDNAGID
YVLYDGIVPNPTIQNVKDGVAFVKEAEADCLIAIGGGRQSIRQKPLGLF
>chr_216 217825-218649 + length=274 aa
LTNPEFSDVISLEGVADTKNPCLPILAVPTTSGTAAEVTINYVITDEANHRKFVCVDPHD
IPIVAFIDSDMMMGMPKKLAASTGMDAMTHAIEGLITKGAWEMTDMLHLKAIEIIGHSLE
ASVEGDQNGREKMALGQYIAGMGFSNVGLGLVHGMAHPLSAWYNIPHGVACAALLPTIMK
YNKEYTGEKYREIALVLGIKGAAEMSLEDVRDAACGEIDRLSKAVGIPATISELGVKEAD
IPAIAEDALRDVCTPGNPRETTVEEIIALYQSLM
>chr_217 218776-219534 + length=252 aa
MENKKPYGTVLIKASKILDYLAENPDISLQTIAKGVGMTSSTVLKILDTLLMIGYVNKNS
EKNYRLGAKLIRYANKNIEQIDLVELTLPFLEQLQQKIDETIHLGVLDNNEILYVNKLDP
KHQTIRMSSKIGITRPLYNSAMGKAVLAEFSEEQYTDYLEKHPLIPYTEYTITNALRLKK
EIQTVKETHVAFDDEEIERDIFCIGASIVKNEQIIGAFSVSMPKYRLTDETKEQIISALK
QTKSEIEQRIQK
>chr_218 219634-220278 + length=214 aa
MKKIDILSRLKNAGVIAVVRGKSKEEALNACHAIIKGGLTGIELTFTVPQADQVIKELLS
FYKDQPEIVIGAGTVLDAVTARLAILAGAEYIVSPSFDQETAEMCNLYQIPYLPGCMTIT
EIKTALKSGVDIVKLFPGSAYGPSIISAFKAPMPQVNIMPTGGVSLDNMKEWFDAGVVTV
GVGGNLLAPAATGDFDKVTEVAQQYAAKMKEIKR
>chr_219 220285-221292 + length=335 aa
MGKVVTLGEIMLRLSTEQGTRIDSSERFAAHYGGGEANVAISLANYGHDAVFATKVPDNA
LGKAVKKHLQCYGVDTKQVLSGGPRLGTYYMETGSGERAASVIYDRAGSSFAEMDHLEWS
LEELFQGIDIFHVSGITPALSKKWQKMTKQVIEAAKKAGCLISFDINYRGKLWTQQEASE
VIHQLLPLVDICSAGKMDALYLLGIEKAPEAEEQPLIYYYQKMQEKFPNIQVFYSTKRTV
HSASENELKGTLWMNHEYVESQVHRITPIVDRVGGGDAFASGVLHGILSNMPPQEIIDFA
TAASALKHTIHGDCNQFSQEEVAQFLACGSGKIIR
>chr_220 221308-222150 + length=280 aa
MQEMETRYTHSPEDIRHYSTEQLRKEFLVEKVFEPGKISLTYTHNDRMIFGGVTPTEKEL
EITLDKELGVDYFLERRELGVINIGGPEFIEIDGQKEEMKKQDGYYIGKETRHVVFSSQD
AENPAKFYISSVPAHHKYPNVKISIDQVKPMETGEGLTLNERKIYQYIHPNVCESCQLQM
GYTILEPGSAWNTMPCHTHERRMEAYVYFDYANEDTRVFHMMGKPDETKHLVVDNEQAII
SPSWSIHSGVGTSNYSFIWAMCGENITYTDMDMVQMDQLK
>chr_221 222170-222973 + length=267 aa
MEFNMDMFRLDGKVALVTGAVYGIGFEIARSLATAGAKIVFNNLNQESVDEGIAHYKEAG
IDAKGYVCDVTDEEAVQAMVQQIKEDVGSVDILVNNAGIIKRTPMIEMDAADFRQVIDVD
LNAPFIVSKAVIPDMIEKGGGKIINICSMMSELGRETVSAYAAAKGGLKMLTKNIASEYG
QYNIQCNGIGPGYIATPQTAPLRETQENGERHPFDQFIVGRTPAARWGEPIDLAGPSVFL
ASSASDFVNGHVLYVDGGILAYIGKQP
>chr_222 223091-224146 - length=351 aa
MNRKDEHVSLAKAFHDKQKNEFDFVRVIHNPLPQTAVADVDLSTQAAGFTLSSPFYINAM
TGGSEKTKKINQDLAIVAREADLMIATGSVSAALKDPSLADTYTIVRQEYPHGKIIANIG
AGTSVERAQEAIRLFHADALQIHLNAPQELVMPEGDRDFTNWKALIQEIQTAIDVPLIVK
EVGFGMTRETINDLASLGVHTVDISGRSGTSFTQIENARRSKRELNYLADWGQSTVASLL
EANEADTSMEILASGGIRNAYDIFKALCLGAKAVGTSGTVLTHLMNHGVEETIMLMKQWQ
EELRLLYTMVGATNIATLHQQSLIFSGPVKDWCEARGIDLVKYGRRTEKGV
>chr_223 224143-225228 - length=361 aa
MIEVSAPGKLYIAGEYAVVETGHPAVIAAVDQFVTVTVESARKVGSIQSAQYSGMPVRWT
RRNGELVLDIRENPFHYILAAIRLTEKYAQEKNILLSFYDLKVTSELDSSNGRKYGLGSS
GAVTVATVKALNVFYALNLSQLEIFKIAALANLAVQDNGSCGDIAASCYGGWIAFSTFDH
PWLQEQETQHSISQLLAMDWPGLSIEPLIAPEDLRLLIGWTGSPASTSDLVDQVHRSRED
KMVAYQLFLKNSTECVNEMIKGFKEDNVTLIQQMIRKNRQLLHDLSAITGVVIETPALNK
LCNLAEQYEGAAKSSGAGGGDCGIVIVDQKSGILPLMSAWEKAEITPLPLHVYSDQRKEK
R
>chr_224 225241-226134 - length=297 aa
MNNSLSLTLDAFYTETEVIFSDSYIADEFYLDDTLQDEKATKKVSQFLDLFRKEAGISLK
ASVISQNFVPTAAGLASSASGLAALAGACNTALKLGLDDLSLSRFARRGSGSACRSIFGG
FVEWEKGHDDLSSYAKPVPSDSFEDDLAMVFILINDQKKEVSSRNGMRRTVETSSFYQGW
LDSVEGDLYQLKQAIKTKDFQLLGETMERNGLKMHGTTLAAQPPFTYWSPDSLKAMDAVR
QLRKQGIPCYFTMDAGPNVKVLVENSHLSEVQETFTKLFSKEQVITAHAGPGIAIIE
>chr_225 226211-227155 - length=314 aa
MANYGQGESSGKIILMGEHAVVYGEPAIAFPFYATKVTAFLEELDAMDDQLVSSYYSGNL
AEAPHTLKNIKKLFIHLKKEHDIHKNLQLTIESTIPAERGMGSSAAVATAVTRAFYDYLT
LPLSREILLEKVQLSEKIAHGNPSGIDAAATSSLQPIYFTKGHPFDYFSLNIDAFLIVAD
TGIKGQTREAVKDVAHLFERQPHETGQMIQKLGYLTKQAKQAIIENSPEMLAQTMDESQS
LLEKLTISNDFLDLLIQTAKDTGALGAKLTGGGRGGCMIALAQTKTKAQEISQALEDAGA
AETWIQGLGVHTYV
>chr_226 227471-228130 + length=219 aa
MSVIVLAGTIGAGKSSLTEMMAEHFDSQAFYESIDDNEVLPLFYANPEQYAFLLQIYFLN
KRFASIKQAMKDDNNVLDRSIYEDSLLFHLNADLGRATETEVRVYDELLENMMEELPYAA
HKKHPDLLVHIRVSFDTMLERIEKRGRSYEQLSFDPSLYDYYKELNRRYDQWYEEYKESP
KIQIDGDRYNFVEDPQAKEEVLKMIEEKLAEIRQTELAI
>chr_227 228215-229120 + length=301 aa
MREKHYFNQERNFWINIQQDDVLAVKNLKEEYGISDEMLTYSLDKNERARVEYDSFDEAL
LLVSNVPHQQKVDNHYETSPIAFILKEDGLFTFTTPNTEYVIRLIRSLLERMPDMSVYSL
LFRTLFLISDSFFPLIEEVNSERQRLNLKLREKTTNKNLLQLSDLEIGLVYLVTGTKQNV
VLLEQIKALAIYRKLSEKEKEELDDALIEARQAVEMTNLASQILDQLSGTYNNLLNNNLN
DTMKFLTVWSLILTVPTIVTGFFGMNLKLPFTHSVFGWGIALIISLVLSVWMLIALWRRI
R
>chr_228 229122-229754 - length=210 aa
MKKIEPIPPSLPPLTKGDFYLEDEEILSGLLINGGDQSYLDAKNMVLRESHVQKLTMQKT
VLRHFECSNVIFEKCDFSNLEWFGGSFHQVVFHQCKLTGTNFAESYLRDCTFTACIASMA
SFSSTNLKAVSFDHCQLEDSEFYEVTWKNLFLSDNQLTGSNWFRTSLKGLDFTTNFFTAI
ALSQDYLAGLIVNQEQALVIAQALGLQIKD
>chr_229 230074-230598 + length=174 aa
MTIAKDMMVNDGIRARELRLIGSDGEQLGVKTKAEALNIAEQANLDLVLVAPGAKPPVAR
IMDYGKYRFEQQKKDREARKKQKVINVKEVRLSPTIDLNDFNTKLRNARKFLEKGDKVKA
SIRFKGRAITHKEIGQKVLNRLAEETADIATVEQKAKMDGRSMFLTLAPKNDSK
>chr_230 230670-230870 + length=66 aa
MPKQKTHRGSAKRFKRTGKGGLKRFRAFTSHRFHGKTKKQRRQLRKASMVSSGDFKRIRQ
QLAKMK
>chr_231 230923-231282 + length=119 aa
MARVKGGTVTRKRRKRVLKLAKGYYGSKHTLFKTAKEQVMNSYNYAYRDRRQKKRDFRKL
WIARINAAARMNGLSYSKLMHGLKVAEIDINRKMLADLAVNDAAAFTALADQAKDALAK
>chr_232 231521-233341 + length=606 aa
VNWLKENIEKNKRIAMLLCTYSIMVVLNFLTPLIADDIQYMDKTTSFFTILSDEYHQYMT
WTGRSVVHIIARVFLLMPKTVFNLVNPLIYVLLTVLIYKITTKDKTEFHAFKYLMINVVI
WLFIPTFGQTILWETGAANYLWGGIIITSVLFIYHRYCYENKLLPFKSLGNAIIMVILGI
VAGWCNENTSGGAVLIILGYIYITYCKKKPLQLWMFSGLIGAIFGLFMMASAPGNAIRAT
YFERSTWSLPHKLFSGIVDITQTLQENGLQLFILCAILLSVGIIFDQRREWVRLSYIYII
AGLATIYVLAVSPTGLGWGRSFFGGVLYLLIAMMIEWPDEIEKPAPKIVYSVISSVLLVQ
FLFTFVLGSIDIARSYRNIEEQYDYLKNQKSQGNLNPVVSEFTSYGETRHPAFSNELNHI
VGEVDSAVNISNAKYFGLQSVRSVSEEDWKNIYKNGDPELMNIWNAQDYLKKIAGSENTL
IVAGFGDVTQINEALINDMVKLFPSLDLEIFKQHWNFSGMFRDKKEVILSQKQNYNIFSK
DVAREEITVRTSYTPYEDQQFGYINIDGIAVSRNKPGINIVVLSKNGKILDSVNIGVVNE
EVTLLR
>chr_233 233491-234294 - length=267 aa
MYWQKRLDRQNPDQEIEAEMLKIREKHKDYGCLRMTNELRNRGFSINKKKVQRLIKKLGI
KVTAYTRKSRRYNSYRGQVGATAKNRIHRRFYTSICHQKITTDTTEFKYHEVDAKGIIRQ
KKLYLDPFMDMFNSEILSYRISEKPNALAIMEGLEEAIQITNDCPYRRTFHSDQGWAYQM
NAYRNKLKEYKIFQSMSRKGNCLDNSLMENFFGLLKQEIFYGKTYNCFEELKSAIDSYIY
YYNNERIKQKLNWQSPVQFRKTAVTVA
>chr_234 234336-234917 - length=193 aa
MAKYTFELKLKIVHDYLDGKGGSDYLAKKYSVKAPSQVKRWINAYQVFGEAGLVRKRQKK
KYSVQFKLDAIELYLTSELSYREVANTLNMNNPNLIASWMRQFRDGGIDGLSKTKGCPPI
LSKKNEPKNKKKSITKATSEERERIEELEKRVRSLQIENAFLKELRKLRKQEAQQRRMKQ
SHESSQASEDHLN
>chr_235 235186-236523 + length=445 aa
MSDIIIGILLVISFFFMVWYCVKGYNLMVGFAIMATVWMGLALVGNTFSPNPAMEGQGVI
DVLTHIYTTGPAEYAKSILVNVFFGAFFGRVLVDSGIAATLIRKVVELGGDKPRITMSLL
CVVTAVIFMSITGIGPVISIAVIVLPILMSLGISVPVALFSFMGSIMAGIFANIVNFKQY
QTIYAGFNPAAESYTYNDYFQIGMIGMVVSLVVVLTVANISMNKKKRYAMAANVPAEGGD
APMISWLAVLLPVLGVVLLDLSIILGFILAGIWALLFTGKLRGGYKEICRQFAKLFTDGA
VDVAPMVGFLMTLAMFNNSAAYASPYFSAIFGDLIPQSPLVLAIVFAILTPLGFFRGPMN
LVGSGSAILAVVLAVNPTMSPAFLFPLFAITTIAPQHLDITQSWVAWGLGYTKVTSREYM
KKSIPTGWIIGAILCLIIFFLYGNA
>chr_236 236571-238700 + length=709 aa
MKRFVRMGIDVGGTHTKAVAIDNATHEIIGKSSVKTTHDDVRGVAAGVVQSFQNCLRENN
ISPEDVVFVAHSTTQATNALIEGDVAKVGVIGMAKGGLEGFLAKRQTRLNDIDLGNKKKI
EIVNAFLPVKHLNVDRVSETISSLERERAEVLVSSMAFGVDNGEPERVVYEAASVKSIPT
TMASDITKLYGLTRRTRTAAINASILPKMLDTATSTEDSVREAGVNVSLMIMRGDGGVME
INEMKKRPVLTMLSGPAASVMGSLMYLRASNGVYFEVGGTTTNIGVIKNGRPAIDYSIVG
GHPTYISSLDVRVLGVAGGSMVRANQSGIIDVGPRSAHIAGLDYAVFTETEKIKGPKVEF
FSPKEGDPADYVKVVMEDGEEVTITNTCAANVLGLVQEEHFSYGNVPSARKAIQALADYC
HTTVEDIAEQIMEKSYAKIEPVILELADKYHLEKDQISLVGVGGGAASLITYFSNKMGVK
YSIPENAEVISSIGVALAMVRDVVERIIPSPSKEDIRSLKNEAMNKAIESGATPESIEVH
VEIDPQTSKVTAIATGSTEVKATDLTKEITTEEALELAAEDMRLNKNEVCLLENTPFFYV
CGEQNRSKNAGSLRIIDQKGFIKVQRGHASCLKTTAANYMAAVEQLWEDMAVYQTELIAR
PEFYLCLGARVSDFTATDLEQLQLLMDLEVSTMEPEEEVIVVAGNIKQT
>chr_237 238906-239364 + length=152 aa
MAIPIVSCESEQINERITFATYAEDEGIRLMTEPLEKLKCSGLTSISKETAQALIIGHEL
FHHIEASVKGIYTQNEKIVLWRLPFYTHQSNIRALSEIAAMSFSKEMNQSCFSPYVLEAV
LLWPYNETHSQGILEEIKEIEKRCAEYDFAHK
>chr_238 239758-240444 - length=228 aa
MGINNLQQQAYESIRKQIIYSELAPGSKISDKVLEEQLAIGRTPIREALIQLRNQELVKT
IPQSGTYVSKIDIRSASLARYTREKLEKPILQECSAKMTAQDQAKLEKILEQTDQAVIAQ
NKKAFFDLDTDFHRTCYEIAGKREIWDWLESYSTHLNRFRWLRLTISELDWGRVLDEHQT
MLQSMIDHNFDEVGFLCTMHLHMIIEEQEYVIHNYPDYFEDIQERPIK
>chr_239 240579-240746 - length=55 aa
MYVVKVMHGYIDKTGCRTREKNLDNLLIFKDKKESEAFAKRIGGRVKPIQEVRPD
>chr_240 240823-241263 - length=146 aa
MEKFTGYVREPFYYETDQMGIIHHSNYIRWFEEARVALLVHLGFPYKKIEESGIIIPVLE
VICSYKEMIHYGEKVSIHPTIQKYTGTRLDFSYEIVGTEDKKLKTIGSSKHCFLLSDSQR
LVKLSKVNSELDQLFQAYASLDNAIS
>chr_241 241267-242112 - length=281 aa
MLIDEQLMKRVITPRPKISHKGTFGRVVLIGGNEQYGGAIIMSALAAVHSGAGLTTVVTD
EKNRSALHSHLPEAMIVDWTDTDQFLSVIKQADVLLIGPGLGTSSKSLERFKQVLENQSK
EQWLVIDGSALSLLATNHFSLPYPEQTVLTPHQMEWQRLSALPIQEQRDEENKKKQQEIG
AAVVLKSHETKIYGHQHFYTNPLGSAAMATGGMGDTLAGMITGFFAQFPQNDQTIAAAVY
LHSFIGDQLAKEQYVVLPTQISEALPKWMNYFCKKSMENEA
>chr_242 242261-243679 + length=472 aa
MTIDWQKEVEARKEDLLEDLKNLLRVNSERDDSKVTPDAPFGPGPRDALKHMLAYGERDG
FKVKNVDNYAGHIDLGEGDETLGIFGHMDVVPAGDGWDTDPYEPVIKDGKIFARGSSDDK
GPSMAAYYAMKIIKELDLKLSKKVRFVVGSDEESGWGDMAYYFEHEEEPDFGFSPDAEFP
IINGEKGNVSLALRFKGDNAGDYVLKSFVSGLRENMVPGTATAALQVPSADAAIAMEEAF
YQFIEANPVSGTIEADNTYVKIELVGKGAHGASPQSGINAGSFLALFLDNYEFLGSAKQF
IHVAAAYVHEDFYGEKLGVAYEDEKMGKLTMNAGLFAFEENGTEEANFINMNFRFPKGVT
VDGLQSDIEQTVGQEGATVTRGARVMEPHYVPMDDPLVATLLQVYEDHTGEKGYEQIIGG
GTYGRLLKRGVAYGAMFPGYTDTMHQANEFMSLDDLFRATAIYADAIYRLAK
>chr_243 243735-244682 - length=315 aa
MEQQEKIAVLIPCYNEEATISTVIADFKRELPEADIYVYDNNSTDRTYELAVQGGAIVKK
EPRQGKGNVIRQMFFDIDADYYLMVDGDDTYPAEAVHGLLEKLRSGEADMVIGDRLSNGT
YFDENKRPFHDFGNNLVRNTITRMYKTKILDVMTGYRGFNRIFVKSFPIMSSGFQIETEL
TIHALDKKFKFVEIPIEYRDRPEGSVSKLNTFSDGFKVIMMIIKMCKDYKPLLFFGIWTI
FFFLFGLVTGIPVIREYMLTSFITRIPSAILSTGLMTLALLSLVTGLILDTVVTNAKKEY
ELNLYHVYHEYHSRK
>chr_244 244904-245254 - length=116 aa
MYEESELSYFKGGLAVGIGLGLLSGVASTIWYHRKKVLSADQVLENIKTSFLKEGAIEGS
WISFEKEPIRKFAVRSSAYRGGLSRIEDGETVYYEFLADAHTGTVLDISRKKGAID
>chr_245 245454-246533 + length=359 aa
MEEKTFQRIKELTELQGTSGFEQDVRAYMESHMEPLVDELQLDGLGGIFGLRHHEEADAP
RVMVAAHMDEVGFMLTQIQENGLFKVVPLGGWNPYVVSAQRFTLKTSTGKNYPCVSSSVP
PHLLRGTSGQKSVEVTDILFDAGFESREEAMSYGVLPGDTIVPYAETIKTANGKNIISKS
WDNRYGCTMVLEALEALQNETLGHTLIAGANVQEEVGLRGSKASVNKFKPDLFFAVDCSA
ADDTVTKNGTFGHLGEGTLMRIQDPGLIMLPRLREYLLDIAETNNIPYQYFVSKGGTDAG
AAHTQNEGIPSTVIGVVGRYIHTHQTMFSIRDFEAAREMLIQTLKGLDKLTVNTIVYGK
>chr_246 246676-246996 + length=106 aa
MIIPNSLEELAGYVETGKSVFFFTAAWCGDCRFIKPQMPEIENDFSDWQFIEVDRDKYID
VAAEWNIFGIPSFVVIQDGKELGRLVNKDRKTKQEIESFLESVIKG
>chr_247 247018-247482 + length=154 aa
MNQEYKNILVGIDGSEQALAAFKKAVEVARRNNGKVYVANVIDQQFYNFMGYAPIDQNLV
DQQTETAKQMIEECKKYGKSVDYTNIEGIIAYGSVREYMAVKLPKKYAIDLIMVGQSGLN
AVERFMTGSVASYVIRHSPCDVLIVSDEEEQPSN
>chr_248 247687-248292 + length=201 aa
MIFAYNKAHVGDTLMVIIADDKGTENTVERKWNVARIKDEQGQVVAWNFFHISDHLTIEG
NGQVSLTDEELAKLNRLIKEAGFEEQLEADREPKIVVGYVKTCVPHPDSDHLSITETEVD
NGTVLQIICGAPNIEAGQKVVVAKPGAMMPDGMMIWPGTLRGVDSYGMICSARELHLPNA
PEKKGILVLPEDAVVGEAFPK
>chr_249 248398-249687 - length=429 aa
MDRKNVTPKMKKNKNNSLWRKLGLGLVGGIVGGLLTAGIFYAAMGTGNNSSTATSGNQNS
AGETVVENVKVNVDSDITKAVDKVQDAVVSVINLQSQNQSSGFGGLFGQQEESSSSDDSN
LEAYSEGSGVIYKKDGNTAYVVTNNHVVDGQQGLEVMMKDGTKVKAELVGTDAYSDLAVL
KINSDKVETVASFGDSSALKVGEPAIAIGSPLGSEYANSVTSGIISSLNRQVTSTNESNE
TVNINAIQTDAAINPGNSGGPLVNIEGQVIGINSSKIASTSESTSNVSVEGMGFAIPSND
VVNIINQLEKDGKVTRPALGITMVDLSAVSTQQQEQILKIPSSVTNGVIVTNVQTATPAE
KAGLKQYDVITKIDDKEVSSGVELQSALYKKKVGDSVKITYYEGSKEKTTTVELTIDQSA
LKQNQNSEN
>chr_250 250115-250594 + length=159 aa
MNIKIISVGKLKEKYLFQGINEYVKRLNAYAKIELIEVPDEKAPENLSEAQMRQVKEKEG
ERILAKIKEQEYVYALAIEGKNPTSESFAKQIDQLGIQGKSHLVFVIGGSLGLSEAVMKR
SNAQISFGKMTYPHQLMRLILVEQIYRAFRINAGAPYHK
>chr_251 250797-252080 + length=427 aa
MIDEKKCLKNLLEDMDDIEERLSKWTGKTNIFQILKLSKNEIRHSNFLAFLFAPNETHNL
SDEFFKMFLKRYIDSNDDTKAAINYFDALLNSYEDLIVYRENKNIDILLVSEKNKIVVCI
ENKILSSESRGQLNKYQRYIERNYSNYKKIFVFLTPDGNEPTNPSWGIITYKDIVEILEQ
LMQKNSMEKKVYYLIKDYVDILRRDVGMDDEIKEIVRKIYQQHKEALDLIFENIPDNLSL
MSELYIEALEQIAKENEIIFDPKYSGKSIVRFQIPEFTDLFPDLPLSHPGGWSNHKMYAF
EILNKGGNSVGKIKLVFTGKIPEENKKFVEELMLTTGVKKKKENWEWWNVAEWKINKVNM
RFIEELYTKLENEGRDQVVKEIKKSLEKILKDIKEKASEYEKIKNNFILKSENSIINFEK
TNVNLIE
>chr_252 252111-252728 + length=205 aa
MNINEIWQSEDEEIWKKALTEAMVETGRDNCIETKLSRINIDYVSQLEVEDFYDFLYDSY
FVWKYTAKNRLATSRSYFEKHKNNLSELSKIQKEIFSFELPNTKLGLMYATQINGLGVAG
ASGLLALLFPSYFGTVDEMVVRALLKTEEFKTDEKIKQMNPQNLKIEDAVYLIDIYRKKA
NHLNKIFKTYSWTPRNIDVILWYFR
>chr_253 252949-254343 - length=464 aa
MSWINDIFSIKAIKDINYRKKQDKQRATNDLQLTTLRNNIERHELEIDEYRKKQLEHEIT
YRSKEWTFQDYNNFSSSYLNEARRLLEDGEIRKLILLINELFTRKSIVNGTWYAATAITG
NQSYLHPDIFNIKKVCYHLPIFPNEFSPSLSNETRTNLEKLGWYKLGFENETRTNLEKLG
WNKLDFEYVNKILIDILCEVTALCSIGEAEKWDMNIYINDRSRVADYYECESTPRIRSIK
EITKKHVELFINYEGFSYSTINKSVFDKVSEYLKNNCPVQINYDIYKYNNLNGGEFELTI
DYKDIINNIVEYALPIIQEKKNSWSEWIEKIHLMQMKYEGPWNGYDHMKILETLTKTYFN
FNIYDLQAVSHHKDENLNSKIKHRLEHENLRKLFPEEVFFIEIELEKAFLIEFTDTLKIE
EEFIISFQELIETLEKEEEEKEQKIQLVKNVIQVIQLIKTIGAS
>chr_254 254497-254805 + length=102 aa
MFQNKGQRYVTKGVMDSLPVELQALCWNLIDQNVQKQFPLDYLQIFEFSTEKGNQKLVHR
QEEPEERKEYLISPKLRLKSVSQKIWVIDSGEYQTMLLPEEY
>chr_255 254832-255131 + length=99 aa
LLETAIEVLEKCAQLVTASEEWGYESVTMEKEEIEIGTLPKDVHLPRLVMTHLYIYCAPE
DGKDYVVYFITDITSQREFVRGLLVEGRLVWSQIGGTNE
>chr_256 255305-255856 + length=183 aa
MIEKELVTTQTEVWRDPHHTHRYVFKRQWAIKGKEAEEKLAIVITIRPTDTEPFTNDLSM
LLIEKNIRQLGFTGFIAVNLFSYTKAKSPRVFPRGNDEQSLEILTTVFTEKKINTIIFAC
GSITTTSQVAYEQAKTIYDQLSAKQKKMTKVLINAEGKLSHPLSIHVRNEWQLADSQLLF
QEK
>chr_257 256003-256296 + length=97 aa
MEIDKTCLSNSYKSMNDFFEEMELDSELLYQFYLAFRGQQISFPMKMYDRELVRKRIENM
IEQEKTVDIRQLTEVYGFSTRWIQEVIKQKERRRVHG
>chr_258 256349-256585 + length=78 aa
MLAHPNIDKGNVIKTVGVIIVGLIALTKKNNTNSPKLMRTYRCRGCGREISTSFNPSESP
QGRDRCHTGYRHYWERID
>chr_259 256660-257664 + length=334 aa
MKKWLLLLIGMGILFTGCTSENTRTKAKVETDTTIETKKSKTQSTEQTTTEMKQSVEAST
SESLTTESSSEEVKSTLWDSEKSTQLATFVTQWGKTLGQEYKSYNLRNNVSLYGTPLPQA
VINGNWKMAINEAPVTVQWSEDGTGQADFNLVAVYSDVETGEYLGQHVYFFGFQNGQPKV
YLTQQNQGNDKNYMYFNETQNQQLKQGFSDIVNGQTPQTPVVEESTQQATTTTTQSTSSS
GISSWEAAKETVLNNKALWIYESPDKNEANTNIIESTQYRKDLMQDENGEFYPVDISTDD
IGNTVMNGGKQFRVYTDGRISQRIGMTNNFQMIK
>chr_260 258186-259109 + length=307 aa
MDTNYAKKINFDVDKLYKSLIVVPKNKSEDGNYELEVLQFKIEQKSSERFMSDQLVKIKK
WLPMIDQLVSNNKEAKNLCIFVLLLHGRVINLVNRKSTTKFANSFWFLKNINETVEKNGV
YKGDFHFQNAETIEREHHYFDLLVNTVVELAKWAKSNETYSQVLKRIMSQETSFIYELSK
SNLKYTYNEDELEILDNPENSQWIKELKREDFIKTLRILKSLFDLKLAKATIMGIERDSY
YWEEIGLYAPQIEGEDKEKRIDNIINYINSLSEPLKCRGLDFIGTLGWTETYYEKIYKEI
IEQYFPK
>chr_261 259292-261967 + length=891 aa
MKMNHTSIQKHLQLLNTLGISYVNLRTFSTLNKKTVSHIFSTADSQAIINYLEKQKLSEG
TVNITYNPIKQEVITQKKHSVRDNDIEKIRFVFIDIDPKRKEGSATDSEKKKAENVMEQV
EHYLKEKRIESFVKVDSGNGYHIFLPINEQPNNHETILTIQNFLQLLHRRFGVEDEVDID
TSVYNPSRLCKLVGTPAVKGKSTKERPHRLSSFLSIPDNIDRSNCFKILEQIVEENSMMS
TSRVKSHPSFREVLPFIQADYKQWLAHYPELTYTIKEGDHKGVTLLIFDECPLRKHTNNS
NGSCLSVTADNKIRFHCLHASDKNKDIQDFVKKYPLPKPVNPSVESLESNQEYYFDQFKL
NQEGVFLVKEGQEEKVACPMFIKQIRKNIEQKVITLVLAYYVDHCWDEIEIEGGCLQTNN
FKQLAKHGLIIKARREAEVVDFLQIQRENAPIFFEHESLGWKKENEAMIFQLQDSFGREI
PSVLTKNSCYQLTTNGTEAEFDALVHKYVLGTYLELAWSIGIASIVLGYLNVTKANTFLS
LLINLQGKSTTGKTTTLHFIASLFGNPTTVLRNMNATNKAIIKLASNNQGGVPLILDELG
AATQNNFSSLIYQLASGEERLRLDSNCQLMPQETFSVLTLTSSEERLENYFNEKLTGLKV
RYIEFSDIKFTKDANHAEKVKSLSSNTFGWGIKLFLLKLFEQGIAKIEATFVEAQKKLWA
VLPEHSLKQRIGNNLALIYSGALLIQDILGYPLRLEHIQTVLINSYEQLIVDTSLGSEQT
VFDRVKTLLVMNSHKFLTNSDNKHTPSTIWGKVSIQKNGDIKVNIFPIPFEDLLRREFQV
KDLTYLFRQLLDSGNMCAEKGRRTKRIHMNRQVLPTYEILLPSSLKSYFRL
>chr_262 262007-262096 + length=29 aa
MEIFLIDLAKQLITYLYDSEQTQTEVNEA
>chr_263 262093-262392 + length=99 aa
LIYASFTSFIHSNMKERKILMTKNKMTLKAEVLLYIQEHFSNQAFFTKPIYLAFEIRGVS
AGSIGGTLQALKNEGYLENHFVQRSFNGRDVKEWYLVHS
>chr_264 262408-263781 + length=457 aa
MRVACYDRTSVYEEAKISNDAQYDAVKEYVLEKYEQIPQRFSDKGESGGKADRPAFRQLR
AWVCASEEEGVIYVWRYDRLARQAKIALEFIELCQQHQVQVYSISEPLPASFSHASTNKL
FVQLLFTFAEQQRNVIIENVRAGLAYKKQQRQYLSSAVPYGYRLVNGKIQQEAHEAKVVC
RIFQLYLTKKYGYKKLCQRLTQQRIFFRERPFQPYHIYSILKNPLYYGEIKGGSLGKYLG
TFEPILSKATFLQAQEIRQSRCTAKKDTYPYLLRQKIKCPFCGRHLSSKYQWNTKKTKML
HYYHCTDRSCQGIFLRAERVESEVLEKIQAFFQHEGVYQALIAQLTQQLAEKRKDEKHKV
IQQKKQEAQWLKAFEEGNCSLEELKQQLQALQKPRSTSSFLSLQQCEAKVKEWLQLKDLS
SRQLLCDHVCRIEVTKEKTVCGIYFRQMTQNILEGNE
>chr_265 263785-265422 + length=545 aa
METTPTKRVALYIRVSTQEQALEGHSIQAQEQNGRQFAERMGYEVVEVYADEGISGKSTK
NRFAYQRMMNDARNHRFDLLVIWKLTRLGRNMLDVLQTVEELLRYDVGLHSISEQFDVTT
STGKLMLQLLGSFGEFERNQIAENVQMSMQSLVKDKKRYAGGRRLGYVSGIDTNGQKQLV
IEPEEAKIVRLIYAKYLGGAGYRAIANFLNRQGYQTVKKNAFSTTAVKDILRNKIYAGYL
EYARYINWETKRRKGKNPKPILVKGTHEPIISEEDYQKVQERLALEGKQPKWNHTGENVL
TGLLRCPECGSPMAASNVTNTLKDGTKKRIRYYSCSVFRNKGASVCHANSIRAEQAETFV
ADRLKEIVQLPEVLPRLVAMLNEEMVQQSQPLEQELVVLLERKEELKTKIEKWEAALEDS
PELFPMLKDRLDELTEKRRQLHIRENEILGIFQQQGEPIQVKDVQRILTSLDRFLAHSEK
KQIKALYRTFIEKITFDPNHKEMLEITMKFTHAVVQQLNEQYQIAVSKTKDTAIFVLKTP
FTLTI
>chr_266 265685-265822 + length=45 aa
MNDIIEKDILAYENHLEIEDFSKMIDVDRINLNNKIVKGYSASLK
>chr_267 266028-267812 + length=594 aa
VNETKRNEQTTQFIQKKANMIWNVADILRGLYKPHEYGKVILPMTVIKRLHDTLLPTRHA
VLEAAEKYKEMNDTMRSLFLEKASGFAFYNTSMFTFDTLIADANNIEENFRAYLNGFSDN
MQDILSNFKFEQEITNMAENNMLFAVITEFNKASSYLGPDMVTSTDMGYIFEELVRKFSE
SYNEEAGAHFTSRDIIYLMTDLLLAEDSETLVGENVVKTVYDQTMGTSQMLSAMIERIHD
FNESVEVRTFGQELNPETFAIAKADTMIRGGDPENMTKGNTLSNDQFTDYTFDYCISNPP
FGIDWKSSKAAVEAEHKLGEAGRFGPGLPKISDGQLLFQLNGVAKLKETGRMAIIHNGSA
LFSGNAGGGESAIRQYVIENDWVEAIVQLPPDLFYNTGISTYIWILTKNKSAERQGKIQL
IDASKMFEKRRKNIGNKRVDITEECREMIVKAYGEFQSREYKLVDKIVESKIFDNADFGF
TKVTVERPLRDENGEIILKKGKPIPDASLRDTEDIPLKENILEYFEREVLPFNPDAWMDR
KKDKVGFEIPFTRLFYKYTAPEPSEVIAERIKQLEESIVANFEALSGKDVSNVD
>chr_268 267817-269061 + length=414 aa
MKDSGVEWIGEIPENWETRRLKNGLRKKKVIINKYDNQPILSLTMNGVSLRDLVNPKGKM
PTTFDGYQEITPGNIIECLFDIDVTPRCVGIARDYGLTSPAYTQFEVINDFDTDFIYYYL
LMLDNDKILVPISKSLRNTITSDEFLILPFSFPPVEEQRRISNRISTETARINSIISKTQ
QSIDELKKYKQALITETVTKGLNKNVEMKDSGIEWIKKVPKSWEIKKTRFFLKEVSEKNY
PNEEILSLYRDYGVIPKNSRDDNHNVTSLDTSGYKLVNHNQLVINKMKAWQGSMAISEIR
GIISPAYYVYEVLDKQIYIKFLHYALRNNAYLDEYRRISAGLRIGQWDLNKDLFKNVKIA
FPSTMDEQRQIVDFLEEKIKWIDNIVIEKEHLLIQFEQLKQSLIYEYVTGKKEA
>chr_269 269074-272106 + length=1010 aa
LVENKEIRFEQDIETSLTTYGKWQKETFSESNFDPTIGLDTQKLLHFIQKTQPKQWARHQ
RNYNNDGEVKFLQRFNQEVETHGMLHVLRNGIKDRGVRFKVAYFKPASELNDETIEKYEA
NSFTCTRQFAYSPNNHKTIDMVLSLNGIPLVALELKNQYTGQTVENAKLQFQKDRDPKEL
VFRFNRRFLVYFAVDHTDVYMTTKLDGKKTYFLPFNQGSNGPGRVGGAGNPSNKDGYPTA
YLWEKVLTRDNLMDIIQRFMNLEIKKEKQGDREVTKKTLIFPRYHQLDVVRKLVADVKSH
GSGENYLIQHSAGSGKSNSIAWLAYHLSSIHDQLNYPIFSSIIIVTDRTVLDRQLQNTIM
NFDHQTGLVETIDDRKSSQDLKEAINDGRKIIITTLQKFPVIYQEVDHVEGRNFAVIVDE
AHSSQTGNSAQKLKAALSDKSKSLEEYYELEGEVDDELPDAEDELVQQLAAQGKHQNLSF
FAFTATPKEKTLEMFGTKQPDGHFEPFHVYSMRQAIEEGFILDVLKNYMTYSTSYKIARE
IEDNPELPKSEATRAIVRFQSLHPWAVAQKAAVMVEQFRAVTRTAIGGQAKAMVVTASRL
HAVRYMKEFKKYIANKGYNDLDVLVAFSGSVVDGETEYTETKMNVTKSGENVRENQLKEA
FHTDNFNILIVAEKYQTGFDEPLLHTMFVDKKLKGVKAVQTLSRLNRTMPGKKDTFILDF
VNDVEDIEAAFQPFYEQTNLREEINVNLIYDTQSKLRKFNVYNQGDIERVMKLVKQAQKQ
QNERLLGRISSMFKPIMDRYEEMNKDNQYQFRVTLRNFGKWYDYISQLDRLFDMELLEER
IFTGYLLKFLPKETRENIDISDKVKLEYYKLRQDFSGEIHLVNKEGELVNPKSIDAGIKP
PDERDSLEEIIHKINERFPNDFDEGDRVLVEILYRSFANNPDLKVVSMAKNNDAQMFEKS
LFPDVFKDKVMEQYEKNNAAFEKMFGHDDKYFDLVYTLVARDLYKLLRTK
>chr_270 272254-272796 + length=180 aa
VKQFLETGKIKKFVIPEYQRPYAWTDEQNQVLFDDLAEYTANNNESTYFLGSIVAYENDH
NEQEIIDGQQRITTLFLFLRAIYAKLENSCEKEALFLKSQIEPALWEQDDLTGEVKPDKI
LIMSRVMGDEEFASILVSGEADVKSKSNYSKNYILIQHLLNEYATNEPLSFYRFISKKAI
>chr_271 272793-273932 + length=379 aa
LNELFRVHLEKAVNTLLKTELTAFLDYEKYDRIGFNTGNSRNGSYDRTVKTEYGELHLQI
PRDRNGEFKQQTVPGYRRTNDTLEETVIHLFRKGITMSEIADLIEKMYGHHYTPQTMSNM
TKSFTEEVTSFKERELHDRYAAIYMDATYIPLKRKTVAKEAIHIAVGIRPDGSKEVLSYA
IAPTESITIWEEILIDLQERGVKNVLLFITDGLKGMAGAVQRFYPKARFQHCCVHVSRNI
SHKVRVDDRKEVCDDFKMVYQASSKKAALEARGAFAEKWKTSYPKMVESILSNDYLLTFY
DFPLAIRKSIYSTNLIESFNKQIKKYSHRKEQFQNEESMERFLVSSFDTYNQKFLGRSHK
GFQQAEGELEQMLSQPMEN
>chr_272 274310-276352 + length=680 aa
MNKRIREILKLIIKNPEMKLSTLTSELDLTRRQINYAINQFNEELKTKNIQLIQRSHSGN
ITVPIEVIQMISQPDYDIGDDQELVVLTDSERQALIVMTLIANIDYISLDHLVDAVDVSK
TTVMEDIKRTEPFIRNYSLTIRYNRMNGYQLVGSEHRILQLLSDLVKWYPIFRREMIRRK
LAQDVSEEEIVHLIHNMEQMLHLSYSDESVDYLQTSARFLVSRGIKMSDKHAFFPDDVTD
TPEFRMLMILVHETGWSLSKSYMEWFTLLFLTSNIFESKTTQNYDSDQELRKLISQMVEN
FQNQTLILIDDREDFERRILSHLRPACFRIRYNLSLGVYSIDSLIKDSNHAILIDLMKKL
IIPIENWLNKAFPNDELDLLSYYFGYQLSNHNKLNKQRQRAVVVCTNGVMVSKLVRANME
KLFPEIHFLASLSVRDFYKFEADYDLVFTTTPLKSSMLQFMIEPIMTYQQQISLRYRVLS
DLGITKVDRAMDELLTIIRKYANITNPVSLREELQYFLIKEDGSTPLDNFKVLPSLTYYL
RPSYVQIVEEEMSWERAVEVACRPLLEHQIIDSRFIADCLDQIRQPGYAGYLGMKTCIPH
TTVDKGVISDGVSILVCKKPIRFPNGEDVSLILPLSFFDLTKHLRTINQIADIAKDDSLI
EQLLIADDEKTVYQLLRQRS
>chr_273 276363-276983 + length=206 aa
MRLADYPKLTVIMRGYTFDQADAILQAMQEFDHQFAVEMTMNTKGALENIHELNQRYGDT
TYIGAGTVRTLEQAQACYEAGAKFLLGPHMFTKEMLSYANKKGLLAVPAAMTPSEVDRMF
KEGADIVKVFPAAVVTPRFFKDIQAPLGKLPLMGVGGISKENAKEFFEQGASYLGLGSGM
FNKQDIEELNVKNLARSMKELIEVIK
>chr_274 276995-277453 + length=152 aa
LELYLNEELVFRNVQAKTDSEVLAFLASEMYKKNYVKEEYIQAIQEREKEYPTGLPSTPP
GIAIPHANYEMVNKTTLAIATLKDPVLFHNMENNNEQLPIQIVIMMAIGEPHGQVEMLQK
IVGIIQDEPLRQEMIRAGNDTELLELLKKAVF
>chr_275 277472-277750 + length=92 aa
MKRILVACGNGIATSTVVATKVREYLQQHGIDASTTQTKLMEVPGKVQDYDLLVTTGQFD
GQTGGVPVIKGMPILTGIGADQTMEEILNLLK
>chr_276 277775-279142 + length=455 aa
MKIIMNVFNFFIDAGPTVMLPVIITIIGLIFGLKISRAFKSGLTLGIGFAGIKLILDFMT
TNVGPAAKAMVDRTGVKLDALDVGWGSIAAVTWASPIIPILIFAILLVNIVLLILKRTHT
LDVDIWNYHHMAIVGVMVYFVTKNVFLGVGASVVMAIATFKISDWSQPMVESFFGIPGVS
LPTVSALSSLVIAWPLNWLLDRIPLFRKSKFTIKDAQKYLGFFGDSMIMGLVIGMVIGVL
AGYDIKAVLQLGVSMSAVLVLIPKMTSLFMEGLMPISDAAQKWSQKKFKGTRLFIGLDAA
VVVGNPDVITTALIIIPLTIALALVLPGNRVLPFADLAVVPFRVAMVVALTRGNLLKNII
IGLVVTASLLWCGSATAPMLTAIAKSVGINLGTSSMLISSFAATSMIQSYLVFIAFAYKP
IIGIPVLLLAFAGAWYYFDGIKKVNHEMDEPLKAQ
>chr_277 279157-280302 + length=381 aa
LKISDVTVYKVKPRWIFVKISTDEGIEGWGEMISGTKTETVVAGAYEIGNRLIGRNPFEI
ERLFQEMHRSFFRGGPINGTIVSGLEMALWDIKGKAFNVPVYELLGGAARDKIKVYSWIG
GDRPSEVAEQAQDRFDRGFTAVKMNATEELHYIDSYQKVDEVVERVASIRERFGDAMDIG
VDFHGRVHKPMAKVLAKALEPFHPMFLEEVVLPENEEHFKEVADSVAVPLATGERLYTRW
QFKNLFKQGTVDIIQPDVALCGGILETRKIAAMAEAYDMAVAPHAPYGPVALAATLQVDS
CTPNVFIQEQSLGIHYNKGFDLLDFVKNKEVFQYKDGYVDLPSKPGLGLEMDEDKIKEIA
QEGLIWTNPQWKNYDGTIAEW
>chr_278 280329-280820 + length=163 aa
MAEALMITVFLGLLIILQIIDQKKIIVFAQSSPVRKSLSILLTVAILLIFWPEHLTDQIK
LVAFASVILINGFLKEGLAKDSVVRFGVLNGNFNRYPQVQVEKLGDDKSFISFYKSKNNS
FSMIFDKDQTEMMDVFQELDIHSKITLDQSSEEKRAVVKKDNE
>chr_279 281261-282460 + length=399 aa
MRDQTSGKMIRFYYTSLQFLYWMMFCSVYGFATLFLIYFKIDPAKIGGILALVNIVSTVL
QPFISQVIIKKRKIPLITVLKTMIAGLGVILLAGVLIPNLPIITYILGGILVVSMQSFLN
ALAFEYSNTGYRINFGFSRAGGSFSYAVTSFLLGQLLAIYSAAILPILVIVEAVVVFVIL
HLLPDVKNQEVFPMTKEQDRPVSLRKKYPFLILLFLGFSFLFTFHTMINSFLAQIFENIH
GGSKEVGIALMIAALCELPGMIFFEQLVKKKSSKFWLSVASISFAVRGFMMLLASSILMM
EMTHLLQAFSFALFIPASAYLFNQFLADDDRVFGQTMIIIATTLGGVIGNVLGGSLLQHF
GVWEMLIFGTGFAVLGALLTILGIRKIPKTGNDSDSLVE
>chr_280 282955-283713 - length=252 aa
MDTKLSESEKYLWDFIQSHILEIPSYSIVKLSEYANVSTATVVRTMKKKGYEGFTSFKHS
LKEKENTNINFAALDKVDEGIKTAILKNEQEVIRTINMVESGNIEDAIQRIKAARRIMIF
ARGFSELIAQEMMVKFQLTGKYCEMHTDPNIIKNISRKLSKDDIVIFVSLNGETKELTTA
AENCYKAEIGTILLTANRHSSLMEHIEIPFVGFKSEGSFFPDYEVRSRLPLSILARILLD
SYALRTSGFTQH
>chr_281 283881-284816 + length=311 aa
MSVYTCTLNLAIDLFIETDEMKPSQVNRTNDDDIQANGKGVNVSLIMKQLGIDSTALGFK
AGFTGNYIEDYLHQKDISTDFISVPGMTRINVFTQVNKTNEEFKLVNKGPEIPQEQIKTF
LNQIQKLQADDYLCVSGSLPRGVSPEILIDISRICFENKVHLIIDSSYPEIIDCLPYQPF
LLKPNEEELQSWYNVELSDREGYIHYAERLIADGAKNVLLSLGGEGGIFLNKDIVYSGNS
PKGKVVNTACAGDTLLGTFLAGYLKGEQVDINLKKSLAAGSSTAFRKGLTDFSDVAELEK
QIEIKEGASKK
>chr_282 284813-286258 + length=481 aa
MTTYKIVAATGCPTGIAHTYMAQEALEQAAKRKGVSIKVETHGQVGIENELTPEEIKNAD
AVIIAADKDVQAERFAGKRVIDVPVSKGIKDADQLIEDALAGKGSITAENKTVDAAGEKA
EMGVAAGIGHSIYKNLMNGVSHMLPFVVAGGVIIAISFAIWGVYSFDPNDPTYNPTAAML
KGVGDAAMGMMVPILAAYIAEGIAKRPGLVVGFVGGLLANSGGAGFLGGIFAGFLAGYFI
LLLQKVMKGLPKQLDGLKAIFLYPVIGVLFVGVVMSLLANPMEAVNQGMMNFLAGFQNSN
PLILGIIVGCMSAFDMGGPVNKAAYVTGTALLAQGNHTFMAGVSAACIAPPLITGFAALF
FGKYFDTNDRNAGLVNFILGSTHITEGAIPFAAKDPLRVLPTMMLGSSIAAVLTYMFGVQ
VPAPHGGFLVLPVVTGKVAWVGSILLGSIVGGVILGLIQKRSVEKREAEAATVEMKEATN
N
>chr_283 286286-286741 + length=151 aa
MTLIKTNKVFMNKNFTTQDEVMNFLADQSIVLSISEDRDAVYEKLMEREEESTTGMMDGF
AIPHAKDASIKDADIVIVRLNGKVDWKSLDGEGTDFVIALFIPDSEAGTTHLKFLSQVAR
LLMHKDVTEGLKQAQSAEEIAELLNQKLEEN
>chr_284 286760-287734 + length=324 aa
MPLTEKKKTYIRQLSNESGIISALAIDQRGALKKMIGKFQNQSATDEQIINFKKIISSEL
TPYASAILLDPEYGLPAAEVRDKNAGLLLAYEKTGYDASTPGRLPDILSIWSVKRLKEQG
ADACKFLLYYDVDESDDINDQKKAFMERIGSECVAEDLPFFLELVSYDANDPDTSSKEYA
LKKPHKVNEMMKEFSKPRYGVDVLKVEVPVNMNYVDGYTKNEVAYTKEEAAAYFKEQSET
TNLPFIFLSAGVTAELFQETLKFAKEAGSTFNGVLCGRATWANGVEPFVTKGEYAAKEWM
QTQGRKNIEELNNVLKETATAIKL
>chr_285 287906-288145 - length=79 aa
LIDYVYTNTFVYKLFVINHGDIQFQKRLNNLIEENYLKIWLQEDKKTVITEEMRYFTIYH
IQGCLSVLNHWVEKQFCIL
>chr_286 288142-288405 - length=87 aa
MKKEDRRVKKTEKALAEALSKLLVDKKIQNITIRELTETADLHRSTFYTHYTDIYDLYEK
LENSFFQDLDEIIPTIRHIATRIYTLI
>chr_287 288549-289163 + length=204 aa
MELAFKQLEKKDYKKAIQFAIKGMHFDWYTKNKLLLNLYGRYFWYLELNRATQIIALYAD
DELAGVLLADIKGKSKKHHSFSQKLYVKLFDFLQNAFVKDSKGGYDDTNDELLSDYLKKH
SPDGEIVFLAANPDLKIKGIGSKLLKEFERREQGKEVFLFTDSGCTYQFYERRGFERKKE
KDIVMKILNKEVDLRCMLYSKIIQ
>chr_288 289405-289788 + length=127 aa
MPKYKEIALTLKERIVEGKYQEGSKLPEQESLAREFKTSRVTIRKAIQLLIDEGLLYTRR
GSGTFIRSNIRQDNENVTQVNNVFGTSSQENTNVTSKIIRFDVRFPTDYERRLSATYFRS
PSCKSWV
>chr_289 290152-290661 + length=169 aa
MNNNDRLLRLRYAIDLKDTDLIKAFELGGVPLTKEEAQAVLTKVQDKNKDNAENNVYEKT
INNQVFDAFLNGLILLARGPQKDKPIVDTPQKSKEIKYINNVLLKKLKIALSMTTDDILD
VFAEAEIYPSKGEIGAFLRKEGQRNFKPCGDKYMRNFLKGLGIYNRRKV
>chr_290 290761-291411 + length=216 aa
MNDEYKNDEDKMLFEEIENRCRLNFELRGKMSLIQQKKYLANKSEFTLGHVEKLISDWIS
SRSEFTKIKQPIKFDMKKLLLNKSEIGNRDQYIRAKGQEIIDSLGEMRSYNYLYVTHRAD
GMVITVGKSSSNDIFLDGDLFYQLNTNHLSGTENIILRTEYGNEIFAKYDEILKNYLDWA
WIIPVESGDAKKLERLLGDELINKKVPILNYYSHRQ
>chr_291 291862-292800 + length=312 aa
MKIAIAGAGAMGSRFGLMLHQSGNEVLLIDGWAEHVQQIKEHGLQANFNGKEVEAKLPIV
LQSEVEKEDQVDLIILFTKAMQLEKMLQDIQSLIKKDTEVLCLLNGIGHEDIIEKFVPME
NIYIGNTMWTAGLEGPGQVKLFGSGSVELQNLGDGKEAAAKKLADKLSESGLNAHFSDNI
HYSIYRKACVNGTMNGLCTILDVNMAELGKTSTAHKMVATIVNEFAKVAAVEKIELDVPE
VIAHCESCFDPETIGLHYPSMYQDLIKNHRLTEIDYINGAISRKGKKYGVATPYCDFLTE
LVHAKEDSLNVK
>chr_292 292813-293865 + length=350 aa
METSQKISPKIFLNKVLAGTATGIIIGLIPNAVLGAILKYFSAYPFAVTIAQLAVIFQLA
TPLIIGGLIALQFGFDPMRMMVVAGASFVGSGVVKFTPDLGETGVYVGAGTGDIINTMLT
ASIAVGLILLIGNSFGSVSIVLTPIVVGVGAGLLGFYLFPFVTAITSAIGSLINNFTTLQ
PLLMSILIGCSFAFLIISPISTVAIGMAIQLDGVSAGAAAMGVAATTFVLVVNSWKVNKS
GVTIAIALGAMKMMMPNLFRKPVILIPCLVSAVITAIPVALFSISGTPASAGFGVVGLVG
PLASLDAGLNGFLVVLCWLVIPVFAALITQFLCEKVFKLYDREEVFKFLG
>chr_293 294131-294766 + length=211 aa
MIFLQKYGFYFLLLGVISDLSTPYILGLFYPKLNQMTTVISMFGDVDSPVRRAFLVWSVV
SGLFFVLSLPALYHLFVGTSKTLAILAVATVGLYGIGDCIFTGLFSINTNESSWNLSTWI
HNIGSGLGYAGFLLFPLLLVLLYRQSGQGTLSHFYLVLTVISLLIAGLYGLARIPSISQF
AFFKQLGFFQRLSFFFNYLPMICLSFFQLRK
>chr_294 294957-295748 + length=263 aa
MLDVEQMEIDLYNIILNRNTREWERTQFEEAKEDLAKMSIKQVIEKLEVNLRPLALRDNL
TPDAMDFYLRITGESASAKAYDYAKHKITSPLYQERAIFAGGCFWCMVEPFETKPGVISV
LSGYTGGETKKPNYDQVSGGYTGHVEAVEIIFDTRQITYEELLEIYWQISDPTDAFGQFQ
DRGKQYRSILFVVNEKQRQLAEKSREQLIQSNRFSRPIVTEIRQAKTFWPAENHHQQFYQ
KQPKRYKKIKHSHQLHLFFQRHR
>chr_295 296384-297694 + length=436 aa
VSIKLDDRQMRILNFLLENDHTTYQELAEQLQVSTKTISKANANLKTVVEKEINLQIVVQ
PKKGVSLVGDKEDLRKLLPDFEITKVDTSEDRITYVFAKLLNTTGSLKIQDLADELFVSR
STMESTIKEVKKRVMKHGMAVISDRNGLKINAGEKGKRKLMSEVLNYYWGGFTASSNKSD
LLDLNINLLGETNNFLDKEILKKVAMILNRFMEETQLQFTDYEFQTLAIHLAIALERIDS
NNFLLQEGGTEKEILENTSYLIDMLEQAFHFNIPKYEQEYIDIHISAIEKNAMNHNLSET
TLPNLDLGEQLKQLVLDELNEFHADAELINNLVLHLNAAVKRLRLGVNIHNPYTEKIKSS
FKQAFFLSVNLLEKIEEQFLVRFDDDEIAYVTLHIQSFLDRYRPNKSEVLLVCSSGYGTS
KLLEQRINRTIRFFIH
>chr_296 297691-298416 + length=241 aa
LIDLSSNHQERIEKRLEPVTFILSKGLMITYVSRESNLVERLIEKHGSELRHFEDIIAFA
TLMIYTHYINGLKEIKKQIDQLDAAARKTTENNELFNLADTERDMVYLDHTLKDQNLTVN
HLMERKEFLDKLDNESLVYDIKLRQKFANKLVTIYRDLLETIGGLFSDMMDNNLNHLMKY
LDSAALVVAVPSLIAGLWGINTGGLPGKDNTIGTILVFGLAVLVGILTAVYLSKKDFSKT
K
>chr_297 299051-299299 + length=82 aa
MHWLWVLIVGAIIGLIAGAITNKGGSMGWIANIVAGLVGSAIGQALLGSWGPQLAGMALI
PSIIGAIIVVAVVSFFLGRSRG
>chr_298 299499-299903 + length=134 aa
MKKMYETAMINRGGRDGEVEAPNGSMHMKIDRPGIHSEGTNPEQLFAAGYASCFNGAVQH
MLEENNLESDSEVKARVSLFQLEDGGYQIGVVLEVSLPGLEKDQAEKIAEEAHAFCPYSK
ATRGNIDVEVTIVE
>chr_299 300036-301079 + length=347 aa
MTQWVAIMILVLLVIGLLVYYVLKFKHWKQQRIHQDIEKKLKRYPIVQAAWEKAEAKQYN
IPGLTETRMVVPETGENEVCQWMTPQGLAFSQDFVFISAYCYDHQHHSIIHVLDRETGQP
IKLLILPKRPHVGGLVYDTKRELLWLTITGSATGRVAALRLIDILADTSEETGQPIAYWL
TTDLSEIPQASYLTQNNDQLVSGNFTLKGEGQLTFYLLPTIAEMKTAIRRKDKIQPTVTM
SRKTSDKIQGVAFYGHYLLASRSYGPYTSELLVSERDSPSRILKRIKFPPYLEQIVVVED
RLAVLFESGAAAYREKANPVLANVLLLDLATLLHANKRPKKIAATKK
>chr_300 301180-301734 + length=184 aa
LYSYYEEYSALQQICIQILSEEKSGFGSDKNQIHGIIIDVSWLWEEYIGKVTGWKHYGRD
KGLATMHLFQEPNRSPRYPDFTFNNIPIDTKYKKHLDTRNDYNQLVTYIHIMNLDQADTM
KGGFLQPTSDPLPANHGYKKIGILSGLGGEIFTYHFFIPQAASSYLEFVEQMREVEAALQ
TTFQ
>chr_301 302394-303275 - length=293 aa
MLYGAIEAGGTKFVCAVGTKDLEVIERIQIPTTTPIETMNNVIDFFKKHQEQLAAIGIGS
FGPIDIHPNSATYGYITSTPKKAWQNFDFIGYLNKNLKELSIVFTTDVNAAAYGEYVAGN
GKGRSTIVYYTIGTGIGGGALQNGTFVEGFSHPEMGHMLVRRHPVDTFKGVCPYHSDCLE
GMASGPAIEQRTGMKGQELSVADPSWELEAYYIAQCVYNTTLLFSPDVIIFGGGVMKQAH
LRERVQEALVGLMNHYVDYPAFENYVLPPKLGDDAGIIGCLALALEKSEKDIF
>chr_302 303297-304280 - length=327 aa
MAVKLTDVAKKAGVSPTTVSRVINNYGSLSQKTIDKVNQAMKELNYQPNSLARSLQGKNT
QLIGLIFPTVANPFFGELVEQLESKLFDLGYRSILCDSANNKEKERNYLNMLAANKVDGI
IAGAHNLGIQEYENIELPIVSFDRYLADGTPIVSSDNFRGGYLATENLYLKGARKIAILT
GSQESNSPTNDRMNGYLKFMDEQQLEPQIFQFHSTARSTALKNLEIKRILQNEEIDSIFC
TDDLTAVLAYNLCQELDIRIPEQLKIIGYDGTKFIQNYFPHLSTIAQPITDIADILVDLL
LQRIQDAEKPLESHYVLPVKLIQGKTT
>chr_303 304293-305771 - length=492 aa
MKLKENWSRTDRYRPYKEWSEEHLHSLEKKINSSHWRLGYHIQPVTGLLNDPNGFSYFDG
KWQLFYQAYPMGSVHGLKSWYHLSSVNLIDWKNDGLKLIPDNSFDSHGVYSGSALPIDNQ
LFLAYTGNVRDSNWGRHSFQLGAWMDKNGNITKIPTPLISSPPPGYTQEIRDPQLIAYDD
GYLLIVGAQTEQKQGRILTYYSKDLQNWQFLGTLGFTEEEMGFMIECPNLLFVNGKALLV
FCPQGLSHEIHSYSNIYPNTYVIGQTFDFEKNELSDPTHIKNIDEGFDIYATHCFSDENG
RTLAISWIGLPEISYPTDEEGWAHCLSIVKELTIEKEQLYQRPVKETAQLRKGKPYHFSG
LETTIDAEINQYELQLEFDYSQKGTILLFADEQQKHGLTLSFDMIHGKMSMDRSHAGKSF
AENFGTVREFSIEKKPLKLQIFVDRSVVEVFVNDGQQTATARVFPKDDQTGLYIKSDREF
KGKLWHLRNMNK
>chr_304 306000-307955 + length=651 aa
MDYKKVAEEISKALGEDNVQAAAHCATRLRLVLKDSDKVDQKALDDNESVKGTFEANDQF
QIIIGAGDVNDVYDEFVKITGVKEASTDDLKVVASNKKNNPVMAFIKVLSDIFVPIVPAL
VAGGLLMALNNVLTAQDLFGPQSVVELYPSVKDFAGIINLLASAPFAFLPILVGFSATRR
FGGNPYLGAAMGMAMVMPDLVNGYSVTNAIAEGSMPYWNIFGMNVAQAGYQGSVLPVLAV
SWILATLEKFFHKRLANAFDYTFTPMLAIIITGFLTFTVVGPVMRTVGDGLADGLSWLYS
TTGAFGLGVFGLFYSPIVITGLHQSFPAIETTLLADVARTGGSFIFPVASMANVAQGAAA
LAIMLLTKNKKQKSLATTAGVSAMLGITEPAIFGVNLKLKFPFICGMIAAGIASFFIGLF
HVLAVAMGPASVIGFISIAPRSIPSFMIGIVISIVIGFLSTYFYGKKHMELLADGESKGT
EAAESISSVPKTTRKPQDEVLAASVSGKILPLTKVKDPVFSTEMMGRGIAVKPDDGVVHA
PADGILTVVHESKHAYGLKTEKGAEVLIHIGIDTVNLKGAGFTTQRQYGELVKKGDILGT
FDRKLLKEEGYDDTIMEIVTNSSAYANVKILEKNTVKSGEDILIVSETDEK
>chr_305 308176-309201 + length=341 aa
MADMDLLIKEARQRGIRVIMDLVINHTSDRHPWFQSAKKSVTSPYHDYYVWRKEPNGLES
NFGGSAWTYVPEVNQYYLHLHSKKQPDLNWQNPKMRQAIYDMMNFWLEKGIGGFRLDVID
LIGKQPEQSITKNGPLLHDLLQEMYQKTFGHYGVVTVGETWGATPKIAQLYSKEERKELS
MVFQFEHINLDKQNGKRKWDLKDLDPQELHRTFSKWQIELGGCGWNSLFWNNHDLPRIIS
RWGDDQEYRTISGKMLAIYLHFMQGTPYIYQGEEIGMINYPVKSIDEVDDIESQRMYAER
IKKGYSKEELIHSINWKGRDNARHPMQWNNHKNGGFTEGTP
>chr_306 309202-309540 + length=112 aa
LPVGNTEEINVEAALAAQNSLFYTYQKLIELRKELPVIVYGKYQVIETEEPNVLAYLRSL
KKQKILVVVNFSDQKTTFPIGKYRVKQVLIQNYKKKITNNLLPYEAFSALIY
>chr_307 309735-310070 - length=111 aa
MGIEAVDKYLYLLAGNKIQKSLMDFIQELECTFHKKFTHSILLKLLIHTACLIERTLING
HELKIISEYDTRPSHETIFHVKKAFKNIETESRITVSYDECFFIYDIIASK
>chr_308 310356-311111 + length=251 aa
MKFQKWIQEHRNHITALSAVLIIFGFIGKFTGFVLFYNTALAIASIIAVIPIMIHAYQAV
KFKVISIDLLVTIAVLGAFMIGEYKESAIVTFLFLFGSYLEQKTLTKTRESIKALTEMAP
STASVVQEDGTTEEVEINDVEEGDIVLVKTGGAIPVDGRVIDGKGYADEAAVTGESRQVV
KIIGDNVFSGTILADGYVTIEATKVGDDTTFAKIIELVEEAQDTKSHAEKFIDRFSQYIL
QPFYLLRCLLV
>chr_309 311144-312235 + length=363 aa
LVLGCPGALVIGAPVSNVAGIGNGAKRGILVKGGEAMDTFAKIDTFVFDKTGTLTKGTTA
VSTIKNYTENEGDSLALVARLETLSDHPLGRAVIHYAQEKDIDFQQLAVKDNQTIKGQGI
TAEIDGHAVCAGNTKLIAAHKLSLTPKQVQDLHQLQQTGSSVIIVAIDKKITQIIGVSDV
IRPEVAEQLAKLKQAGAKQLVMLTGDNQMTADYVADMLGIDEVHAELLPDEKVQFVKKYQ
EQGLHVAFIGDGINDSPSLAAADIGIAMGSGTDVAIETSDVVLMQSSFGSLVHAYRLAKK
TVLNTRENVVIAIGVVLFLLIGLFAGFIYMASGMFVHEASILIVIFNAMRLLYFGHESKE
EKS
>chr_310 312314-312541 + length=75 aa
MKKMIMQLDTLACPSCMQKIEHAVSQQPGVSNTKVLFNASKIKANFDPDEVHPEQLAAVV
EKLGYEVQSTKVKEA
>chr_311 312546-313088 + length=180 aa
MNIVEEKFAQEIKQADIDHHKPTAGAMVGHVLANFKLEEMKLIQAQLYVLGTSSQELSTL
FSEYADQEARWFNKISHELVIENEIVPSTLEEVMRYGKIYEHGQNKYLPASTMLENFAKD
FDFQNVFITRAIKLAEKEEKYGLQQLLVELLSFNKEIIYQVQRLQGKTVRQDLDEEDDDD
>chr_312 313357-314052 + length=231 aa
MGLAFLLAGCTNGNEPRKESTKETAKTTIATTTTTSTESKSTATSTETADTSTSSESSKT
TETTQTSTSSSSVEASSSSSESSEQVEQTLWNADKSAQLEAFMTTWGQTMGQQYKSYTNQ
MSVDLYGLKVPQAILNGEWKMAIGGVPVSAEWSESGTGQADYQITAVYSDAETEPYLKKH
VYLFGFQQNQPKVLVTQQNQGNPDNYLYFNETANNELKNGFNQIVYGQVNQ
>chr_313 314382-315602 + length=406 aa
MSLVQRIAVGILVGILFGIFFPTWTFISILGTLFVSCLKAIAPLLVFFLTMASIAKHKIG
NKTFVKPILVLYLVGTLLSALVAVIISSIFTVPITLQETVSEQAPQNLESVLSTMLTNVT
QNPVQSLIDANYLGVLFWAVLLGLAFRARSESTKELVDQISVALSQVVQVIIAFAPIGIL
GLVYQSIATTGIAGLAEYLQLLLVLIGTMLFVALVVYPFLTFLFIKENPYPLILFCLKES
ALPAFFTRSSAANIPINMMLAEKLKLTKESYSISIPLGATINMGGAAITISVMSLTAVHS
LGIEAPFVLKVLLCILSALAACGASGVAGGSLLLIPLACSLFGISNDVAMQIVGIGFIIG
VIQDSMETALNSSSDLLFTAIGELGARKRSGEKIKLKDRLDGLNER
>chr_314 315754-316389 + length=211 aa
MDFLRKFGFFFLLLGVLSDFLTPYVLGLYYPELDQMKSVISVFGEVSSPVRKAFLIWSVV
SGIFFILSLPALYAAFASTSRVLATLVTASIGFYGIGDCIFTGLFSINTHESSWNVSTWV
HNIGSGLGYSGFLLFPVLLFLIYRKNGQMDVSHLYLGLSVISLLFAAIYGLARIPSINSW
PLLNKIGFCQRISFFFNYVPIAWLSILHLKQ
>chr_315 316609-316776 + length=55 aa
MSVIQYQESKLRRVAILNRLSNFEHVSYQQLSEEYYVSRSSIANDISYIKSLVLH
>chr_316 316861-317235 + length=124 aa
MDKYKTNTTFNKWFSAIKLGKLSVNSQKCIFDYNSYRKKLSFEAVLKLFLYAVNEEKESL
RDLSTALIDRSLQLETDVSSISHTQLSRAFNALEPKVLEEIFSTTVRKSSTSNQTNQAKS
SVSD
>chr_317 317433-317618 + length=61 aa
MFFDRGYLDFEKMDQMHWDGYFFVTRIKKKYQSSCDRHTRKNRQKKKFYEMNSFAWGLRL
I
>chr_318 317615-317818 + length=67 aa
LTANFRLVTVQDKNGREFQFITNRMDVSSKEISDMYHARWQIELFFKHIKQHMTSKTFFS
QNEKRRA
>chr_319 318237-319631 + length=464 aa
MILNHFDELEIVREIVDRKLLAIVERSFRESIADKQIEIPESYFSSIIVSILLMIQRSRE
GKKISLKGKNQYGKYFLEFNKYPLVCELLHQLEEQRIYQFSQEEVQYLTYVIVGSGLRFF
MKNETIPLVFREKIRQLIQKVSRGIQIDLTQDSRLEEDLLVHLYQLLLRIEAQTTIVNPL
IDEIKQNYPSLYGVVWFALNDFRWPYQVSLSEDEVGFVAIHFQAAIERVKRLNRLLFVCP
NGMGTSSFVSAKIRRILPDIDSIETASVDKLNRLDLFDVDLIISTVDIPKQIRPVVRISP
MVTARDMKRIMNHYIDLVIDNEQINIEGSIAEKVKTLISSNVYFDHFDSKEAAIRFLVDQ
QQFENEDSKQRFLHSIFEREEIQSTYLENGFAIPHGNPNVVKQTSVAVLIADKPFSWGYQ
KADIVVLLMIREEDVKEVEPVMKMVMQGIEDKNWFISKMLEVRE
>chr_320 319628-320059 + length=143 aa
MSSINKLLPKNQIQVIETAENWMKAVEIASNPLLKNKMITHTYLENMIRSVEENGPYMVL
ADYFALMHAKPGLGVNEQSMSLLVVKDAVDMKGKPIHIFLVLAAKNHESHLERLKDIMEI
FMDNEKYQTILSGNKETIIQLFA
>chr_321 320072-320353 + length=93 aa
MKILAVCGFGVGSSMVLKMSLDKVIKELGLKATVENTDLSTAKATMADVYFTSHELLPEL
KASVKAPVYPIKKYMDTSEIKAQLEQYLADKGE
>chr_322 320358-321608 + length=416 aa
MNFISEHILKNPPVLLGLIAMLGLIIQRKSFSETVKGALTAAFGMVALTAGVNMLVGTIS
[truncated: 14,615 more rows]

## Sheet: LC-MS DATE (ALL_sample_date)
Mode	Index	Compounds	Class I	Class II	Formula	Q1 (Da)	Molecular weight (Da)	RT (min)	Adduct	Mass error	Level	score	LC mode	CAS	PubChem	HMDB	Metlin	cpd_ID	control1	control2	control3	FJH1	FJH2	FJH3	QC01	QC02	QC03	kegg_map		FC
T3_positive	MW0145344	Arg-Glu-Gln	Amino acid and Its metabolites	Small Peptide	C16H29N7O7	432.216	431.213	4.3323	[M+H]+	9.03347	3	0.7373	rp	-	145453807	-	20240	-	132.58	9.37	39.26	15045.2	16452.8	15810.1	7283.65	7380.44	7340.91	-	MW0145344	261.068
T3_negative	MW0106303	L-cysteinyl-L-proline	Amino acid and Its metabolites	Small Peptide	C8H14N2O3S	218.067	218.072	1.3543	[M-]-	13.5211	3	0.6227	rp	-	3037777	-	-	-	985.12	1965.06	1003.13	242172	320790	299724	81028	80904.4	81275.8	-	#N/A	218.219
T3_negative	MW0152660	L-glyceraldehyde	Carbohydrates and Its metabolites	Sugars	C3H6O3	89.0249	90.0317	1.1241	[M-H]-	1.275	3	0.847	rp	497-09-6	439723	-	-	C02426	14140.2	16863.6	4995.72	2.60333e+06	2.47309e+06	2.7655e+06	1.52272e+06	1.53356e+06	1.50974e+06	ko00040,ko01100	#N/A	217.834
T3_negative	MW0122202	6-Hydroxybuspirone	Aldehyde,Ketones,Esters	Ketones	C21H31N5O3	400.244	401.243	4.5163	[M-H]-	18.442	3	0.7282	rp	-	9930913	HMDB0061110	-	-	154.06	1183.35	982.38	108255	136269	126514	55419.1	55372.5	55580	-	#N/A	159.945
T3_negative	MW0015258	9,10-Epoxystearic acid	FA	FFA	C18H34O3	298.247	298.251	7.4392	[M-]-	11.2311	3	0.6429	rp	-	15868	HMDB0247617	-	C19418	64.69	133.82	38.43	10015.4	11916	9976.66	6704.52	6733.97	6470.24	ko00073	MW0015258	134.667
T3_positive	MW0138653	Kaempferol 3-rhamnoside 7-galacturonide	Flavonoids	Flavonoid	C27H28O16	647.104	608.138	0.6501	[M+K]+	3.72431	4	0.915	rp	124167-98-2	14309756	HMDB0039320	-	-	78.53	69.19	35.94	5600.5	10071.4	7388.52	2688.47	2550.61	2575.99	-	MW0138653	125.56
T3_positive	MW0110000	Tranexamic acid	Others	FDA	C8H15NO2	158.117	157.11	3.7049	[M+H]+	3.26561	3	0.6408	rp	1197-18-8 | 701-54-2 | 1197-17-7	5526	HMDB0014447	-	-	52.43	26.08	2.8	3048.1	3114.76	3244.95	1382.46	1378.33	1338.01	-	MW0110000	115.703
T3_negative	MW0104018	(S)-2-Azetidinecarboxylic acid	Organic acid and Its derivatives	Organic acid and Its derivatives	C4H7NO2	160.062	101.048	1.5489	[M+CH3COO]-	1.80914	3	0.6771	rp	2133-34-8	16486	HMDB0029615	-	C08267	1283.99	312.99	762.4	78867.8	95203.2	90454.8	42955.1	35880.8	45233.1	-	#N/A	112.117
T3_negative	MW0114356	aldehydo-D-ribose	Carbohydrates and Its metabolites	Sugars	C5H10O5	195.051	150.053	1.0631	[M+HCOO]-	4.47446	3	0.7974	rp	50-69-1 | 34466-20-1	5311110	-	-	-	74851.8	67992.1	71944.6	5.81362e+06	5.88069e+06	6.56623e+06	3.05325e+06	3.00038e+06	3.05031e+06	-	#N/A	85.0164
T3_positive	ZINC31457053	(+)-Silymonin	Benzene and substituted derivatives	Benzene and substituted derivatives	C25H22O9	489.12	466.126	0.6528	[M+Na]+	0.820379	4	0.7299	rp	70815-31-5	156051	-	-	-	272.08	74.28	55.09	10164.4	10838.9	9810.25	5276.44	5267.07	5298.82	-	ZINC31457053	76.7556
T3_negative	MEDN0732	12-HOME	FA	Oxidized lipids	C18H34O3	297.244	298.251	7.4392	[M-H]-	1.24093	1a	0.8537	rp	141-22-0	5312769	HMDB0034297	-	C08365	1168.71	346.19	465.14	46427.6	55264.7	47821.3	34239	34402.7	32928.8	-	#N/A	75.5104
T3_positive	MW0124096	Famprofazone	Aldehyde,Ketones,Esters	Ketones	C24H31N3O	400.244	377.247	4.3323	[M+Na]+	20.4008	3	0.5334	rp	22881-35-2	3326	HMDB0041891	-	-	30.93	50.76	12.69	1729.57	2112.45	2431.38	749.6	738.05	721.81	-	MW0124096	66.4696
T3_negative	MEDP0513	Palmitic amide	FA	Others	C16H33NO	300.263	255.256	7.6835	[M+HCOO]-	23.3906	1b	0.6977	rp	629-54-9	69421	HMDB0012273	-	-	2710.11	541.1	282.81	72719	85561.7	63319.8	37411.4	38481.6	37275.1	-	#N/A	62.7049
T3_negative	MW0148952	Epimestrol	Alcohol and amines	Alcohols	C19H26O3	301.176	302.188	4.0161	[M-H]-	10.6223	3	0.8079	rp	7004-98-0	244809	-	-	-	4436.87	19647.7	3698.79	497478	584863	570055	259274	259396	260544	-	#N/A	59.4744
T3_negative	MW0138112	Esculin	Heterocyclic compounds	Heterocyclic compounds	C15H16O9	399.094	340.079	1.0554	[M+CH3COO]-	6.65835	3	0.5155	rp	531-75-9	5281417	HMDB0030820	-	C09264	743.23	8002.11	92.45	191929	161560	162342	63048.1	62933.9	61434.6	-	#N/A	58.3666
T3_negative	MW0137948	Didymin	Flavonoids	Flavonoid	C28H34O14	593.192	594.195	0.9995	[M-H]-	5.34062	3	0.712	rp	14259-47-3	16760075	-	-	-	1145.2	1263.72	2437.66	88898.2	92696.7	94444.1	59928.6	59584.1	58994.4	-	#N/A	56.9554
T3_negative	MW0103598	Inosine diphosphate	Nucleotide and Its metabolites	Nucleotide and Its metabolites	C10H14N4O11P2	427.01	428.013	0.888	[M-H]-	9.11079	3	0.7756	rp	31506	135398651	HMDB0003335	-	C00104	506.55	2991.03	356.98	61318.3	81772.3	75923.3	22012.5	21632.9	21779.2	ko00230,ko01100,ko01232	#N/A	56.8194
T3_positive	MW0015391	9R-hydroxy-10E,12Z-octadecadienoic acid	FA	Oxidized lipids	C18H32O3	279.232	296.235	5.8538	[M+H-H2O]+	5.49691	3	0.7453	rp	10075-11-3 | 18104-44-4	16061059	-	45660	-	48.75	20.65	39.05	1492.93	1645.25	2693.17	464.19	467.05	442.41	-	MW0015391	53.7699
T3_negative	MEDN1407	Estriol	Hormones and hormone related compounds	Hormones and hormone related compounds	C18H24O3	287.161	288.173	3.4839	[M-H]-	8.13018	1b	0.7418	rp	50-27-1	5756	HMDB0000153	2581	C05141	847.48	1506.38	7479.26	173785	179924	171950	78730.1	78935.1	79196.6	ko00140,ko01100,ko07226	#N/A	53.458
T3_negative	MW0009089	Nimesulide	Benzene and substituted derivatives	Benzene and substituted derivatives	C13H12N2O5S	307.034	308.047	0.975	[M-H]-	11.9747	3	0.7827	rp	-	4495	HMDB0255611	-	-	2079.87	3890.94	4439.42	200827	188774	151924	136922	132897	136988	-	#N/A	52.0185
T3_negative	MW0106932	Glu-Val	Amino acid and Its metabolites	Small Peptide	C10H18N2O5	245.115	246.122	1.7087	[M-H]-	0.687413	2	0.8821	rp	1453453	6992567	HMDB0028832	23993	-	70390.7	19991.7	56095.3	2.46414e+06	2.60159e+06	2.5142e+06	1.12138e+06	1.12368e+06	1.1237e+06	-	#N/A	51.748
T3_negative	MW0113834	9-Undecenal	Aldehyde,Ketones,Esters	Aldehydes	C11H20O	167.145	168.151	5.9774	[M-H]-	2.75244	3	0.7904	rp	143-14-6	6431148	HMDB0037807	-	-	16.38	612.28	17.51	10294.9	12235.5	10460.6	5004.41	4852.67	4888.37	-	MW0113834	51.0564
T3_negative	MW0113743	6-Hydroxy-4,6-dimethyl-3-hepten-2-one	Aldehyde,Ketones,Esters	Ketones	C9H16O2	215.129	156.115	4.4985	[M+CH3COO]-	5.64223	3	0.7444	rp	83348-17-8	11615204	HMDB0039736	-	-	135.2	161.35	334.72	11298.5	11062.4	8165.68	3045.93	2857.67	2255.82	-	MW0113743	48.3574
T3_positive	MW0116773	1-[1-(4-fluorophenyl)-2,5-dimethyl-1H-pyrrol-3-yl]-2-(pyrrolidin-1-yl)ethan-1-one	Aldehyde,Ketones,Esters	Ketones	C18H21FN2O	301.172	300.164	0.6501	[M+H]+	3.021	4	0.6799	rp	314245-33-5	675434	-	64772	-	121.42	50.19	31.07	3310.07	3440.97	2692.92	2221.86	2134.71	2224.71	-	MW0116773	46.5954
T3_negative	MW0135153	6,7-Diethoxy-4-(trifluoromethyl)coumarin	Heterocyclic compounds	Heterocyclic compounds	C14H13F3O4	301.067	302.077	1.8245	[M-H]-	3.984	4	0.6597	rp	351002-66-9	688623	-	-	-	3189.97	4416.05	4776.25	148844	202675	192840	26980.9	26488.8	28469.3	-	#N/A	43.9628
T3_negative	MW0163576	2-dehydro-3-deoxy-D-gluconate	Organic acid and Its derivatives	Organic acid and Its derivatives	C6H9O6-	213.017	177.04	0.7896	[M+Cl]-	0.85	2	0.9833	rp	17510-99-5	44229111	-	-	-	300.53	8100.71	274.55	112157	122193	113090	43873.3	44320.6	44483.7	-	MW0163576	40.0471
T3_positive	MW0154631	Albamycin;Cathomycin	Benzene and substituted derivatives	Benzene and substituted derivatives	C31H35N2NaO11	657.207	634.214	0.6681	[M+Na]+	6.07512	4	0.619	rp	1476-53-5	54730021	-	-	-	160.98	53.44	39.11	2748.33	3358.54	3724.2	2171.12	2255.69	2251.83	-	MW0154631	38.7768
T3_negative	FDATN01027	Minaprine	Heterocyclic compounds	Heterocyclic compounds	C17H22N4O	333.148	298.179	4.1049	[M+Cl]-	5.29618	3	0.6064	rp	25905-77-5	4199	HMDB0014943	-	-	2959.52	2620.89	1799.82	88148.7	102243	94582.2	47549.4	47579.8	47153.8	-	#N/A	38.6132
T3_positive	MW0110011	trans-Aconitic acid	Organic acid and Its derivatives	Organic acid and Its derivatives	C6H6O6	139.002	174.016	1.3548	[M+H-2H2O]+	2.1	3	0.8758	rp	4023-65-8	444212	HMDB0000958	-	C02341	35.89	205.4	7.15	3391.38	2768.93	3292	1715.18	1618.58	1642.11	ko00660,ko01100	MW0110011	38.0467
T3_negative	MW0006009	Alprenolol	Benzene and substituted derivatives	Phenolics	C15H23NO2	284.15	249.173	4.4219	[M+Cl]-	20.5101	3	0.6885	rp	13655-52-2	2119	HMDB0015004	-	-	3516.79	637.77	8411.88	111047	217240	137205	59306.1	59270	59624.6	-	#N/A	37.0425
T3_negative	MW0012072	2-hydroxy-1-[(17R)-3,11,17-trihydroxy-10,13-dimethyl-1,2,3,4,7,8,9,11,12,14,15,16-dodecahydrocyclopenta[a]phenanthren-17-yl]ethanone	Aldehyde,Ketones,Esters	Ketones	C21H32O5	416.225	364.225	5.9442	[M+Cl+NH3]-	10.7635	3	0.6851	rp	-	440708	HMDB0006760	-	C05489	627.96	199.05	226.7	10385.5	13677.6	13433.6	7051	6862.3	6880.33	ko00140	#N/A	35.5855
T3_negative	MW0109274	Pipecolic acid	Organic acid and Its derivatives	Organic acid and Its derivatives	C6H11NO2	188.093	129.079	2.9516	[M+CH3COO]-	1.7926	3	0.6417	rp	535-75-1	849	HMDB0000070	50	C00408	11341.4	23712.7	20749.2	610408	701385	660996	321384	321159	322565	ko00310,ko00960,ko01060,ko01064,ko01100,ko01110,ko01120	#N/A	35.3526
T3_negative	MW0012230	12-Hydroxystearic acid	FA	FFA	C18H36O3	299.26	300.266	7.6786	[M-H]-	1.0142	2	0.9455	rp	106-14-9	7789	HMDB0061706	-	-	17549.6	7364.24	7809.68	373065	435083	311609	190881	196240	190214	-	#N/A	34.2187
T3_positive	MW0002202	2,4,6-Trihydroxybenzophenone	Benzene and substituted derivatives	Benzene and substituted derivatives	C13H10O4	231.065	230.058	0.6319	[M+H]+	0.22775	4	0.7443	rp	3555-86-0	77093	HMDB0137958	-	C06356	587.87	196.45	331.82	11115.5	13960.2	10939.8	11380.5	11390.5	11201.1	-	#N/A	32.2678
T3_negative	MW0104831	2-Oxovaleric acid	Organic acid and Its derivatives	Organic acid and Its derivatives	C5H8O3	175.061	116.047	1.6998	[M+CH3COO]-	0.329475	2	0.8028	rp	1821-02-9	74563	HMDB0001865	-	C06255	1057.58	2784.06	806.16	46051.6	50996.1	49369.6	13784.4	13523.4	13356	-	#N/A	31.5025
T3_positive	MW0062224	Prostaglandin D1	Hormones and hormone related compounds	Hormones and hormone related compounds	C20H34O5	355.246	354.241	5.8538	[M+H]+	4.94036	3	0.7921	rp	17968-82-0	5280936	HMDB0005102	-	C06438	22.28	9.03	177.5	1609.9	1655.71	3030.38	957.04	892.06	855.46	-	MW0062224	30.1518
T3_negative	MW0012351	13-Tetradecynoic acid	FA	Others	C14H24O2	223.171	224.178	6.842	[M-H]-	1.28185	3	0.8658	rp	82909-47-5	5312715	-	35248	-	235.38	173.85	146.14	4712.98	6001.7	5632.58	3836.41	3777.75	3836.32	-	MW0012351	29.4349
T3_negative	MEDP0525	N-Acetyl-L-alanine	Amino acid and Its metabolites	Amino acid derivatives	C5H9NO3	190.072	131.058	1.3724	[M+CH3COO]-	0.53938	3	0.7965	rp	97-69-8	88064	HMDB0000766	5733	-	677.65	5665.28	1334.61	62092.2	82556.3	79216.1	24432.8	24441.3	24103.5	-	#N/A	29.1584
T3_negative	MEDN0239	Gluconic Acid	Carbohydrates and Its metabolites	Sugar acids	C6H12O7	195.051	196.058	0.6753	[M-H]-	1.93471	1a	0.9648	rp	526-95-4	10690	HMDB0000625	345	C00257	241494	342632	391060	9.40526e+06	8.52459e+06	8.85919e+06	5.19042e+06	5.3122e+06	5.22994e+06	ko00030,ko01100,ko01110,ko01120,ko01200	#N/A	27.4707
T3_negative	MW0152145	Lathyrol	Alcohol and amines	Alcohols	C20H30O4	315.192	334.214	4.5478	[M-H2O-H]-	9.89547	3	0.5762	rp	34420-19-4	6443057	-	-	-	6872.76	35220.4	13940.2	434532	535817	526359	257116	256719	259305	-	#N/A	26.711
T3_negative	MW0103654	Riboprine	Nucleotide and Its metabolites	Nucleotide and Its metabolites	C15H21N5O4	335.161	335.159	4.4038	[M-]-	1.75858	3	0.7152	rp	7724-76-7	24405	-	-	-	3660.77	2557.1	15920.1	179231	203523	205573	97564.1	97295.3	96679	-	#N/A	26.5754
T3_negative	MW0169989	Urapidil	Heterocyclic compounds	Heterocyclic compounds	C20H29N5O3	386.229	387.227	4.3082	[M-H]-	20.5686	3	0.7902	rp	34661-75-1 | 102411-11-0	5639	-	44217	-	5465.29	1750.17	8795.57	114824	145654	162193	69571.6	70988.9	71014.4	-	#N/A	26.3987
T3_negative	MW0155622	Pleurostyline	Heterocyclic compounds	Heterocyclic compounds	C25H29N3O2	402.224	403.226	4.0721	[M-H]-	6.65057	3	0.8996	rp	67257-79-8	328562	-	-	C10612	5875.34	10719.5	6481.74	215357	240876	144472	55396.9	51880.1	58681.2	-	#N/A	26.0309
T3_negative	MEDN0463	D-Fructose 6-Phosphate-Disodium Salt	Carbohydrates and Its metabolites	Phosphate sugars	C6H13O9P	259.022	260.03	1.0701	[M-H]-	0.7334	2	0.8035	rp	26177-86-6	22812950	-	-	-	10410.8	3322.7	5000.66	129873	193709	163178	65276.7	65178.2	64348.7	-	#N/A	25.9825
T3_negative	MW0125613	N-Coumaroyl serotonin	Tryptamines,Cholines,Pigments	Tryptamines	C19H18N2O3	357.093	322.132	3.4482	[M+Cl]-	19.6	3	0.5927	rp	-	5458879	HMDB0038340	-	-	9971.25	5717.01	1423.68	121379	156466	157417	58863.1	60135.7	58961.2	-	#N/A	25.4362
T3_negative	MW0115221	Raffinose	Carbohydrates and Its metabolites	Sugars	C18H32O16	503.152	504.169	0.5694	[M-H]-	4.44098	2	0.939	rp	512-69-6	439242	HMDB0003213	-	C00492	5787.15	868.45	2159.37	66623.7	85752.6	53733.1	18945.9	18795.6	18778.4	ko00052,ko01100,ko02010	#N/A	23.3818
T3_negative	MW0106190	Creatinolfosfate	Organic acid and Its derivatives	Phosphoric acids	C4H12N3O4P	197.056	197.056	1.0525	[M-]-	2.42319	3	0.6695	rp	6903-79-3	23342	-	73577	-	11512.3	1105.51	1021.53	98189.9	104365	107142	53999.1	53684.5	54883	-	#N/A	22.7062
T3_positive	MW0138929	Mesuagin	Heterocyclic compounds	Heterocyclic compounds	C24H22O5	413.137	390.147	0.6681	[M+Na]+	0.69025	4	0.733	rp	21721-08-4	5319380	HMDB0035876	-	-	269.18	236.98	393.77	8051.94	6113.91	6087.03	3826.08	3767.99	3929.71	-	MW0138929	22.505
T3_positive	MW0124387	Imidazo[2,1-b][1,3]benzothiazole-2-carboxylic acid	Organic acid and Its derivatives	Organic acid and Its derivatives	C10H6N2O2S	236.04	218.015	0.7774	[M+NH4]+	0.0045	4	0.7499	rp	64951-09-3	326107	-	-	-	190.19	38.79	50.57	1639.79	2386.36	2039.04	1087.68	1043.23	1093.92	-	MW0124387	21.6963
T3_positive	MW0109051	Penicillamine disulfide	Alcohol and amines	Amines	C10H20N2O4S2	319.074	296.086	0.6435	[M+Na]+	3.6215	4	0.6672	rp	-	258527	HMDB0246004	-	-	53.45	699.74	161.72	6142.28	6421.1	6945.3	5457.28	5465.48	5386.54	-	#N/A	21.3231
T3_negative	MW0124489	Isopentenyladenine	Nucleotide and Its metabolites	Nucleotide and Its metabolites	C10H13N5	202.109	203.117	3.644	[M-H]-	3.3875	3	0.8968	rp	2365-40-4	92180	HMDB0245646	-	C04083	218256	257103	241638	4.53483e+06	5.54996e+06	5.12763e+06	2.60523e+06	2.6188e+06	2.62425e+06	ko00908,ko01110,ko04075	#N/A	21.2168
T3_negative	MW0122700	2-[3-[(4-Fluorophenyl)sulfonyl-methylamino]-1,2,3,4-tetrahydrocarbazol-9-yl]acetic acid	Organic acid and Its derivatives	Organic acid and Its derivatives	C21H21FN2O4S	415.096	416.121	0.6753	[M-H]-	20.7128	3	0.6774	rp	844639-57-2 | 627865-18-3	11384493	-	44947	-	201.74	695.64	600.31	7134.63	11485.7	12822.1	1923.26	1954.1	1758.24	-	#N/A	20.994
T3_negative	MW0009445	4-Tetradecanamidobenzylphosphonic acid	Benzene and substituted derivatives	Benzene and substituted derivatives	C21H36NO4P	432.214	397.238	4.5522	[M+Cl]-	18.4691	3	0.6657	rp	-	44176227	HMDB0246585	-	-	860.05	12687.1	523.37	80500.2	138527	66916	41670.1	45128.6	44548.8	-	#N/A	20.3222
T3_positive	MW0014628	5,6-DHET	FA	Oxidized lipids	C20H34O4	339.25	338.246	6.7809	[M+H]+	7.18847	3	0.676	rp	213382-49-1	5283142	HMDB0002343	-	C14772	135.56	59.42	45.16	1016.87	2187.59	1591.49	1705.27	1705.94	1644.08	ko00590,ko01100,ko04726	MW0014628	19.9715
T3_positive	MW0111235	Octadecylamine	Alcohol and amines	Amines	C18H39N	270.315	269.308	6.5928	[M+H]+	3.50977	2	0.9556	rp	124-30-1	15793	HMDB0029586	-	-	43.04	38.95	13.53	71.52	829.66	1003.42	375.15	328.78	411.01	-	MW0111235	19.9393
T3_negative	MEDP1869	His-Leu	Amino acid and Its metabolites	Small Peptide	C12H20N4O3	303.12	268.154	2.6678	[M+Cl]-	4.59159	3	0.5403	rp	7763-65-7	189008	HMDB0028889	-	C05010	11519.1	8105.42	4314.88	141174	152948	150134	69474.5	69504.9	69543.7	-	#N/A	18.5575
T3_negative	MW0149319	Furegrelate sodium	Heterocyclic compounds	Heterocyclic compounds	C15H10NNaO3	298.069	275.056	1.8512	[M+HCOO]-	5.51627	3	0.7514	rp	85666-17-7	23663954	-	44290	-	14526.1	2825.94	16841.2	175792	243431	210762	66671.9	66214.4	66798.4	-	#N/A	18.4243
T3_negative	MW0014988	6beta-Hydroxybudesonide	Others	Others	C25H34O7	445.237	446.231	4.5883	[M-H]-	19.9976	3	0.6137	rp	88411-77-2	71748814	HMDB0061106	-	-	689.18	1109.33	2095.5	20235.2	27274.1	22465.2	10230.3	10349.5	9639.31	-	#N/A	17.9698
T3_negative	MW0017085	Cholesterol sulfate	Hormones and hormone related compounds	Hormones and hormone related compounds	C27H46O4S	511.31	466.312	4.8984	[M+HCOO]-	5.69643	3	0.6232	rp	1256-86-6	65076	HMDB0000653	5625	C18043	472.69	1319.07	1380.65	9204.17	8783.12	37061	6015	5921.38	6012.71	ko00140,ko01100	#N/A	17.3522
T3_positive	MW0114984	Neobetanin	Benzene and substituted derivatives	Benzene and substituted derivatives	C24H24N2O13	587.084	548.128	0.6617	[M+K]+	0.293727	4	0.7427	rp	-	102401026	HMDB0029405	-	-	150.03	300.3	536.26	7088.88	5749.6	3809.29	5742.97	5771.13	5529.34	-	MW0114984	16.8741
T3_negative	MW0111010	Dipyridamole	Heterocyclic compounds	Heterocyclic compounds	C24H40N8O4	485.297	504.317	4.7613	[M-H2O-H]-	12.7857	3	0.6273	rp	58-32-2	3108	HMDB0015110	-	-	6789.86	681.94	604.48	36990.1	51284.1	46659.8	22279.8	21523.3	21391.5	-	#N/A	16.7074
T3_negative	FDATP01773	Desfesoterodine	Benzene and substituted derivatives	Benzene and substituted derivatives	C22H31NO2	386.229	341.236	4.5612	[M+HCOO]-	8.91184	3	0.7468	rp	-	9819382	HMDB0013973	-	-	5535.47	355.97	617.43	24625.8	45559	36289.3	17409.6	17727.8	17384.6	-	#N/A	16.3583
T3_negative	FDATN00005	Bortezomib	Others	Medicine	C19H25BN4O4	365.172	384.197	3.8782	[M-H2O-H]-	20.0375	3	0.7062	rp	179324-69-7	387447	HMDB0014334	-	-	5536.77	1629.81	7626.92	92365.3	75541.9	72932.9	36864.6	37377.3	37698.6	-	#N/A	16.2801
T3_negative	MEDN0469	Citraconic Acid	Organic acid and Its derivatives	Organic acid and Its derivatives	C5H6O4	129.019	130.027	1.6999	[M-H]-	0.025	3	0.8674	rp	498-23-7	643798	HMDB0000634	5607	C02226	5011	4906.5	2464.46	54363.8	81877.1	61809.9	19556.7	21109.3	18533.9	ko00290,ko00660,ko01100,ko01210	#N/A	15.9951
T3_negative	MW0125145	Methyl bisnorbiotinyl ketone	Aldehyde,Ketones,Esters	Ketones	C9H14N2O2S	259.073	214.078	3.351	[M+HCOO]-	5.64007	3	0.7267	rp	40720-05-6	21252323	HMDB0004818	7084	-	13272.9	42264.1	41788.8	474499	536765	536094	268983	269568	272858	-	#N/A	15.8988
T3_negative	MW0149632	Gln-Asn-Glu-Glu	Amino acid and Its metabolites	Small Peptide	C19H30N6O11	517.191	518.197	1.2125	[M-H]-	2.44086	3	0.8529	rp	-	-	-	211942	-	21498.7	8937.29	8247.36	167070	231815	214879	73978.3	69123.2	64500.8	-	#N/A	15.8664
T3_negative	MW0194013	N-Phthalyl-L-tryptophan	Heterocyclic compounds	Heterocyclic compounds	C19H14N2O4	333.094	334.095	1.1442	[M-H]-	15.6172	3	0.6326	rp	48208-26-0	702558	-	64811	-	11801.5	55643.3	6197.01	371373	411660	383593	247394	248421	247585	-	#N/A	15.8419
T3_negative	MW0000458	Tetrahydroharman-3-carboxylic acid	Benzene and substituted derivatives	Benzene and substituted derivatives	C13H14N2O2	275.104	230.106	4.087	[M+HCOO]-	3.00046	3	0.6334	rp	-	4264556	HMDB0037942	-	-	7987.59	11036.9	6842.19	124184	137879	143091	85171.1	84898.9	83208.1	-	#N/A	15.6632
T3_negative	MEDL00439	Lactic acid	Organic acid and Its derivatives	Organic acid and Its derivatives	C3H6O3	89.0249	90.0317	0.8597	[M-H]-	1.07544	2	0.898	rp	50-21-5 | 26100-51-6 | 598-82-3 | 26811-96-1	612	HMDB0144295	-	C01432	847215	471894	840223	1.04546e+07	1.14945e+07	1.0304e+07	8.17469e+06	8.1131e+06	8.1766e+06	-	#N/A	14.9366
T3_positive	MW0149216	Flavonol 3-O-D-xylosylglucoside	Flavonoids	Flavonols	C26H28O12	555.145	532.158	0.6591	[M+Na]+	0.143754	4	0.7464	rp	-	11953829	-	-	C04068	17.27	302.33	175.44	2144.32	2507.49	2478.5	638.2	572.48	632	-	MW0149216	14.4035
T3_positive	MW0131441	3,3',5,5'-Tetrahydroxy-6,7-methyleneoxy-4'-methoxyflavone 3-glucuronide	Flavonoids	Flavonoid	C23H20O15	559.064	536.08	0.6319	[M+Na]+	26.527	4	0.6327	rp	-	131752278	HMDB0038030	-	-	1247.95	809.09	601.97	11580.8	14000.8	12404.6	12287.1	12512	12244.3	-	#N/A	14.2859
T3_negative	MW0168091	D-Ribose	Alcohol and amines	Alcohols	C5H10O5	187.001	150.053	1.0701	[M+K-2H]-	0.2	3	0.8072	rp	613-83-2	5779	HMDB0000283	313	C00121	2603.3	7237.93	5822.83	58200	79790.2	80511.9	14148.5	13748.1	14290.7	ko00030,ko01100,ko02010,ko02030	MW0168091	13.9493
T3_negative	MW0107643	Lactacystin	Amino acid and Its metabolites	Amino acid derivatives	C15H24N2O7S	375.115	376.13	1.0701	[M-H]-	17.0215	3	0.6681	rp	133343-34-7	6610292	-	64856	-	2474.16	6183.63	4127.89	51051.2	76441.9	49884.8	35568.3	35438.2	33353.3	-	#N/A	13.8732
T3_negative	MW0142383	Leucinic acid	Organic acid and Its derivatives	Organic acid and Its derivatives	C6H12O3	131.072	132.079	3.5004	[M-H]-	0.367677	2	0.9571	rp	498-36-2	92779	HMDB0000665	5635	-	172206	187992	173153	2.24851e+06	2.56807e+06	2.57417e+06	1.2642e+06	1.26429e+06	1.26837e+06	-	#N/A	13.8572
T3_negative	MW0005726	5'-O-Tritylthymidine	Benzene and substituted derivatives	Benzene and substituted derivatives	C29H28N2O5	519.167	484.2	0.5783	[M+Cl]-	6.56316	4	0.6101	rp	7791-71-1	514178	-	-	-	2160.21	2617.14	3369.58	25342.9	39566.4	47479.7	21354.7	21896.1	21816.7	-	#N/A	13.7953
T3_positive	MW0143707	5-Ureidoimidazole-4-carboxylic acid	Organic acid and Its derivatives	Organic acid and Its derivatives	C5H6N4O3	209.009	170.044	0.6863	[M+K]+	2.52475	4	0.6907	rp	-	155	-	-	C05515	741.94	355.37	577.02	8796.19	7446.25	6311.9	6218.25	6261.4	6193.67	ko00230,ko01100	#N/A	13.4707
T3_negative	MW0154236	N-Acetyl-leu-leu-tyr	Amino acid and Its metabolites	Amino acid derivatives	C23H35N3O6	448.244	449.253	5.1271	[M-H]-	2.68013	3	0.7215	rp	-	443128	-	-	C11330	98.02	10404.3	8849.84	68360.4	95602.1	90353.3	47199.3	46127	47290.1	-	#N/A	13.1415
T3_negative	MW0012646	17-phenyl trinor Prostaglandin A2	Hormones and hormone related compounds	Hormones and hormone related compounds	C23H28O4	349.176	368.199	4.8877	[M-H2O-H]-	12.9943	3	0.6576	rp	38315-51-4	58713918	-	45408	-	8727.28	5870.27	25300.2	109268	254577	146658	87695.1	95260.1	93424.4	-	#N/A	12.7953
T3_negative	MW0009487	Platensimycin	Benzene and substituted derivatives	Benzene and substituted derivatives	C24H27NO7	422.171	441.179	5.1668	[M-H2O-H]-	22.6255	3	0.7859	rp	835876-32-9	6857724	-	-	C20132	3778.27	2878.58	4069.27	37533.5	50828.1	47507.8	27333.5	27183.6	27330.1	-	#N/A	12.6672
T3_negative	MEDN0579	N-lactoyl-phenylalanine	Amino acid and Its metabolites	Amino acids	C12H15NO4	236.093	237.1	3.9177	[M-H]-	1.79286	1a	0.9468	rp	183241-73-8	11075454	HMDB0062175	-	-	359805	348826	331375	40238.8	6.68739e+06	6.43923e+06	3.25965e+06	3.26604e+06	3.26758e+06	-	#N/A	12.6604
T3_negative	MEDN0152	Adenosine 5'-Diphosphate	Nucleotide and Its metabolites	Nucleotide and Its metabolites	C10H15N5O10P2	426.021	427.029	1.133	[M-H]-	0.365332	2	0.8279	rp	58-64-0	6022	HMDB0001341	6175	C00008	1987.67	1955.08	1714.32	20725.7	23790.2	25675.3	19282.4	19010	18942.9	ko00190,ko00195,ko00230,ko00908,ko01100,ko01110,ko01232,ko01240,ko04068,ko04080,ko04142,ko04152,ko04611,ko04714,ko04742,ko04924,ko05012,ko05014,ko05022	#N/A	12.4077
T3_negative	MEDTN01132	2-Azidoethyl 2-Acetamido-2-deoxy-beta-D-glucopyranoside	Carbohydrates and Its metabolites	Sugar acids	C10H18N4O6	289.123	290.123	4.1049	[M-H]-	21.2127	3	0.6985	rp	142072-12-6	11608979	-	-	-	3979.98	2028.16	4088.78	39393.2	38521.7	46543.5	24159.6	23760.3	23836	-	#N/A	12.3264
T3_positive	MW0107929	DL-Ornithine	Amino acid and Its metabolites	Amino acids	C5H12N2O2	155.078	132.09	0.7041	[M+Na]+	2.19425	4	0.698	rp	616-07-9 | 128551-39-3 | 7006-33-9	389	HMDB0000214	-	C01602	787.9	2597.26	536.51	15433	16537.3	16150.9	12950.2	12588.2	12831.1	-	#N/A	12.2706
T3_negative	MW0169375	Lagochilin	Amino acid and Its metabolites	polypeptide	C20H36O5	415.263	356.256	4.8427	[M+CH3COO]-	13.1414	3	0.5564	rp	131898-43-6	7061097	-	44390	-	5823.28	283.35	6119.15	31152.6	46331.5	70182.9	17901.6	17499.9	17872.9	-	MW0169375	12.0783
T3_positive	MW0140361	(3R)-3,8-dihydroxy-9-[(2R,4R,5R,6R)-5-hydroxy-4-[(2S,5S,6S)-5-hydroxy-6-methyl-tetrahydropyran-2-yl]oxy-6-methyl-tetrahydropyran-2-yl]-3-methyl-2,4-dihydrobenzo[a]anthracene-1,7,12-trione	Benzene and substituted derivatives	Benzene and substituted derivatives	C31H34O10	589.218	566.215	0.6681	[M+Na]+	8.48169	4	0.8272	rp	-	443813	-	-	C12405	799.42	439.19	137.12	5356.42	5811.65	5414.38	5375.76	5494.5	5362.38	ko01057,ko01110	MW0140361	12.0536
T3_positive	ZINC1874356	Benzyl sulfide	Benzene and substituted derivatives	Benzene and substituted derivatives	C14H14S	237.07	214.082	0.6319	[M+Na]+	0.947	4	0.7269	rp	538-74-9	10867	-	-	-	352.36	291.63	465.33	4557.86	4401.3	4107.15	3848.84	3764.99	3757.1	-	ZINC1874356	11.7787
T3_negative	MW0114377	Xylose	Carbohydrates and Its metabolites	Sugars	C5H10O5	187.002	150.053	0.8337	[M+K-2H]-	0.95	2	0.9154	rp	58-86-6	135191	HMDB0000098	314	C00181	2189.16	501.54	1741.33	14884.6	13186.6	23555.7	9564.39	8971.58	9612.87	ko00040,ko00520,ko01100,ko02010	#N/A	11.6486
T3_negative	MW0103413	6-Mercaptopurine ribonucleoside 5'-diphosphate	Nucleotide and Its metabolites	Nucleotide and Its metabolites	C10H14N4O10P2S	442.983	443.991	0.8963	[M-H]-	0.321598	3	0.6663	rp	-	3038401	HMDB0060660	-	C16616	4218.68	13599.3	2316.58	66614.8	82696.6	82226.6	26751.7	26573.8	27700	ko00983	#N/A	11.4995
T3_positive	MW0138019	D-Proline	Organic acid and Its derivatives	Sulfonic acids	C5H9NO2	133.096	115.063	0.6863	[M+NH4]+	2.075	3	0.8958	rp	344-25-2	8988	HMDB0003411	-	C00763	2258.62	2822.4	2459.24	22186.2	37360.2	27072	28810.8	28195.4	28760.3	ko00330,ko00470,ko01100	#N/A	11.4875
T3_negative	MW0141493	16-Oxohexadecanoic acid	FA	Oxidized lipids	C16H30O3	251.202	270.219	7.347	[M-H2O-H]-	0.025	3	0.8829	rp	69275-06-5	15931626	-	-	C19614	589.03	30.71	28.43	2443.73	2857.52	2111.85	1038.49	1045.54	895.75	ko00073,ko01100	MW0141493	11.437
T3_negative	MW0109176	Phe-Ile	Amino acid and Its metabolites	Amino acid derivatives	C15H22N2O3	421.109	278.163	1.1766	[M+Cl]-	23.0856	3	0.6014	rp	22951-94-6	7010566	HMDB0028998	-	-	4771.27	2363.31	5689.16	41841	54801.9	46613.9	25143.8	25618.7	25099.4	-	#N/A	11.1712
T3_negative	MW0148215	Deidaclin	Heterocyclic compounds	Heterocyclic compounds	C12H17NO6	306.083	271.106	0.7717	[M+Cl]-	1.0315	4	0.7249	rp	88824-26-4	73604	-	-	C08329	2202.54	56582	32938.7	326511	358065	326723	159911	159769	157262	-	#N/A	11.0256
T3_negative	MEDL02564	Ginkgolide B	Terpenoids	Ditepenoids	C20H24O10	423.121	424.137	5.294	[M-H]-	18.1113	3	0.6932	rp	15291-77-7	65243	HMDB0036861	-	C07602	92.21	673.6	1045.89	5138.5	7164.73	6943.66	3804.52	3750.63	3808.83	-	#N/A	10.6237
T3_negative	MW0124507	Roquefortine C	Heterocyclic compounds	Heterocyclic compounds	C22H23N5O2	388.187	389.185	4.967	[M-H]-	23.2255	3	0.765	rp	58735-64-1	21608802	HMDB0030381	-	-	13998	9401.48	14129.7	104113	146260	137434	41444.2	40348.2	24623.9	-	#N/A	10.3335
T3_negative	MW0153955	Montanin	Terpenoids	Ditepenoids	C32H48O8	559.316	560.335	5.3218	[M-H]-	23.1673	3	0.5662	rp	66583-55-9	442060	-	-	C09135	347	1864.99	1517.83	8840.37	15156.7	13500.2	5577.18	5577.87	5609.25	-	MW0153955	10.0534
T3_positive	MW0123585	D-Glucaro-1,4-lactone	Carbohydrates and Its metabolites	Carbohydrates and Its metabolites	C6H8O7	193.034	192.027	1.3549	[M+H]+	0.00675	4	0.7498	rp	5027-63-4	122306	HMDB0041862	-	-	356.65	414.47	964.78	6054.9	6019.83	5291.93	2744.14	2669.43	2878.32	-	#N/A	10.0044
T3_positive	MW0149209	Flavonol 3-O-rutinoside	Flavonoids	Flavonols	C27H30O12	585.138	546.174	0.6501	[M+K]+	8.6541	4	0.8244	rp	-	11953831	-	-	C04194	1048.24	171.32	1600.83	9556.37	9446.25	8718.79	9755.1	9607.7	9598.28	-	#N/A	9.82893
T3_negative	MW0013527	2-Hydroxy-N-[(4Z,8Z)-3-hydroxy-1-{[3,4,5-trihydroxy-6-(hydroxymethyl)oxan-2-yl]oxy}octadeca-4,8-dien-2-yl]pentadecanimidic acid	Alcohol and amines	Amines	C39H73NO9	680.514	699.529	7.2532	[M-H2O-H]-	4.58567	3	0.6275	rp	-	131751311	HMDB0032795	-	-	1400.67	2227.96	1427.5	12534.6	5499.74	31591.4	3441.1	5051.65	4928.29	-	#N/A	9.81498
T3_positive	MW0126012	Oxypurinol	Nucleotide and Its metabolites	Nucleotide and Its metabolites	C5H4N4O2	153.04	152.033	2.0194	[M+H]+	2.59832	2	0.8869	rp	2465-59-0 | 184764-63-4 | 187486-05-1 | 187486-06-2	135398752	HMDB0000786	-	C07599	360.23	1005.94	564.93	6717.45	5626.39	6444.65	3856.98	3853.05	3909.59	-	#N/A	9.72942
T3_positive	ZINC33838885	(3R,6S,9Z)-1-Methylene-4beta-bromo-5,5-dimethyl-9-(bromomethylene)spiro[5.5]undeca-7-ene-3beta-ol	Alcohol and amines	Alcohols	C15H20Br2O	414.954	375.986	0.5781	[M+K]+	7.2295	4	0.8483	rp	-	23425337	-	-	-	873.9	668.4	836.31	6874.19	9972.23	5893.68	12057.3	11591	12068	-	#N/A	9.56025
T3_positive	MW0114515	Gentianose	Carbohydrates and Its metabolites	Sugars	C18H32O16	527.158	504.169	1.078	[M+Na]+	3.54103	2	0.9545	rp	25954-44-3	117678	HMDB0034072	138	C08239	3367.19	4198.99	2923.34	28940.4	34219.4	35371	23863.6	24331.4	21815.6	-	#N/A	9.39326
T3_negative	MW0114234	[3-(Hexanoyloxy)-2-oxopropoxy]phosphonic acid	GP	LPA	C9H17O7P	303.033	268.071	0.7832	[M+Cl]-	2.025	4	0.7019	rp	-	53481026	HMDB0011679	-	C00681	1312.9	78.42	4057.48	16749.6	14160.9	20168.5	15742.7	15236.2	13518.7	ko00561,ko00564,ko01100,ko01110,ko04072,ko04080,ko04540,ko04810,ko04975,ko04977,ko05130,ko05200	#N/A	9.37436
T3_negative	MW0142724	3,6,8-Trimethylallantoin	Heterocyclic compounds	Heterocyclic compounds	C7H12N4O3	252.088	200.091	2.8452	[M+Cl+NH3]-	2.275	3	0.7758	rp	42794-72-9	181740	-	-	-	16891.5	5571.21	13338	104671	119609	111250	61014.2	61646.7	61036.8	-	#N/A	9.37218
T3_negative	MW0052981	Galactosylglycerol	Carbohydrates and Its metabolites	Carbohydrates and Its metabolites	C9H18O8	289.072	254.1	0.5812	[M+Cl]-	5.075	3	0.7818	rp	-	656504	HMDB0006790	-	C05401	14316	23074.3	21970.5	175123	201881	179048	111287	111849	111692	ko00052,ko00561	#N/A	9.36733
T3_negative	MW0156078	Progeldanamycin	Heterocyclic compounds	Heterocyclic compounds	C27H41NO6	474.285	475.293	7.4445	[M-H]-	0.794902	2	0.9251	rp	-	49787025	-	-	-	2116.99	56.58	1023.31	7726.18	14739.6	6795.41	7276.92	11283.7	11226.9	-	#N/A	9.15305
T3_negative	MW0141012	1-(2-Hydroxy-3,4,5,6-tetramethoxyphenyl)-3-(2,3,4,6-tetramethoxyphenyl)-2-propen-1-one	Aldehyde,Ketones,Esters	Ketones	C23H28O10	463.164	464.168	6.7514	[M-H]-	8.42658	3	0.7489	rp	93827-71-5	5357331	-	-	-	1777.32	1775.44	159.88	10669.9	11664.3	10735.2	6623.26	6498.64	6488.53	-	MW0141012	8.90725
T3_negative	MW0140465	10-Formyl-THF-L-glutamate	Others	Others	C25H30N8O10	601.211	602.208	1.5667	[M-H]-	13.5272	3	0.5228	rp	-	135398723	-	-	C05928	32483.3	9915.19	23742.2	209153	191210	165022	47943.6	43212.2	47919.3	-	#N/A	8.54821
T3_negative	MW0193990	O-Succinyl-L-Homoserine	Amino acid and Its metabolites	Amino acid derivatives	C8H13NO6	218.067	219.074	0.9818	[M-H]-	0.525	3	0.8703	rp	1492-23-5	439406	HMDB0255868	-	C01118	6442.57	10574.7	13840	86740	60775.2	112892	71166.1	67532.2	68461.1	ko00270,ko00920,ko01100,ko01110,ko01230	#N/A	8.43909
T3_positive	MW0127213	Isopropyl methyl sulfide	Alcohol and amines	Alcohols	C4H10S	129.018	90.0503	1.3549	[M+K]+	2.30262	4	0.6956	rp	1551-21-9	15246	HMDB0040576	-	-	643.61	216.46	541.63	3963.88	3755.72	3996.97	1871.4	2092.03	2157.05	-	MW0127213	8.35883
T3_negative	MW0145075	Ancistrotectorine	Heterocyclic compounds	Heterocyclic compounds	C26H31NO4	420.213	421.225	4.7144	[M-H]-	17.2788	3	0.7846	rp	98985-59-2	179169	-	-	C12340	9490.1	5918.52	4710.11	43961	73760.6	49713.4	22257.5	22341.8	22972	-	#N/A	8.32234
T3_negative	MW0014550	4-Oxoisotretinoin	Organic acid and Its derivatives	Organic acid and Its derivatives	C20H26O3	359.178	314.188	0.5961	[M+HCOO]-	14.132	3	0.6695	rp	71748-58-8	6437087	-	871	-	28286.4	27835.5	26066.9	202965	239462	240605	157201	159017	157116	-	#N/A	8.31053
T3_negative	MW0114459	Fenbufen	Benzene and substituted derivatives	Benzene and substituted derivatives	C16H14O3	299.087	254.094	1.5672	[M+HCOO]-	14.3314	3	0.6995	rp	-	3335	HMDB0252193	-	-	10825.9	14448.3	5733.95	55058.1	97756	99162.6	57353.5	57684.3	56850.9	-	#N/A	8.12615
T3_positive	MW0154496	Nidifidienol	Alcohol and amines	Alcohols	C15H22BrClO	373.016	334.052	0.6681	[M+K]+	0.221	4	0.7445	rp	55890-19-2	319358	-	-	-	172.83	969.8	855.27	7227.43	4073.76	4892.06	5606.15	5527.91	5522.63	-	#N/A	8.10514
T3_positive	MW0132161	3,4,5-trihydroxy-6-{[5-hydroxy-2-(4-methoxyphenyl)-4-oxo-6-[3,4,5-trihydroxy-6-(hydroxymethyl)oxan-2-yl]-4H-chromen-7-yl]oxy}oxane-2-carboxylic acid	Organic acid and Its derivatives	Organic acid and Its derivatives	C28H30O16	645.149	622.153	0.6345	[M+Na]+	0.61898	4	0.9848	rp	-	131833483	HMDB0127108	-	-	1638	1531.64	593.69	9497.2	10532.8	10252	10869.2	10864.4	10744.9	-	#N/A	8.0466
T3_negative	MEDL01999	Floionolic acid	FA	FFA	C18H36O5	331.249	332.256	5.9442	[M-H]-	0.356779	3	0.7586	rp	17705-68-9	5282938	HMDB0034295	-	C19621	55478	46673.8	39469.4	308198	396107	400881	195658	195906	191830	ko00073	MEDL01999	7.80381
T3_positive	MW0153755	Met-Enkephalin,amide	Amino acid and Its metabolites	Small Peptide	C29H40N6O8S	655.25	632.263	0.6617	[M+Na]+	4.48107	4	0.6496	rp	100929-67-7	71308542	-	-	-	158.22	219	180.25	1493.35	1605.64	1218.12	1965.73	1833.24	1946.87	-	MW0153755	7.74411
T3_positive	MW0149942	Glu-Asp-Asn	Amino acid and Its metabolites	Small Peptide	C13H20N4O9	377.132	376.123	1.2455	[M+H]+	2.63636	3	0.7586	rp	-	145455331	-	16184	-	198.45	495.61	1720.47	6255.7	3513.31	8781.87	2795.69	2764.28	2924.35	-	#N/A	7.68302
T3_negative	MW0124668	L-Gulonolactone	Carbohydrates and Its metabolites	Carbohydrates and Its metabolites	C6H10O6	355.097	178.048	0.5812	[2M-H]-	18.9015	3	0.6892	rp	1128-23-0	439373	HMDB0003466	-	C01040	56393.9	56831.3	66567	472252	400875	504561	330651	336761	339015	ko00053,ko01100,ko01240	#N/A	7.66267
T3_negative	MW0005958	Acetylsulfamethoxazole	Benzene and substituted derivatives	Benzene and substituted derivatives	C12H13N3O4S	354.083	295.063	2.6855	[M+CH3COO]-	18.4563	3	0.5977	rp	21312-10-7	65280	HMDB0013854	-	C13061	26744.3	37279.5	27224	177831	236384	283760	187435	203157	186410	-	#N/A	7.64922
T3_negative	MW0115864	(2R,3R,4S,5R)-3,4,5,6-Tetrahydroxy-2-((7-nitrobenzo[c][1,2,5]oxadiazol-4-yl)amino)hexanal	Benzene and substituted derivatives	Benzene and substituted derivatives	C12H14N4O8	323.067	342.081	5.3127	[M-H2O-H]-	7.63326	3	0.75	rp	186689-07-6	6711157	-	96480	-	867.49	1267.85	714.93	5347.5	8859.02	7322.59	5685.79	5538.2	5522.11	-	#N/A	7.55336
T3_negative	FDATN01371	Palbociclib hydrochloride	Others	Medicine	C24H30ClN7O2	446.229	483.215	4.9309	[M-H]-	3.07893	3	0.7512	rp	827022-32-2	11431660	-	-	-	57349.8	50058.1	42847.2	298901	389719	384323	174555	174538	175429	-	FDATN01371	7.14081
T3_positive	MW0049218	Deoxycholic acid disulfate	Organic acid and Its derivatives	Organic acid and Its derivatives	C24H40O10S2	591.163	552.206	0.6617	[M+K]+	1.28738	4	0.7188	rp	67030-51-7	457190	HMDB0000659	5630	-	202.3	82.03	328.02	2707.63	940.19	720.84	2162.86	2161.55	2134.44	-	#N/A	7.13425
T3_positive	MW0165000	FE-Coproporphyrin III	Tryptamines,Cholines,Pigments	Pigments	C36H32FeN4O8-6	727.152	704.157	0.6501	[M+Na]+	1.45252	4	0.965	rp	-	70678925	-	-	-	843.24	386.17	814.93	3956.94	5134.17	5232.82	5417.51	5351.62	5332.53	-	#N/A	7.00663
T3_negative	MW0124176	Fumitremorgin C	Heterocyclic compounds	Heterocyclic compounds	C22H25N3O3	378.187	379.19	4.5383	[M-H]-	15.0807	3	0.6764	rp	118974-02-0	403923	HMDB0038642	-	-	16008.4	19046.9	1154.8	71487.3	93148.1	87342.8	45917.7	44893.4	45843.8	-	#N/A	6.95879
T3_negative	MW0115330	Sweroside	Aldehyde,Ketones,Esters	Esters	C16H22O9	358.125	358.126	1.4873	[M-]-	8.63466	3	0.6189	rp	14215-86-2	161036	-	-	C17071	49746.3	24307.1	15559.5	185938	234869	201227	121766	129154	130576	-	#N/A	6.94133
T3_negative	MW0118232	7,8-Dihydroneopterin	Heterocyclic compounds	Pteridines and derivatives	C9H13N5O4	276.072	255.097	1.4072	[M+Na-2H]-	1.875	3	0.8692	rp	1218-98-0	135398602	HMDB0002275	-	C04874	5694.77	9497.36	5642.28	38168.3	56765.6	44152.8	22887.9	23064	23518.7	ko00790,ko01100,ko01240	#N/A	6.67582
T3_negative	MW0143259	4'-Apo-beta-carotenal	Others	Carotenoids	C35H46O	541.36	482.355	5.5997	[M+CH3COO]-	13.2213	3	0.5058	rp	-	44224033	-	-	C19892	98.64	1774.52	72.54	4600.46	2430.17	5780.85	2516.93	2432.9	2510.83	ko00906,ko01100,ko01110	MW0143259	6.58451
T3_positive	MW0125131	Methyl 6-fluorochroman-2-carboxylate	Aldehyde,Ketones,Esters	Esters	C11H11FO3	228.097	210.069	0.8501	[M+NH4]+	1.94375	4	0.7037	rp	874649-82-8	18614917	-	-	-	726.91	669.95	1408.22	6995.04	7460.17	4004.16	3009.8	3110.41	2834.87	-	#N/A	6.58069
T3_negative	MW0016267	Butyl(S)-3-hydroxybutyrate [arabinosyl-(1->6)-glucoside]	FA	Esters	C19H34O12	453.197	454.205	2.4545	[M-H]-	1.82054	3	0.6454	rp	-	73981662	HMDB0039214	-	-	25834	10127.6	17880.9	115146	89434.4	148069	73420.2	81841.2	89652.5	-	#N/A	6.54965
T3_negative	MEDP0384	Isoxanthopterin	Heterocyclic compounds	Pteridines and derivatives	C6H5N5O2	178.044	179.044	1.2834	[M-H]-	19.4576	1b	0.7692	rp	529-69-1	135398700	HMDB0000704	-	C03975	4362.34	6964.72	24265.1	63189	100289	69435.3	24959	34159.8	37797.7	-	#N/A	6.54395
T3_negative	MW0169568	Norfloxacin	Others	Medicine	C16H18FN3O3	637.256	319.133	2.0111	[2M-H]-	3.44077	3	0.652	rp	70458-96-7	4539	HMDB0015192	-	C06687	34875.3	20708	54860.6	54375.9	352568	314502	111196	116298	115710	ko02010	#N/A	6.53224
T3_positive	MW0155984	Pro-Pro-Thr	Amino acid and Its metabolites	Small Peptide	C14H23N3O5	314.161	313.164	1.5435	[M+H]+	12.7522	3	0.7657	rp	-	145457564	-	21677	-	2183.82	2133.64	639.3	7670.14	10534.8	12857.6	4325.57	5280.74	5401.51	-	#N/A	6.26669
T3_negative	MW0133461	Pterostilbene	Benzene and substituted derivatives	Benzene and substituted derivatives	C16H16O3	315.124	256.11	5.0938	[M+CH3COO]-	1.56945	3	0.6566	rp	537-42-8 | 18259-15-9 | 441351-32-2	5281727	HMDB0130987	-	-	4416.93	298.04	373.64	10089.9	10942.5	10487.3	4579.83	4635.43	4058.38	-	#N/A	6.19416
T3_positive	MW0007059	Ethyl 4-(3-(2-chlorophenyl)ureido)benzoate	Benzene and substituted derivatives	Benzene and substituted derivatives	C16H15ClN2O3	341.067	318.077	0.6681	[M+Na]+	2.19975	4	0.6979	rp	-	295275	-	-	-	3916.39	2769.03	2983.85	21666.8	18835.9	17352.8	18250.2	18162.8	18105.7	-	#N/A	5.98344
T3_positive	ZINC31394771	(3R)-7,2'-dihydroxy-3',4'-dimethoxyisoflavan-7-O-beta-D-glucopyranoside	Alcohol and amines	Alcohols	C23H28O10	465.165	464.168	0.6319	[M+H]+	2.68718	4	0.9371	rp	136087-29-1 | 94367-43-8	15689656	-	-	-	1168.72	847.29	1179.77	5296.17	6635.8	7042.12	6448.63	6421.17	6298.65	-	#N/A	5.93723
T3_positive	MW0112979	4,4,4-Trifluoro-1-(5-methylthiophen-2-yl)butane-1,3-dione	Aldehyde,Ketones,Esters	Ketones	C9H7F3O2S	274.975	236.012	0.5781	[M+K]+	4.71225	4	0.645	rp	326-72-7	255120	-	-	-	344.79	464.84	373.42	1876.79	2790.17	2355.85	3476.31	3430.17	3402.29	-	#N/A	5.93619
T3_positive	MW0105910	Asn-Val	Amino acid and Its metabolites	Small Peptide	C9H17N3O4	231.116	231.122	0.9193	[M+]+	18.6145	3	0.6058	rp	145314-87-0	7019993	HMDB0028744	65127	-	832.06	776.51	153.47	3253.58	3235.69	3903.2	3689.57	3382.87	3862.44	-	#N/A	5.89798
T3_positive	MW0105652	Arg-Gln-Arg	Amino acid and Its metabolites	Small Peptide	C17H34N10O5	476.302	458.271	3.3848	[M+NH4]+	13.5871	3	0.7643	rp	-	10226357	-	19907	-	20299.8	38629.8	59471	213155	235067	248098	167873	172411	172848	-	#N/A	5.88106
T3_negative	MW0108651	N-acetylornithine	Amino acid and Its metabolites	Amino acid derivatives	C7H14N2O3	173.094	174.1	0.7365	[M-H]-	0.241677	2	0.8956	rp	-	439232	HMDB0003357	-	C00437	247584	62889.3	213618	979356	1.04265e+06	1.03031e+06	712546	714412	716301	ko00220,ko01100,ko01110,ko01210,ko01230	#N/A	5.82403
T3_positive	MW0129927	[3,4,5-Trihydroxy-6-(hydroxymethyl)oxan-2-yl] 3-hydroxy-4,5-dimethoxybenzoate	Benzene and substituted derivatives	Benzene and substituted derivatives	C15H20O10	361.123	360.106	0.6741	[M+H]+	0.8825	4	0.7284	rp	-	45359580	-	-	-	658.2	637.5	210.78	3933.87	1989.99	2680.72	1789.91	1684.54	1459.03	-	MW0129927	5.71171
T3_positive	MW0155789	Pro-Asn-Ala	Amino acid and Its metabolites	Small Peptide	C12H20N4O5	301.142	300.143	8.7545	[M+H]+	20.8067	3	0.6704	rp	-	70180526	-	19493	-	4977.98	352.62	1599.72	15504.3	11664.8	12187.9	12408.9	12279.9	11579.1	-	#N/A	5.67895
T3_negative	MW0170029	Zaprinast	Heterocyclic compounds	Heterocyclic compounds	C13H13N5O2	270.092	271.107	0.7829	[M-H]-	19.2262	3	0.6558	rp	37762-06-4	135399235	-	44292	-	15858.9	63620.2	62604.1	252009	302507	247006	244337	244790	244369	-	#N/A	5.64122
T3_positive	MW0156677	Ser-Asp-Gln	Amino acid and Its metabolites	Small Peptide	C12H20N4O8	349.136	348.128	1.3121	[M+H]+	7.83148	3	0.8652	rp	-	17747047	-	18339	-	4735.92	3913.14	1139.41	18630.6	17656.8	18464.4	19568.4	19661.5	18784.4	-	#N/A	5.59349
T3_positive	MW0144014	Icosa-8,14-dienoic acid	FA	Oxidized lipids	C20H36O2	309.278	308.272	7.3511	[M+H]+	3.90969	3	0.8808	rp	-	53393964	-	64791	-	1338.64	1085.92	571.04	1983.88	9077.77	5236.8	5183.04	5390.28	5367.68	-	#N/A	5.4408
T3_negative	MEDN1854	9,10-Dihydroxystearic acid	FA	FFA	C18H36O4	315.254	316.261	7.0759	[M-H]-	2.44203	1a	0.9026	rp	-	89377	HMDB0302281	-	C19622	46076	42344.1	37401.4	210015	244816	229004	141920	139216	139844	ko00073	#N/A	5.43496
T3_negative	MW0157403	Simplexin, 22,23,24,25-tetradehydro-	Terpenoids	Ditepenoids	C30H40O8	527.265	528.272	0.5991	[M-H]-	4.32128	3	0.7237	rp	92219-48-2 | 52306-12-4	5477859	-	-	-	37231	28002.1	29553.8	185127	198038	126213	146805	144467	146896	-	#N/A	5.37394
T3_negative	MEDN1425	tetranor-PGFM	Hormones and hormone related compounds	Hormones and hormone related compounds	C16H26O7	311.149	330.168	5.9685	[M-H2O-H]-	7.49063	1b	0.7432	rp	23109-94-6	3246853	-	36188	-	317.25	957.66	1173.82	5659.86	4774.95	2715.15	2335.95	2376.52	2026.99	-	#N/A	5.37011
T3_negative	MW0116095	(S)-Norcoclaurine	Heterocyclic compounds	Heterocyclic compounds	C16H17NO3	270.109	271.121	1.5758	[M-H]-	12.5897	3	0.6861	rp	22672-77-1	440927	-	-	C06160	42552.3	16397.9	58408.3	154870	276120	184894	150405	149465	150933	ko00950,ko01063,ko01100,ko01110	#N/A	5.24789
T3_positive	MW0123251	Cefamandole	Others	Medicine	C18H18N6O5S2	463.082	462.078	0.6229	[M+H]+	4.3482	4	0.6523	rp	34444-01-4	456255	HMDB0015421	-	C06879	99.95	322.29	346.3	1130.99	1449.63	1416.34	930.72	911.71	841.23	-	#N/A	5.20072
T3_positive	MW0122935	[(2R)-2-[(1R)-1,2-dihydroxyethyl]-3-hydroxy-5-oxo-2H-furan-4-yl] hydrogen sulfate	Organic acid and Its derivatives	Organic acid and Its derivatives	C6H8O9S	257.003	255.989	0.7584	[M+H]+	15.0049	3	0.6893	rp	-	98048983	HMDB0060649	-	-	71.7	5476.17	4494.83	15586	18231.3	16840.5	12159.3	11758.1	11922	-	MW0122935	5.04423
T3_negative	MW0012582	16alpha-Hydroxyestrone	Aldehyde,Ketones,Esters	Ketones	C18H22O3	323.107	286.157	4.409	[M+K-2H]-	3.775	3	0.8006	rp	566-76-7	115116	HMDB0000335	2580	C05300	6234.86	4604.39	1681.47	20312.8	19773	22483	11808	11439	11725.5	ko00140,ko01100	#N/A	4.99722
T3_negative	MW0011239	Dihydroroseoside	Others	Hydrocarbon derivatives	C19H32O8	423.172	388.21	5.1668	[M+Cl]-	14.6903	3	0.5503	rp	142235-28-7	16196969	HMDB0040614	-	-	4742.91	4456.65	1254.72	11738.4	21337.6	19157.2	8332.58	6741.17	8583.7	-	#N/A	4.99634
T3_positive	MW0158978	Val-Glu-Ala	Amino acid and Its metabolites	Small Peptide	C13H23N3O6	318.182	317.159	1.6658	[M+H]+	0.00366802	3	0.776	rp	-	9922956	-	15950	-	4578	9273.97	3947.29	30324	22701.8	35551.7	22875	22565.3	23560.6	-	#N/A	4.97647
T3_negative	MW0105179	4-Acetamidobutanoic acid	Organic acid and Its derivatives	Organic acid and Its derivatives	C6H11NO3	144.067	145.074	1.5667	[M-H]-	0.510231	2	0.8913	rp	3025-96-5	18189	HMDB0003681	-	C02946	6165.91	4779.68	4979.54	34755.9	21689.6	22226.9	16947	17611.5	17679.4	ko00330,ko01100	#N/A	4.94015
T3_positive	MW0128569	[2-(acetyloxy)-2-(9-{[(2E)-2-methylbut-2-enoyl]oxy}-2-oxo-2H,8H,9H-furo[2,3-h]chromen-8-yl)propoxy]sulfonic acid	Organic acid and Its derivatives	Organic acid and Its derivatives	C21H22O11S	521.048	482.088	0.6681	[M+K]+	3.56282	4	0.6684	rp	-	131835390	HMDB0129107	-	-	1513.09	1071.44	1325.7	7734.01	4492.63	6837.21	7027.91	6874.9	6910.26	-	#N/A	4.87538
T3_negative	MW0142555	2-phenyl-N-(5-propan-2-yl-2-thiazolyl)acetamide	Benzene and substituted derivatives	Benzene and substituted derivatives	C14H16N2OS	259.094	260.098	1.4249	[M-H]-	8.18567	3	0.7533	rp	267654-00-2	16760027	-	45242	-	16513.2	11924.8	5262.94	45858.1	61638.9	54780.2	28965.7	29502.1	29002.5	-	#N/A	4.81521
T3_positive	MW0009075	N-hexyl-4-methylbenzenesulfonamide	Benzene and substituted derivatives	Benzene and substituted derivatives	C13H21NO2S	256.13	255.129	0.8562	[M+H]+	3.24925	4	0.675	rp	1143-01-7	273951	-	-	-	161.83	414.99	571.44	2576.91	2256.43	690.33	864.4	607.74	784.66	-	#N/A	4.81047
T3_negative	MW0158823	Urdamycin A	Benzene and substituted derivatives	Benzene and substituted derivatives	C43H56O17	843.339	844.352	3.1638	[M-H]-	11.2421	3	0.6544	rp	98474-21-6	443819	-	-	-	154846	71915.4	77309.5	441762	509299	503656	404540	403439	405208	-	#N/A	4.78413
T3_negative	MEDL01725	N-AcetyTryptophan	Amino acid and Its metabolites	Amino acid derivatives	C13H14N2O3	245.093	246.1	4.0371	[M-H]-	1.4422	2	0.8635	rp	1218-34-4	-	HMDB0013713	-	-	7326.16	8296.44	17130.1	50055.2	55159.1	48178.1	35590.4	36086.4	36083.9	-	#N/A	4.68335
T3_positive	MW0153285	Lythidathion	Heterocyclic compounds	Heterocyclic compounds	C7H13N2O4PS3	354.942	315.978	0.6184	[M+K]+	1.23475	4	0.7201	rp	2669-32-1	17580	-	-	C19004	250.94	58.75	127.61	374.16	938.71	715.39	1541.43	1510.52	1467.42	-	#N/A	4.63814
T3_negative	MW0141905	2,2'-(1-phenyl-1H-1,2,4-triazole-3,5-diyl)diphenol	Heterocyclic compounds	Heterocyclic compounds	C20H15N3O2	328.115	329.116	1.7441	[M-H]-	15.447	3	0.7001	rp	-	443276	-	-	-	30415.4	54547.8	35806.6	66284.9	257499	231274	158708	155750	161413	-	#N/A	4.596
T3_negative	MW0103699	Uridine-diphosphate-n-acetylgalactosamine	Nucleotide and Its metabolites	Nucleotide and Its metabolites	C17H27N3O17P2	606.074	607.082	1.3361	[M-H]-	1.22882	3	0.7417	rp	-	23700	HMDB0060522	-	-	35261.8	36417.6	38065.1	148677	180861	174666	81687.5	80261.1	81773.1	-	#N/A	4.59434
T3_positive	MW0007537	Mafenide	Benzene and substituted derivatives	Benzene and substituted derivatives	C7H10N2O2S	187.064	186.046	0.5781	[M+H]+	6.75425	4	0.6067	rp	-	3998	HMDB0254296	-	C07106	273.35	301.06	170.63	1319.15	845.58	1226.08	1790.64	1746.46	1752.14	-	MW0007537	4.55118
T3_positive	MW0146617	(2R,3S)-Methyl 3-benzamido-2-hydroxy-3-phenylpropanoate	Benzene and substituted derivatives	Benzene and substituted derivatives	C17H17NO4	300.12	299.116	1.6134	[M+H]+	6.53745	3	0.8767	rp	32981-85-4 | 132074-01-2	182104	-	73564	-	11634.4	10685.3	10724.6	46371.9	52247.8	51760.2	35474.7	35529.4	35104.2	-	#N/A	4.55086
T3_negative	MW0143199	4,4'-Dihydroxybibenzyl	Benzene and substituted derivatives	Benzene and substituted derivatives	C14H14O2	213.086	214.099	0.5961	[M-H]-	14.9047	3	0.703	rp	6052-84-2	80152	-	-	-	48405.3	44783.9	67688.6	322593	186143	219288	212154	212817	205634	-	#N/A	4.52532
T3_negative	MW0054403	Loganic acid	Organic acid and Its derivatives	Organic acid and Its derivatives	C16H24O10	376.135	376.137	1.3097	[M-]-	7.18558	3	0.5834	rp	22255-40-9	89640	-	44647	C01512	20234.8	8035.76	28516.6	84844.3	94377.9	77645.7	51654.7	52260.5	51180.5	ko00902,ko01110	#N/A	4.52335
T3_negative	MEDN1666	N-Acetyglutamic acid	Amino acid and Its metabolites	Amino acid derivatives	C7H11NO5	188.057	189.064	1.214	[M-H]-	0.105933	3	0.7034	rp	-	-	-	-	-	12406.9	12981.5	26044.2	68746.9	86112	77490.1	55887.3	54650.5	55805.2	-	#N/A	4.51755
T3_positive	MW0119357	3-[(5-Chloropyridin-2-yl)carbamoyl]pyrazine-2-carboxylic acid	Organic acid and Its derivatives	Organic acid and Its derivatives	C11H7ClN4O3	316.986	278.021	0.5781	[M+K]+	3.33025	4	0.6733	rp	43200-83-5	3280818	-	-	-	153.02	373.62	397.96	1244.21	1728.75	1186.59	2178.02	2189.14	2092.19	-	#N/A	4.49876
T3_positive	MEDL00450	Arachidonic acid	FA	FFA	C20H32O2	327.226	304.24	8.7375	[M+Na]+	5.97184	3	0.8981	rp	506-32-1	444899	HMDB0001043	193	C00219	9225.8	13865.3	10963	70654.4	42051.7	39851	29768.4	30588	28667.3	ko00590,ko00591,ko01040,ko01100,ko04216,ko04217,ko04270,ko04611,ko04664,ko04666,ko04723,ko04726,ko04730,ko04745,ko04750,ko04912,ko04913,ko04921,ko04923,ko04925,ko05140,ko05146,ko07034	#N/A	4.47985
T3_positive	MW0000737	(4-Nitrophenyl) 4-[(3-phenoxyphenyl)methyl]piperazine-1-carboxylate	Benzene and substituted derivatives	Benzene and substituted derivatives	C24H23N3O5	451.207	433.164	1.7203	[M+NH4]+	2.49754	3	0.7554	rp	-	46232606	-	45586	-	490.77	6116.9	2763.62	14346.2	4793.87	22797.2	5452.71	5803.02	4068.42	-	#N/A	4.47508
T3_positive	MW0168274	L-Leu-L-leu-L-tyr	Amino acid and Its metabolites	Small Peptide	C21H33N3O5	407.252	407.242	4.0204	[M+]+	8.01732	3	0.6858	rp	-	4584009	-	18047	-	190.12	635.45	466.31	1268.69	2392.58	2113.55	1177.66	1207.04	1209.41	-	#N/A	4.47009
T3_negative	MW0157421	Tetracenomycin D3 methylester	Benzene and substituted derivatives	Benzene and substituted derivatives	C21H14O8	393.059	394.069	0.5427	[M-H]-	7.52118	3	0.71	rp	104513-07-7	443787	-	-	-	2516.12	1975.57	488.01	9169.87	10598.7	2359.78	2073.6	2360.95	2235.6	-	MW0157421	4.44371
T3_positive	FDATN01507	R788 disodium	Others	Medicine	C23H24FN6Na2O9P	663.064	624.112	0.6501	[M+K]+	27.5232	4	0.6263	rp	-	25008120	-	-	C71107	1542.53	1186.99	460.36	5141.97	5919.5	3013.61	6471.98	6353.41	6435.28	-	#N/A	4.41242
T3_negative	MW0138770	Licochalcone a	Aldehyde,Ketones,Esters	Ketones	C21H22O4	337.151	338.152	3.9804	[M-H]-	16.3649	3	0.6857	rp	58749-22-7	5318998	-	52227	-	14862	9438.44	15170.3	56657.8	55397.8	55070.4	34454.8	34321.4	35457.2	-	#N/A	4.23418
T3_positive	MW0145920	Asn-Trp-Trp	Amino acid and Its metabolites	Small Peptide	C26H28N6O5	487.219	504.212	1.8491	[M+H-H2O]+	7.77164	3	0.6025	rp	-	145454292	-	20999	-	5093.33	4886.02	24022.8	27958.3	59864.3	53686.7	30936	28363.9	26795.4	-	#N/A	4.16178
T3_negative	MW0148172	N-Deacetylcolchicine	Alkaloids	Alkaloids	C20H23NO5	356.138	357.158	1.2469	[M-H]-	17.9652	3	0.7535	rp	3476-50-4	18991	-	-	-	4566.34	32827.1	3679.58	64993.1	27386.8	77687.5	7137.54	4478.14	7799.22	-	#N/A	4.14061
T3_negative	MW0001082	1-(2-Fluoro-benzyl)-4-methanesulfonyl-piperazine	Benzene and substituted derivatives	Benzene and substituted derivatives	C12H17FN2O2S	271.094	272.099	0.7191	[M-H]-	1.192	4	0.7211	rp	5990-85-2	717285	-	-	-	20188	5778.02	11575.9	40491	62707.9	51930.7	45713.6	47930.3	48380.5	-	#N/A	4.13217
T3_negative	MW0007125	Fenoterol	Benzene and substituted derivatives	Benzene and substituted derivatives	C17H21NO4	303.14	303.147	2.4633	[M-]-	16.9614	3	0.592	rp	13392-18-2	3343	HMDB0015405	-	-	19272.1	19005.7	8556.07	72638.5	32647.6	87856.9	71709.2	67977.7	72311.9	-	#N/A	4.124
T3_positive	MEDN0812	4-Hydroxystyrene	Benzene and substituted derivatives	Benzene and substituted derivatives	C8H8O	138.09	120.058	1.4106	[M+NH4]+	1.28725	4	0.9688	rp	2628-17-3	62453	HMDB0004072	7012	C05627	11472.7	13284.5	8561.35	42975.4	48362.7	45986.2	39593.9	39530.7	39929	ko00940,ko01110	#N/A	4.12155
T3_negative	MW0009714	Salmeterol	Benzene and substituted derivatives	Benzene and substituted derivatives	C25H37NO4	414.26	415.272	4.8427	[M-H]-	13.4141	2	0.8949	rp	89365-50-4	5152	HMDB0015073	-	C07241	51975.1	49092.5	43598.4	125552	192420	275138	99491.7	95294.5	95234.8	-	MW0009714	4.09985
T3_positive	MW0122154	2-Fluoropyridine-5-boronic acid	Organic acid and Its derivatives	Organic acid and Its derivatives	C5H5BFNO2	164.028	141.04	0.776	[M+Na]+	2.09	4	0.7004	rp	351019-18-6	2783397	-	-	-	1106.61	69.18	1097.81	2851.23	3153.28	3239.94	2830.11	2725.93	2742.92	-	#N/A	4.066
T3_positive	MW0158541	Tyr-Lys-His	Amino acid and Its metabolites	Small Peptide	C21H30N6O5	447.213	446.228	1.8424	[M+H]+	3.2063	2	0.9088	rp	-	145458704	-	18566	-	12150.8	11122.1	8245.91	25851	29921.7	72149.1	28435.4	28031.8	28009.6	-	#N/A	4.05858
T3_negative	MW0142484	2-Methylpropane-1,2-diol	Alcohol and amines	Alcohols	C4H10O2	89.0564	90.0681	0.9467	[M-H]-	11.1264	3	0.7057	rp	558-43-0	68410	-	-	C21290	71822.1	73572.3	49443.3	227762	245628	300085	131517	127065	127686	-	MW0142484	3.96985
T3_negative	MW0013499	2-Hydroxy-2-methylbutyric acid	Organic acid and Its derivatives	Organic acid and Its derivatives	C5H10O3	117.056	118.063	2.5602	[M-H]-	0.58728	2	0.9592	rp	3739-30-8	95433	HMDB0001987	6416	-	49898.1	23450.7	45744.2	153307	149384	155717	97258.6	96172.2	95923.9	-	#N/A	3.84916
T3_negative	MEDL00692	FFA(17:0)	FA	FFA	C17H34O2	315.251	270.256	6.4082	[M+HCOO]-	1.48566	3	0.5962	rp	-	-	-	-	-	9468.03	1530.49	1448.12	32436.8	6087.79	8510.05	16146.2	14610	16270.6	-	#N/A	3.77891
T3_negative	MW0107001	Gln-Phe	Amino acid and Its metabolites	Small Peptide	C14H19N3O4	328.115	293.138	1.4785	[M+Cl]-	20.4294	3	0.6363	rp	92327-75-8	57288566	HMDB0028804	-	-	109739	64717.3	60035.7	240086	331005	304332	255563	258304	255668	-	#N/A	3.73328
T3_negative	MW0194192	(Z)-7-[(2R)-3,5-dihydroxy-2-[(E)-3-hydroxy-5-phenylpent-1-enyl]cyclopentyl]-N-ethylhept-5-enamide	Hormones and hormone related compounds	Hormones and hormone related compounds	C25H37NO4	396.244	415.272	6.3947	[M-H2O-H]-	23.6538	3	0.5823	rp	-	46780805	HMDB0015041	-	-	1388.03	3797.7	1080.76	6896.49	8307.98	8070.01	4746.33	4659.03	4733.65	-	#N/A	3.71412
T3_positive	MW0112221	(±)-2-Methylbutanal	Aldehyde,Ketones,Esters	Aldehydes	C5H10O	133.085	86.0732	3.7926	[M+HCOO+2H]+	2.025	3	0.5741	rp	57456-98-1	7284	HMDB0031526	-	C02223	868.42	1220.64	1282.98	4753.4	4545.61	3186.94	2364.24	2389.89	2389.15	-	#N/A	3.70279
T3_positive	MEDN0416	Ureidoisobutyric Acid	Organic acid and Its derivatives	Organic acid and Its derivatives	C5H10N2O3	169.06	146.069	1.3379	[M+Na]+	0.3555	4	0.7412	rp	2905-86-4	160663	HMDB0002031	-	C05100	742.57	678.24	1875.62	4300.32	4105.02	3780.5	3391.37	3427.37	3365.54	-	#N/A	3.69668
T3_negative	MW0015787	Androsterone glucuronide	Aldehyde,Ketones,Esters	Ketones	C25H38O8	447.232	466.257	4.9309	[M-H2O-H]-	10.5665	3	0.6948	rp	1852-43-3	114833	HMDB0002829	2796	C11135	20269.5	41079.3	19039.1	85794.4	107228	103561	55759.7	55038.9	55086	ko00140,ko01100	#N/A	3.68941
T3_negative	MADN0586	2-methyl citric acid	Organic acid and Its derivatives	Organic acid and Its derivatives	C7H10O7	205.036	206.043	1.3551	[M-H]-	0.955162	1b	0.7207	rp	6061-96-7	90470055	HMDB00379	5368	-	25901	54951.5	26911.6	115416	135184	145448	190964	155685	195476	-	#N/A	3.67514
T3_negative	MW0109812	Tetraacetylethylenediamine	Alcohol and amines	Amines	C10H16N2O4	455.205	228.111	2.8273	[2M-H]-	4.16879	3	0.7526	rp	10543-57-4	66347	HMDB0040573	-	-	92273.1	58432.4	256127	490812	481743	515804	268470	276099	273429	-	#N/A	3.6584
T3_positive	MW0003876	5-Bromo-4-hydroxy-[1,1'-biphenyl]-3-carboxylic acid	Benzene and substituted derivatives	Benzene and substituted derivatives	C13H9BrO3	256.964	291.974	0.5781	[M+H-2H2O]+	13.6111	3	0.7091	rp	4906-68-7	268734	-	64822	-	14961	11940.8	12998.1	38555.1	60276.3	45793.5	72101.7	71009.5	69996	-	#N/A	3.6247
T3_negative	MW0156581	Inositol	Alcohol and amines	Alcohols	C6H12O6	201.038	180.063	0.9509	[M+Na-2H]-	0.775	3	0.8752	rp	87-89-8 | 643-12-9 | 488-59-5 | 6917-35-7 | 488-58-4 | 551-72-4 | 41546-34-3 | 643-10-7 | 488-55-1 | 488-54-0 | 576-63-6 | 38876-99-2	892	HMDB0000211	144	C00137 | C06151 | C06152 | C06153 | C19891	76.94	39.32	42936.5	78780.9	33893	41779.6	73869.7	74648.1	73898.6	-	MW0156581	3.58754
T3_positive	MW0006394	2,2-Bis(4-hydroxy-3-methylphenyl)propane	Benzene and substituted derivatives	Benzene and substituted derivatives	C17H20O2	257.16	256.146	2.0205	[M+H]+	1.675	4	0.7098	rp	79-97-0	6620	-	-	-	902.57	3767.82	1062.29	8090.69	5601.18	6416.58	3318.25	3301.78	3301.47	-	#N/A	3.50769
T3_negative	MEDL02168	(±)8(9)-DiHET	FA	FFA	C20H34O4	397.256	338.246	7.0728	[M+CH3COO]-	5.52535	3	0.7549	rp	192461-96-4	-	HMDB0002311	-	C14773	3266.59	4291.95	2146.8	11941.4	10822.3	11154	8344.03	8308.6	8572.67	ko00590,ko01100,ko04726	#N/A	3.49474
T3_negative	MW0014320	4-(4-Isopropylphenyl)-5-methyl-1,3-thiazol-2-amine	Alcohol and amines	Amines	C13H16N2S	267.072	232.103	0.7717	[M+Cl]-	1.45175	4	0.715	rp	438218-20-3	1051585	-	-	-	84876.3	83894.7	89867.3	205646	348988	336819	127589	130102	128012	-	#N/A	3.44672
T3_negative	MW0055344	Nomilinic acid 17-glucoside	Organic acid and Its derivatives	Organic acid and Its derivatives	C34H48O16	693.282	712.294	2.3832	[M-H2O-H]-	8.48366	3	0.6217	rp	113301-65-8	73066469	-	-	-	35469.8	55029.8	77300.9	221050	204874	147583	76293.7	63496.5	76378.2	-	#N/A	3.41779
T3_negative	MW0105037	3-Hydroxydecanoic acid	Organic acid and Its derivatives	Organic acid and Its derivatives	C10H20O3	187.134	188.141	6.0424	[M-H]-	1.15	3	0.8477	rp	14292-26-3 | 5561-87-5 | 33044-91-6	26612	HMDB0002203	6544	-	9794.4	8766.11	9419.3	29215.3	30846.9	35330.5	19283.8	19240.6	18727.5	-	#N/A	3.40934
T3_positive	MW0007238	Gentian violet cation	Benzene and substituted derivatives	Benzene and substituted derivatives	C25H30N3+	395.226	372.244	1.736	[M+Na]+	4.93275	4	0.6407	rp	14426-25-6	3468	HMDB0014550	-	-	3342.79	2275.86	2570.67	6081.04	11723.5	9798.66	5362.37	5355.66	5459.93	-	#N/A	3.37064
T3_positive	MEDP0215	Quinine	Others	Others	C20H24N2O2	325.197	324.184	3.6174	[M+H]+	18.3641	1b	0.6992	rp	130-95-0	3034034	HMDB0014611	-	C06526	1528.44	1754.2	644.36	3456.76	3966.11	5757.88	2707.71	2721.46	2702.42	ko01063,ko04742,ko04976	#N/A	3.35644
T3_negative	MW0109805	Ternatin heptapeptide	Amino acid and Its metabolites	polypeptide	C37H67N7O8	736.492	737.505	6.7893	[M-H]-	3.37223	3	0.657	rp	148619-41-4	192406	HMDB0040991	-	C16302	1560.21	4928.25	7832.47	19178.2	11683.9	17059	5666.37	7706.79	8536.6	ko00942	#N/A	3.34623
T3_positive	MW0002155	2,3-Dihydrobenzofuran	Benzene and substituted derivatives	Benzene and substituted derivatives	C8H8O	121.064	120.058	1.4106	[M+H]+	1.06014	2	0.9411	rp	496-16-2	10329	HMDB0013815	-	-	155472	180782	132174	486640	555631	513280	456018	450481	450218	-	#N/A	3.32079
T3_negative	MW0004669	Aminosalicylic Acid	Benzene and substituted derivatives	Benzene and substituted derivatives	C7H7NO3	305.087	153.043	1.5756	[2M-H]-	18.5315	3	0.6976	rp	65-49-6	4649	HMDB0014378	-	C02518	19132.8	15524.1	9386.45	66797	4628.19	74401.6	30969.2	29663.7	28627.7	-	#N/A	3.31098
T3_negative	MW0054816	Methyl 15-cyanopentadecanoate	FA	Others	C17H31NO2	280.237	281.236	8.2103	[M-H]-	21.7972	3	0.6913	rp	198898-36-1	85756565	HMDB0032791	-	-	4918.08	5553.36	5089.61	19157.8	15662.3	16645	12356.8	12542.1	12234.6	-	#N/A	3.3073
T3_positive	MW0155889	Pro-Ile-Ala	Amino acid and Its metabolites	Small Peptide	C14H25N3O4	300.178	299.185	1.9936	[M+H]+	6.73725	3	0.7529	rp	-	71557869	-	20400	-	2344.89	2555.9	625.69	4372.05	2667.02	11149.7	4604.15	4533.09	4598.01	-	#N/A	3.2912
T3_negative	MW0103677	Toyocamycin	Nucleotide and Its metabolites	Nucleotide and Its metabolites	C12H13N5O4	290.08	291.097	0.5665	[M-H]-	3.32197	3	0.7316	rp	606-58-6	11824	-	96312	-	6124.45	218.32	4228.06	14908.1	2852.63	17001.3	7734.27	8140.21	7487.79	-	#N/A	3.28848
T3_negative	MW0170020	Xanthosine	Nucleotide and Its metabolites	Nucleotide and Its metabolites	C10H12N4O6	283.068	284.076	1.869	[M-H]-	1.19598	2	0.9726	rp	146-80-5	64959	HMDB0000299	3408	C01762	240511	216565	217985	694214	765116	754258	470958	473981	471028	ko00230,ko00232,ko01065,ko01100,ko01110,ko01232,ko02010	#N/A	3.27909
T3_negative	MW0102977	Triptophenolide	Terpenoids	Ditepenoids	C20H24O3	311.169	312.173	7.6835	[M-H]-	8.16464	3	0.8898	rp	74285-86-2	173273	-	44381	-	19669.9	14777.9	40238.7	77882.2	96722	70102.2	27340.9	26051	22342.4	-	#N/A	3.27645
T3_positive	MW0143181	4,4'-Biphenyldithiol	Benzene and substituted derivatives	Benzene and substituted derivatives	C12H10S2	219.017	218.022	0.5781	[M+H]+	6.18188	3	0.7783	rp	6954-27-4	81399	-	-	-	9295.57	171.87	8675.36	18337.9	22477.2	18441.4	31970	31244.9	31306.5	-	#N/A	3.26612
T3_positive	MW0015990	Atractyloside	Others	Others	C30H44K2O16S2	803.139	802.135	0.6319	[M+H]+	1.85979	4	0.7056	rp	17754-44-8	442004	-	44184	C09064	303.41	877.51	208.08	692.32	2013.47	1825.48	2557.7	2441.84	2567.88	-	#N/A	3.26225
T3_negative	MW0124388	3-(4-oxo-4,5-dihydro-1H-imidazol-5-yl)propanoic acid	Organic acid and Its derivatives	Organic acid and Its derivatives	C6H8N2O3	191.02	156.054	1.5933	[M+Cl]-	7.475	3	0.6975	rp	17340-16-8	128	HMDB0001014	319	C03680	286444	651056	552313	1.15741e+06	1.7599e+06	1.94062e+06	847992	829137	892384	ko00340,ko01100	#N/A	3.26077
T3_negative	MW0155061	Phalloidin	Amino acid and Its metabolites	Small Peptide	C35H48N8O11S	787.313	788.316	4.7361	[M-H]-	5.26669	3	0.655	rp	-	4752	HMDB0256383	-	-	23644.3	4892.43	46438.3	60190.2	91257.8	92926.5	72155.4	71756.7	68788.5	-	#N/A	3.25941
T3_positive	MW0012353	13-Docosenamide	Alcohol and amines	Amines	C22H43NO	338.342	337.334	6.4351	[M+H]+	5.18502	3	0.6742	rp	112-84-5	5365371	HMDB0244507	64926	-	13331.9	25318	9715.26	16740.1	43253.6	96750.3	23483.9	23798.4	24564.9	-	#N/A	3.24084
T3_positive	MW0008994	1-Cyclohexyl-3-phenylthiourea	Benzene and substituted derivatives	Benzene and substituted derivatives	C13H18N2S	257.114	234.119	1.7184	[M+Na]+	2.67325	4	0.6874	rp	722-03-2 | 15093-57-9	766306	-	-	-	770.62	1015.73	689.49	3180.53	2692.38	2112.02	2449.89	2201.86	2359.37	-	#N/A	3.22514
T3_positive	MW0007410	Benzeneacetic acid, 2-methoxy-4-(1-propenyl)phenyl ester	Benzene and substituted derivatives	Phenolics	C18H18O3	300.162	282.126	1.3293	[M+NH4]+	3.98625	4	0.6596	rp	120-24-1	20835508	HMDB0037278	-	-	3750.9	4256.62	1740.78	7648.08	13924.9	9847.49	5934.32	6319.5	6053.63	-	#N/A	3.22317
T3_positive	MW0153106	Lys-Phe-Thr	Amino acid and Its metabolites	Small Peptide	C19H30N4O5	395.228	394.222	3.9502	[M+H]+	0.403404	3	0.7618	rp	-	145456752	-	17006	-	2927.4	1799.35	1046.42	5834.51	6592.46	5938.59	4228.06	4344.63	4386.15	-	#N/A	3.18119
T3_negative	MW0006146	3-(dimethylamino)-N-(3-(4-hydroxybenzamido)-4-methylphenyl)benzamide	Benzene and substituted derivatives	Benzene and substituted derivatives	C23H23N3O3	388.173	389.174	1.5136	[M-H]-	12.8966	3	0.8502	rp	208260-29-1	5730	-	64698	-	153448	166187	142663	452938	517622	499512	320010	332161	331796	-	#N/A	3.17992
T3_negative	MW0103485	beta-Nicotinamide ribose monophosphate	Nucleotide and Its metabolites	Nucleotide and Its metabolites	C11H16N2O8P+	335.059	335.064	1.0172	[M-]-	13.825	3	0.5994	rp	75414-16-3	14181	HMDB0000229	-	C00455	2215.06	1708.53	13571.8	14229	21839.1	19155.2	10496.6	10991.9	11079.5	ko00760,ko01100	#N/A	3.15646
T3_negative	MW0121652	5-methyltetrahydropteroyltri-L-glutamate	Amino acid and Its metabolites	Amino acids	C30H39N9O12	716.283	717.272	3.2701	[M-H]-	24.7383	3	0.5632	rp	-	135398574	HMDB0012177	-	C04489	371001	203334	297170	804638	971249	956054	855980	860829	850121	-	#N/A	3.13474
T3_negative	MW0124122	Fleroxacin	Others	Medicine	C17H18F3N3O3	368.125	369.13	4.8044	[M-H]-	7.98692	3	0.738	rp	-	3357	HMDB0252299	-	C13179	1181.86	2139.46	2675.07	6407.24	7673.02	4704.56	5530.44	5877.21	6322.12	-	#N/A	3.13269
T3_negative	MW0145074	Ancistrocladine	Heterocyclic compounds	Heterocyclic compounds	C25H29NO4	406.197	407.21	4.5793	[M-H]-	7.59351	3	0.8645	rp	32221-59-3 | 56688-90-5 | 1395-04-6	161741	-	-	C09335	10591.8	84867.6	15027	102627	123726	118924	59666.8	61166.5	59801.2	-	#N/A	3.12506
T3_positive	MW0145244	Arg-Ala-Asp	Amino acid and Its metabolites	Small Peptide	C13H24N6O6	399.146	360.176	0.8513	[M+K]+	1.8315	4	0.7062	rp	-	9928820	-	19794	-	3328.54	5150.5	2026.84	10792	10435.6	11514.7	11606.8	11382.2	11621.5	-	#N/A	3.11657
T3_negative	MW0007136	Fenpropidin	Benzene and substituted derivatives	Benzene and substituted derivatives	C19H31N	272.231	273.246	7.2442	[M-H]-	15.8436	3	0.6714	rp	-	91694	HMDB0252217	-	C18726	3455.97	1052.15	2062.86	6883.15	5919.2	7638.4	6761.91	6494.76	6533.17	-	#N/A	3.11076
T3_positive	MW0004830	4-chloro-3-{5-[(2,4,6-trioxotetrahydropyrimidin-5(2H)-ylidene)methyl]-2-furyl}benzoic acid	Benzene and substituted derivatives	Benzene and substituted derivatives	C16H9ClN2O6	398.976	360.015	0.5781	[M+K]+	9.7845	4	0.8066	rp	6354-28-5	1348982	-	-	-	3919.87	3357.51	2661.03	9168.7	12100.1	9633.92	16372.9	16319.1	15837.1	-	#N/A	3.10942
T3_negative	MEDN0383	FFA(18:2)	FA	FFA	C18H32O2	279.233	280.24	8.2105	[M-H]-	3.21134	1a	0.9585	rp	60-33-3	5280450	HMDB0000673	191	C01595	28204.9	29307.4	29152.5	101743	82894.7	84374.2	65086.2	65825.4	65053.8	ko00591,ko01040,ko01060,ko01100	#N/A	3.10404
T3_negative	MEDN0701	Itaconic acid	Organic acid and Its derivatives	Organic acid and Its derivatives	C5H6O4	129.019	130.027	1.1418	[M-H]-	2.38476	2	0.9062	rp	97-65-4	811	HMDB0002092	6483	C00490	107658	76046.7	70563	296696	261072	230293	178636	178800	175880	ko00660,ko01100	#N/A	3.09934
T3_negative	MW0117203	Bisindolylmaleimide v	Heterocyclic compounds	Heterocyclic compounds	C21H15N3O2	386.12	341.116	1.6026	[M+HCOO]-	14.6568	3	0.5762	rp	113963-68-1	2400	-	45525	-	153961	131274	105051	325410	454394	425359	258226	258488	258225	-	#N/A	3.08789
T3_positive	MEDP1684	Leu-Leu-Phe	Amino acid and Its metabolites	Small Peptide	C21H33N3O4	414.25	391.247	3.9076	[M+Na]+	21.486	3	0.6498	rp	74479-02-0	7408573	-	15658	-	776.54	428.28	664.15	2979.6	1775.54	985.6	1937.32	1936.8	1922.95	-	#N/A	3.07161
T3_negative	MW0007392	Irbesartan	Benzene and substituted derivatives	Benzene and substituted derivatives	C25H28N6O	487.254	428.233	5.236	[M+CH3COO]-	20.0374	3	0.7163	rp	138402-11-6	3749	HMDB0015163	-	C07469	21043.4	11683.7	7721.81	33141.9	48711.2	40144.6	27129.9	27091.4	27557.2	-	#N/A	3.01609
T3_negative	MW0117238	2(1H)-Pyrimidinethione, tetrahydro-1-methyl-	Aldehyde,Ketones,Esters	Ketones	C5H10N2S	165.019	130.056	3.2878	[M+Cl]-	1.17275	4	0.7215	rp	24421-05-4	3034347	-	-	-	1849.74	5622.11	1709.51	9838.89	11722.1	6084.42	4731.14	5738.67	5476.84	-	#N/A	3.01104
T3_negative	MW0125195	Mizolastine	Heterocyclic compounds	Heterocyclic compounds	C24H25FN6O	431.204	432.207	4.2884	[M-H]-	21.4105	3	0.7023	rp	108612-45-9	65906	HMDB0240233	-	-	338067	302887	275436	819746	990353	933467	456427	456393	456864	-	#N/A	2.99389
T3_negative	MW0122954	Atorvastatin	Heterocyclic compounds	Heterocyclic compounds	C33H35FN2O5	593.215	558.253	4.8044	[M+Cl]-	13.4321	3	0.673	rp	134523-00-5	60823	HMDB0005006	1136	C06834	29425.4	37656.1	18532.7	70141	90712.2	95045.4	64838.9	65066.4	66853.1	-	#N/A	2.98897
T3_positive	MW0151476	Ile-Ile-Phe	Amino acid and Its metabolites	Small Peptide	C21H33N3O4	414.223	391.247	1.9524	[M+Na]+	6.19001	3	0.7304	rp	-	11639730	-	17801	-	9850.57	16082.3	14608.8	49858.9	29855.4	40450.7	33156.2	31706.2	31937.9	-	#N/A	2.96399
T3_negative	MEDN1368	2,2-Dimethylsuccinic acid	Organic acid and Its derivatives	Organic acid and Its derivatives	C6H10O4	145.051	146.058	1.6199	[M-H]-	0.17865	2	0.8387	rp	597-43-3	11701	HMDB0002074	6473	-	26959.9	27005.3	21045.5	83997.2	69912.7	68238.1	58760.6	59177.8	55571.8	-	#N/A	2.96155
T3_negative	MEDN1433	6-trans-12-epi Leukotriene B4	FA	Oxidized lipids	C20H32O4	371.197	336.23	6.3993	[M+Cl]-	5.12912	3	0.7853	rp	71548-19-1	5283129	HMDB0005088	-	-	5695.65	7106.16	3000.26	12516.5	17947.5	15837.7	10397.9	10361.4	10390.3	-	#N/A	2.9301
T3_negative	MW0010768	Cloprostenol	Hormones and hormone related compounds	Hormones and hormone related compounds	C22H29ClO6	423.151	424.165	1.5758	[M-H]-	22.2655	3	0.7857	rp	54276-21-0 | 40665-92-7 | 100786-10-5	5311053	-	45694	-	43171.6	33616	53445.1	113640	133885	130402	81465.9	88629.5	90351.5	-	#N/A	2.90194
T3_negative	MW0012469	15-Keto Travoprost	Hormones and hormone related compounds	Hormones and hormone related compounds	C26H33F3O6	533.191	498.223	3.4027	[M+Cl]-	11.3618	3	0.8531	rp	404830-45-1	10207075	-	45704	-	84409.8	56884.2	143878	247666	315471	263889	172035	173371	179970	-	#N/A	2.9001
T3_positive	MW0151587	Ile-Ser-Val	Amino acid and Its metabolites	Small Peptide	C14H27N3O5	335.224	317.195	3.7401	[M+NH4]+	7.28782	3	0.7475	rp	-	145456273	-	18261	-	901.87	700.67	1049.93	2321.24	2960.97	2373.66	1622.73	1559.54	1613.29	-	#N/A	2.88632
T3_negative	MW0149948	Glu-Asp-Lys-Glu	Amino acid and Its metabolites	Small Peptide	C20H33N5O11	518.199	519.218	2.8984	[M-H]-	20.716	3	0.81	rp	-	-	-	128443	-	371442	127107	169628	542706	690502	650328	488891	498896	497769	-	#N/A	2.81892
T3_positive	MW0130924	(2E)-N-(2,3-Dihydro-1,4-benzodioxin-6-yl)-3-[4-(1,1-dimethylethyl)phenyl]-2-propenamide	Alcohol and amines	Amines	C21H23NO3	360.15	337.168	0.8691	[M+Na]+	4.48425	4	0.6496	rp	545395-94-6	680502	-	-	-	8130.12	3746.73	4905.5	13856.8	9661.91	23536.5	12514.2	12393.2	13021.3	-	#N/A	2.80385
T3_positive	MW0006461	New fuchsin free base	Benzene and substituted derivatives	Benzene and substituted derivatives	C22H23N3	347.228	329.189	1.3572	[M+NH4]+	7.0055	4	0.6022	rp	25739-74-6	18612	-	-	-	17760.3	17578.3	15398.2	35898.2	55271.8	50951.3	27040.1	26507	27079.5	-	#N/A	2.80115
T3_positive	MW0116753	1-[(1S,5R)-9-methyl-9-azabicyclo[3.3.1]nonan-3-yl]-3H-indol-2-one	Aldehyde,Ketones,Esters	Ketones	C17H22N2O	271.177	270.173	2.5849	[M+H]+	9.30771	3	0.8621	rp	-	49840264	-	96438	-	3860.92	4679.44	2901.75	11383.2	11009.8	9550.78	7403.54	7858.24	7499.08	-	#N/A	2.79177
T3_positive	ZINC33903587	Kadsurenin K	Benzene and substituted derivatives	Phenolics	C20H22O5	360.179	342.147	1.5609	[M+NH4]+	0.69025	4	0.733	rp	149560-83-8	3083438	-	-	-	1980.62	3882.67	7032.77	9548.61	16054	10361.7	12785.1	12451.3	13925.6	-	#N/A	2.78878
T3_positive	MW0125100	Methyl 5-[(2,4-dichlorophenoxy)methyl]furan-2-carboxylate	Heterocyclic compounds	Heterocyclic compounds	C13H10Cl2O4	338.967	299.996	0.6138	[M+K]+	15.9643	4	0.7251	rp	364625-05-8	919751	-	-	-	7369.49	5646.03	5829.32	14096.5	21496.2	16417.5	27231	27266	26727.3	-	#N/A	2.75991
T3_positive	MW0124212	Ganciclovir	Heterocyclic compounds	Heterocyclic compounds	C9H13N5O4	278.088	255.097	1.1042	[M+Na]+	8.38275	3	0.7352	rp	82410-32-0	135398740	HMDB0015139	-	C07019	1864.44	2498.55	2625.62	6282.16	5373.05	7624.23	9088.55	8530.93	8860.63	-	#N/A	2.75869
T3_negative	MW0007490	Lepidine F	Benzene and substituted derivatives	Benzene and substituted derivatives	C20H18N4O2	405.15	346.143	3.2435	[M+CH3COO]-	15.5758	3	0.7114	rp	-	100927768	HMDB0033094	-	-	176469	50050.1	56316.2	222853	291429	258885	257206	266402	305422	-	#N/A	2.73363
T3_negative	MW0010589	Dehydrodiferulic dilactone	Lignans and Coumarins	Lignans	C20H18O8	421.07	386.1	4.6622	[M+Cl]-	1.62204	3	0.735	rp	13962-76-0	3703882	HMDB0033876	-	-	10227.3	12538.6	5368.94	18187.2	30184.5	28011.6	14105	14165.5	14116.8	-	#N/A	2.7149
T3_positive	MW0159863	Hypoxanthine	Nucleotide and Its metabolites	Nucleotide and Its metabolites	C5H4N4O	119.035	136.038	1.3548	[M+H-H2O]+	1.39355	2	0.9042	rp	68-94-0	790	HMDB0000157	83	C00262	4427.68	4934.28	4061.3	12222	14671.6	9147.04	12131.8	12401.7	12106.2	ko00230,ko01100,ko01232	#N/A	2.68494
T3_negative	MW0114172	Arabitol	Carbohydrates and Its metabolites	Sugar alcohols	C5H12O5	187.042	152.069	0.8621	[M+Cl]-	11.9905	3	0.6179	rp	488-82-4	94154	HMDB0000568	5551	C01904	81896.7	102269	81298.4	266054	225830	216498	131878	137663	138297	ko00040,ko01100	#N/A	2.66847
T3_negative	MW0114613	Ibuprofen Acyl Glucuronide	Carbohydrates and Its metabolites	Carbohydrates and Its metabolites	C19H26O8	381.158	382.163	4.6063	[M-H]-	0.881624	3	0.7859	rp	115075-59-7	163959	HMDB0010343	-	-	5078.53	4499.64	1393.57	9373.32	9978.76	9913.3	7762.99	7535.21	7787.35	-	#N/A	2.66734
T3_positive	MW0006901	Methyldiphenylphosphine	Benzene and substituted derivatives	Benzene and substituted derivatives	C13H13P	201.086	200.076	1.3207	[M+H]+	8.29664	3	0.8298	rp	1486-28-8	73879	-	518	-	5293.26	2792.1	6016.55	13556.1	12236.5	11684.3	15095.4	14863.2	14978.2	-	#N/A	2.65757
T3_positive	MW0132951	3-[5,7-dihydroxy-2-(4-hydroxy-3-methoxyphenyl)-4-oxo-3,4-dihydro-2H-1-benzopyran-8-yl]-5,7-dihydroxy-2-phenyl-3,4-dihydro-2H-1-benzopyran-4-one	Benzene and substituted derivatives	Benzene and substituted derivatives	C31H24O10	557.148	556.137	0.776	[M+H]+	5.29926	4	0.6336	rp	-	131835515	HMDB0129234	-	-	456.33	506.76	1612.34	2210.87	2266.58	2296.01	1840.99	1867.51	1899.83	-	#N/A	2.63003
T3_positive	MW0107105	Glycyl-L-arginine	Amino acid and Its metabolites	Small Peptide	C8H17N5O3	231.135	231.133	1.3379	[M+]+	3.69367	3	0.7754	rp	18635-55-7	6426706	HMDB0028835	-	-	2218.06	1889.01	196.75	3349.73	4752.1	3162.91	3394.89	3097.85	3102.52	-	#N/A	2.61738
T3_positive	MW0169547	Nicotinic acid	Organic acid and Its derivatives	Organic acid and Its derivatives	C6H5NO2	124.039	123.032	0.9612	[M+H]+	1.71761	2	0.937	rp	59-67-6	938	HMDB0001488	6272	C00253	5749.21	6999.64	8175.58	19697.4	17321.3	17745.7	19877.8	19575.3	19555.6	ko00760,ko00960,ko01060,ko01064,ko01100,ko01110,ko01120,ko01240,ko05133	#N/A	2.61724
T3_positive	MW0169513	N1-acetylspermine	Organic acid and Its derivatives	Organic acid and Its derivatives	C12H28N4O	329.189	244.226	3.7401	[M+K+HCOOH]+	15.6	3	0.7666	rp	25593-72-0	916	HMDB0001186	3369	C02567	4259.56	2892.03	2578.02	6705.89	10118.3	8503.09	6014.19	6088.76	5956.03	-	#N/A	2.60311
T3_positive	FDATP00910	Oxiracetam	Others	Medicine	C6H10N2O3	159.076	158.069	0.9369	[M+H]+	1.35044	3	0.7134	rp	62613-82-5 | 68567-97-5	4626	-	-	-	6824	8623.04	7684.52	20208.9	20191.5	19781.3	20139.5	20137.9	19934.8	-	#N/A	2.60171
T3_positive	MW0122698	YM-53601 free base	Heterocyclic compounds	Heterocyclic compounds	C21H21FN2O	359.159	336.164	1.3892	[M+Na]+	4.479	4	0.6497	rp	182959-28-0	15858955	-	-	-	2322.77	4254.12	4693.75	7095.45	9395.68	12669.8	13152	12341.7	13302.1	-	#N/A	2.58733
T3_negative	MW0004968	4-Fluoro-3-(methylsulfonyl)benzoic acid	Benzene and substituted derivatives	Benzene and substituted derivatives	C8H7FO4S	217.004	218.005	0.036	[M-H]-	0.23075	4	0.9943	rp	158608-00-5	10680315	-	-	-	119382	166776	830057	1.76905e+06	857962	255632	436657	664305	598337	-	#N/A	2.58252
T3_negative	MW0103625	1-Acetylproline	Heterocyclic compounds	Heterocyclic compounds	C7H11NO3	216.088	157.074	1.4081	[M+CH3COO]-	1.73269	3	0.7372	rp	-	322640	HMDB0242126	-	-	7988.56	9200.63	7126.72	17644.5	21846.8	23171.3	13491.4	14108.7	13346.9	-	#N/A	2.57702
T3_negative	MW0124161	Formononetin	Flavonoids	Isoflavones	C16H12O4	313.078	268.074	6.2055	[M+HCOO]-	19.6256	3	0.5805	rp	485-72-3	5280378	HMDB0005808	-	C00858	6832.06	3816.9	4701.83	16741.8	11443.2	11305.9	7952.58	8060.99	8076.44	ko00943,ko01061,ko01100,ko01110	#N/A	2.57257
T3_negative	MW0126215	Pranlukast	Heterocyclic compounds	Heterocyclic compounds	C27H23N5O4	480.172	481.175	1.5756	[M-]-	6.08161	3	0.8918	rp	103177-37-3	4887	-	45015	C71133	45509.7	42652.2	25575.7	126199	132559	33220.2	51972.8	50970.8	44905.5	-	#N/A	2.56712
T3_negative	MEDN0335	Methylmalonic Acid	Organic acid and Its derivatives	Organic acid and Its derivatives	C4H6O4	177.041	118.027	1.2831	[M+CH3COO]-	1.58785	3	0.7893	rp	516-05-2	487	HMDB0000202	3712	C02170	201720	438363	679625	876855	1.279e+06	1.2115e+06	853563	918991	896231	ko00240,ko00280,ko00640,ko01100	#N/A	2.55159
T3_positive	MW0105709	Arginine	Amino acid and Its metabolites	Amino acids	C6H14N4O2	175.109	174.112	1.0428	[M+H]+	23.4412	2	0.813	rp	74-79-3	6322	HMDB0000517	5502	C00062	12879.3	16083.9	17373	55860.5	56819.5	5422.76	112516	106911	111816	ko00220,ko00261,ko00330,ko00331,ko00470,ko00970,ko00998,ko01060,ko01064,ko01100,ko01110,ko01230,ko02010,ko04150,ko04974,ko05014,ko05022,ko05142,ko05146,ko05230	#N/A	2.54883
T3_negative	MW0148306	D-erythro-3-methylmalic acid	Organic acid and Its derivatives	Organic acid and Its derivatives	C5H8O5	147.03	148.037	1.1591	[M-H]-	0.575	3	0.8705	rp	152204-30-3	440892	-	-	C06032	91984.4	45872.8	98903.4	194959	210512	196775	151543	153648	152352	ko00290,ko00660,ko01100,ko01210,ko01230	#N/A	2.54369
T3_positive	MW0149833	Gln-Trp-Trp	Amino acid and Its metabolites	Small Peptide	C27H30N6O5	501.232	518.228	1.8246	[M+H-H2O]+	5.33329	3	0.8806	rp	-	145455247	-	19956	-	12534.7	17912.1	18915.3	30196.6	39474	55287.4	31449.8	28855.5	31020.6	-	#N/A	2.53146
T3_negative	MW0194310	N-[(1S,5S,6R)-5-Hydroxy-5-[(1E,3E,5E)-7-[(2-hydroxy-5-oxo-1-cyclopenten-1-yl)amino]-7-oxo-1,3,5-heptatrien-1-yl]-2-oxo-7-oxabicyclo[4.1.0]hept-3-en-3-yl]-2E,4E,6R-trimethyl,2,4-decadienamide	Aldehyde,Ketones,Esters	Ketones	C31H38N2O7	549.263	550.268	4.6603	[M-H]-	5.59126	3	0.8354	rp	-	71684620	-	-	-	22897.7	12096.2	5555.35	29007.8	37747.7	35511.8	20037.1	18569.6	19949.7	-	#N/A	2.52205
T3_positive	MEDP0245	Nicotinamide N-oxide	Alcohol and amines	Amines	C6H6N2O2	177.006	138.043	0.5781	[M+K]+	2.31875	4	0.6953	rp	1986-81-8	72661	HMDB0002730	1503	-	673.71	519.99	455.14	1369.28	1390.55	1386.22	2244.93	2204.36	2224.74	-	#N/A	2.51453
T3_negative	MW0124410	Indoleacetic acid	Organic acid and Its derivatives	Organic acid and Its derivatives	C10H9NO2	174.057	175.063	4.0015	[M-H]-	1.1578	2	0.8142	rp	87-51-4	802	HMDB0000197	-	C00954	10162.5	12240.2	8826.65	24799.2	26896.9	26731.8	18607	18607.9	18485	ko00380,ko01070,ko01100,ko04075	#N/A	2.51135
T3_positive	MW0150696	Halstoctacosanolide A	Heterocyclic compounds	Heterocyclic compounds	C48H76O12	827.513	844.534	8.006	[M+H-H2O]+	19.7711	3	0.6474	rp	-	10259958	-	-	-	748.33	710.2	960.46	1937.32	2203.41	1880.23	1075	1131.15	994.36	-	#N/A	2.48904
T3_positive	MEDN0134	Thiamine Pyrophosphate (TPP)	CoEnzyme and vitamins	CoEnzyme and vitamins	C12H19N4O7P2S	498.977	460.014	0.5604	[M+K]+	6.13355	4	0.6179	rp	154-87-0	1132	HMDB0001372	-	-	947.26	865.42	572.72	2090.88	2065.31	1778.77	3440.37	3466.21	3280.12	-	#N/A	2.48804
T3_negative	MW0113506	6-[4-(2-{[2-(3,4-dimethoxyphenyl)ethyl]-C-hydroxycarbonimidoyl}ethyl)-2-methoxyphenoxy]-3,4,5-trihydroxyoxane-2-carboxylic acid	Organic acid and Its derivatives	Organic acid and Its derivatives	C26H33NO11	534.192	535.205	2.9693	[M-H]-	22.4899	3	0.5179	rp	-	131839092	HMDB0135515	-	-	21500.7	120589	87572.1	119348	222911	226523	82630.3	83911.2	76463.1	-	#N/A	2.47661
T3_negative	MEDN0428	N6-Succinyl Adenosine	Nucleotide and Its metabolites	Nucleotide and Its metabolites	C14H17N5O8	382.1	383.108	2.277	[M-H]-	0.219365	2	0.909	rp	4542-23-8	20849086	HMDB0000912	-	-	80369.5	70509.4	85474.6	169033	206463	207712	132515	132452	131842	-	#N/A	2.46752
T3_negative	MEDN0539	3-Sialyllactose	Carbohydrates and Its metabolites	Sugars	C23H39NO19	632.205	633.212	0.9835	[M-H]-	0.492099	2	0.8148	rp	35890-38-1	123914	HMDB0000825	5788	-	38823.2	48270.2	20516.7	99423.1	82414.7	83578.2	53950.6	52023	51059.3	-	#N/A	2.46646
T3_negative	MEDL02147	Sinapyl alcohol	Benzene and substituted derivatives	Phenolics	C11H14O4	209.082	210.089	3.642	[M-H]-	1.32493	3	0.7585	rp	537-33-7	5280507	HMDB0013070	-	C02325	5482.85	5368.86	306.96	11590.5	2511.74	13336.9	10338.8	10490.4	10497.6	ko00940,ko01061,ko01100,ko01110	#N/A	2.459
T3_negative	MW0144065	7-Chloro-2-dibenzofuranol	Benzene and substituted derivatives	Benzene and substituted derivatives	C12H7ClO2	217.004	218.013	9.2069	[M-H]-	5.43984	3	0.7891	rp	73518-07-7	11954128	-	-	-	498157	209471	555678	1.26631e+06	622455	1.21627e+06	999685	889639	953438	-	#N/A	2.45787
T3_negative	MW0004631	p-Aminobenzoic acid	Organic acid and Its derivatives	Organic acid and Its derivatives	C7H7NO2	273.087	137.048	3.2878	[2M-H]-	3.90615	3	0.7664	rp	150-13-0	978	HMDB0001392	3261	C00568	7235.77	11895.1	13818.6	28517.7	24278.8	28068.2	22861.6	22695.8	22829.4	ko00627,ko00790,ko01061,ko01100,ko01120,ko01240	#N/A	2.4542
T3_negative	MW0107244	His-Asn	Amino acid and Its metabolites	Small Peptide	C10H15N5O4	314.099	269.112	1.3189	[M+HCOO]-	24.0173	3	0.5614	rp	158691-82-8	9900076	HMDB0028880	23705	-	81332.5	65326.3	95483.6	139895	288970	160092	122134	118592	122479	-	#N/A	2.43227
T3_negative	MW0126077	Periciazine	Heterocyclic compounds	Heterocyclic compounds	C21H23N3OS	424.177	365.156	5.654	[M+CH3COO]-	12.7178	3	0.6365	rp	2622-26-6	4747	HMDB0015546	-	-	4158.55	2506.64	4650	8201.4	11600.3	7585.25	10244.2	10011.2	10094.1	-	#N/A	2.42037
T3_positive	MW0007571	Medifoxamine	Benzene and substituted derivatives	Phenolics	C16H19NO2	275.17	257.142	0.8836	[M+NH4]+	1.44725	4	0.7151	rp	-	36109	HMDB0254404	-	-	1475.13	2070.74	1675.5	2983.6	3716.6	5937.27	5328.5	5116.31	5384.02	-	#N/A	2.42034
T3_negative	MEDN1207	Cysteinyldopa	Amino acid and Its metabolites	Small Peptide	C12H16N2O6S	297.046	316.073	5.9685	[M-H2O-H]-	21.275	3	0.6736	rp	19641-92-0	14178745	-	-	C17935	4702.96	4138.47	2315.42	6523.22	11821.1	8620.19	4790.52	4906.81	4961.66	ko00350	#N/A	2.41686
T3_negative	MW0112268	Phenylethyl primeveroside	Benzene and substituted derivatives	Benzene and substituted derivatives	C19H28O10	415.164	416.168	3.3614	[M-H]-	10.1848	3	0.8949	rp	129932-48-5	14704521	HMDB0041274	-	-	51911.7	107286	52178.1	158191	156473	196161	139018	136067	147050	-	#N/A	2.41667
T3_positive	MW0150197	Glu-Tyr-Phe	Amino acid and Its metabolites	Small Peptide	C23H27N3O7	480.184	457.185	1.7892	[M+Na]+	16.376	3	0.5332	rp	-	10276141	-	19389	-	2337.63	1680.69	1420.46	4659.85	5860.64	2617.84	4643.97	4642.15	4514.31	-	#N/A	2.41568
T3_positive	MW0110230	Tyr-Val-Arg	Amino acid and Its metabolites	Small Peptide	C20H32N6O5	437.259	436.243	4.142	[M+H]+	21.9902	3	0.6349	rp	-	145458803	-	17952	-	2440.87	3319.18	3002.75	3726.01	9730.87	7511.61	4884.91	4889.28	4961.49	-	#N/A	2.3929
T3_negative	MW0103557	Flavin adenine dinucleotide	Nucleotide and Its metabolites	Nucleotide and Its metabolites	C27H33N9O15P2	784.149	785.157	3.2701	[M-H]-	3.07529	2	0.857	rp	146-14-5	643975	HMDB0001248	6106	C00016	114391	88126.8	81702.4	206628	233078	239789	153398	154181	153243	ko00740,ko01100,ko01110,ko01240,ko04977	#N/A	2.39073
T3_positive	MW0150409	Gly-Leu-Ser-Pro-Lys	Amino acid and Its metabolites	Small Peptide	C22H40N6O7	518.318	500.296	3.8304	[M+NH4]+	17.8524	3	0.5968	rp	-	-	-	264855	-	1877.24	1540.86	1461.49	3727.69	4192.69	3658.08	2158.58	1904.32	2006.71	-	#N/A	2.37283
T3_negative	MW0169724	Pymetrozine	Aldehyde,Ketones,Esters	Ketones	C10H11N5O	433.193	217.096	1.8868	[2M-H]-	15.8072	3	0.6015	rp	123312-89-0	9576037	-	72391	C18590	460756	159437	102510	505292	606885	596810	307181	298215	306406	-	#N/A	2.36472
T3_negative	MW0015393	alpha-Dimorphecolic acid	FA	Oxidized lipids	C18H32O3	295.228	296.235	7.2928	[M-H]-	2.11058	2	0.9379	rp	73543-67-6	5312830	HMDB0004670	-	C14767	7464.65	7580.05	6214.17	16671.9	16392.5	17143.8	14727.3	14454.3	14022.5	ko00591,ko03320	#N/A	2.36175
T3_positive	MW0143472	5-CHOLESTAN-3-OL-6-ONE	Hormones and hormone related compounds	Hormones and hormone related compounds	C27H46O2	403.361	402.35	6.8765	[M+H]+	9.03527	3	0.8913	rp	-	16219541	-	44077	-	11227.5	8693.37	6777.04	9699.87	15022.4	37971.7	54427.7	58497.8	56575.9	-	#N/A	2.34827
T3_negative	MW0140492	(Z)-(7S,8S)-Dihydroxyoctadeca-9-enoate	FA	Oxidized lipids	C18H34O4	349.212	314.246	6.3993	[M+Cl]-	4.27425	4	0.6538	rp	-	5281030	-	-	C07355	3759.46	4306.05	2537.89	7443.67	9523.05	7744.79	6005.92	5932.37	5831.81	-	#N/A	2.33053
T3_negative	MEDP1639	Corticosterone	Hormones and hormone related compounds	Hormones and hormone related compounds	C21H30O4	398.215	346.214	6.3993	[M+Cl+NH3]-	11.35	1b	0.7496	rp	50-22-6	5753	HMDB0001547	6314	C02140	7698.25	9304.12	4820.15	13592.5	19831.7	17259.1	10648.2	10534.8	10544.2	ko00140,ko01100,ko04923,ko04925,ko05020	#N/A	2.32252
T3_positive	MW0125568	n-[4-(4-Ethylpiperazin-1-yl)phenyl]benzo[g]quinolin-4-amine	Alcohol and amines	Amines	C25H26N4	383.224	382.216	3.8453	[M+H]+	0.63275	4	0.7344	rp	115618-99-0	159481	-	-	-	5717.72	5571.09	6342.88	11878.6	15432.1	13407.1	8254.66	8356.98	8440.47	-	#N/A	2.30935
T3_positive	MW0151004	His-Leu-Val-Leu-Arg	Amino acid and Its metabolites	Small Peptide	C29H52N10O6	636.387	636.407	3.7401	[M+]+	14.0039	3	0.5728	rp	-	-	-	264657	-	8127.07	5331.14	6874.83	13434.9	17141.1	16319.6	10670.2	10537.3	10664.8	-	#N/A	2.30637
T3_positive	MW0155471	2-Phenylethanol	Benzene and substituted derivatives	Benzene and substituted derivatives	C8H10O	105.069	122.073	2.2059	[M+H-H2O]+	0.970401	2	0.9625	rp	-	6054	HMDB0033944	-	C05853	1979.71	1859.48	3562.44	5524.85	5664.93	5834.8	5338.61	5341.91	5267.17	ko00360	#N/A	2.30011
T3_negative	MW0012992	PS(18:0/20:4)	GP	PS	C44H78NO10P	810.549	811.536	7.2098	[M-H]-	20.4176	3	0.7188	rp	132014-80-3	24779545	HMDB0012383	-	-	25561	26861.7	24493.8	75690.9	17075.3	83361.7	48796.9	37865.3	48284.2	-	#N/A	2.28986
T3_positive	MW0009706	N-[3-[(2-oxo-1-naphthalenylidene)methylamino]phenyl]-2-phenylpropanamide	Benzene and substituted derivatives	Benzene and substituted derivatives	C26H22N2O2	395.168	394.168	1.3207	[M+H]+	21.2707	3	0.788	rp	-	135659046	-	44841	C71361	16479.5	8896.46	10153.4	24979.5	26411	29819.6	24167.4	23918	24892.1	-	#N/A	2.28572
T3_negative	MW0108647	N-Acetyl-L-tyrosine	Amino acid and Its metabolites	Amino acid derivatives	C11H13NO4	222.077	223.084	2.7032	[M-H]-	1.57372	2	0.9325	rp	537-55-3	68310	HMDB0000866	-	C01657	13285.8	8562.86	14265.9	20211.9	35247.5	27022.5	22613.3	22596.2	22677	-	#N/A	2.2839
T3_positive	MW0155474	Phenisopham	Benzene and substituted derivatives	Benzene and substituted derivatives	C19H22N2O4	365.15	342.158	1.2085	[M+Na]+	0.10675	4	0.7473	rp	57375-63-0	94578	-	-	C19061	1200.79	2924.68	1243.81	2126.86	2418.44	7611.6	3727.02	3550.48	3882.72	-	#N/A	2.26416
T3_negative	MW0147881	Curcumin diglucoside	Steroids	Steroid	C33H40O16	691.235	692.232	3.0936	[M-H]-	16.1545	3	0.6291	rp	-	46173989	-	-	C17750	660548	557849	515019	1.10154e+06	1.41422e+06	1.40284e+06	1.07804e+06	1.10878e+06	1.0691e+06	ko00945,ko01110	#N/A	2.26062
T3_positive	MW0150398	Gly-Leu-Arg-Val-Phe	Amino acid and Its metabolites	Small Peptide	C28H46N8O6	591.358	590.354	3.6699	[M+H]+	4.1017	2	0.9138	rp	-	-	-	264830	-	27646.6	32650.2	32028.2	63233.4	72124.9	70788.1	45585.2	46725.5	46606.1	-	#N/A	2.23283
T3_negative	MW0012560	16-Hydroxyhexadecanoic acid	FA	FFA	C16H32O3	271.228	272.235	7.2442	[M-H]-	1.94113	2	0.9777	rp	506-13-8	10466	HMDB0006294	-	C18218	32435.2	20275	16132.5	56377.2	45596.9	51161	48181.7	48215.7	47532	ko00073,ko01100	#N/A	2.22442
T3_positive	MW0013611	1-O-Hexadecyl-2-O-ethyl-SN-glycero-3-phosphorylcholine	GP	PC	C26H56NO6P	548.335	509.385	3.582	[M+K]+	23.8075	3	0.7516	rp	78858-42-1	24779410	-	62939	C00157	7399.94	8522.58	7824.15	15303.7	18590.6	18855.7	12445.8	12606.8	12453.8	ko00564,ko00590,ko00591,ko00592,ko01100,ko01110,ko04723,ko05231	#N/A	2.22136
T3_positive	MW0103332	2'-Deoxyadenosine	Nucleotide and Its metabolites	Nucleotide and Its metabolites	C10H13N5O3	274.093	251.102	1.3765	[M+Na]+	4.07681	3	0.7926	rp	958-09-8	13730	HMDB0000101	3382	C00559	8361.09	10698.7	9793.99	21509.9	21510.1	20951.4	20327.9	20300.1	19658.4	ko00230,ko01100,ko01232,ko02010	#N/A	2.21709
T3_positive	MW0000335	Methylergonovine	Alkaloids	Alkaloids	C20H25N3O2	340.21	339.195	3.8128	[M+H]+	20.6763	3	0.6803	rp	113-42-8	8226	HMDB0014497	-	-	21741.9	25956.3	25856.6	51454.9	58706.8	52693.2	38113.8	38560.4	38475.3	-	#N/A	2.21406
T3_positive	MW0150063	Glu-Leu-Tyr	Amino acid and Its metabolites	Small Peptide	C20H29N3O7	424.201	423.201	1.6602	[M+H]+	17.2474	3	0.7211	rp	-	145455431	-	22052	-	22006.4	9727.5	42513.9	53371.4	53232	57739.5	48959.8	49060.2	44313	-	#N/A	2.21344
T3_positive	FDATN00956	Regadenoson	Others	Medicine	C15H18N8O5	391.147	390.14	1.2172	[M+H]+	0.532076	3	0.5893	rp	313348-27-5	219024	-	-	-	2242.4	2779.59	1267.47	3777.21	5173.06	4950.94	5458.88	5722.26	5699.65	-	#N/A	2.21024
T3_negative	MW0010654	Secoisolariciresinol 9,9'-diglucoside	Lignans and Coumarins	Lignans	C32H46O16	685.29	686.279	2.9693	[M-H]-	23.7776	3	0.6595	rp	158932-33-3	74328989	HMDB0036323	-	-	143506	83383.8	109318	225145	166660	349309	132109	135154	135046	-	#N/A	2.20433
T3_positive	MEDP2105	3,6,9,12,15,18,21-Heptaoxatricosane-21,23-diol	Benzene and substituted derivatives	Benzene and substituted derivatives	C16H34O9	388.254	370.22	3.1182	[M+NH4]+	2.31478	1b	0.7803	rp	5117-19-1	78798	-	-	-	20025.1	20353.9	15797.2	38127.4	39161.2	45715.9	29479.2	29866.2	29457.9	-	#N/A	2.18962
T3_negative	MW0009767	Streptovaricinal C	Aldehyde,Ketones,Esters	Esters	C40H49NO14	766.338	767.315	2.7209	[M-H]-	6.85031	3	0.8961	rp	54955-14-5	135478605	-	85109	-	106495	62473.8	117816	199327	125477	302724	136820	133331	120009	-	#N/A	2.18815
T3_positive	MW0000280	Heliotrine	Alkaloids	Alkaloids	C16H27NO5	296.184	313.189	3.6699	[M+H-H2O]+	3.93645	3	0.6952	rp	303-33-3	906426	-	-	-	5296.4	6666.71	5434.72	12609.1	12229.4	13165.9	10565.1	10827.1	10854.5	-	#N/A	2.18443
T3_negative	MW0014105	3-Hydroxynonyl acetate	Organic acid and Its derivatives	Organic acid and Its derivatives	C11H22O3	201.15	202.157	5.4574	[M-H]-	10.1301	3	0.7627	rp	60826-15-5	234237	HMDB0032443	-	-	2331.14	858.92	2109.45	3755.41	3674.72	4130.06	3186.41	3164.15	3014.79	-	#N/A	2.18137
T3_positive	MW0108165	Met-Lys-Lys	Amino acid and Its metabolites	Small Peptide	C17H35N5O4S1	406.25	405.241	4.0043	[M+H]+	6.60569	3	0.7422	rp	-	145457002	-	22833	-	10990.9	11793.5	10785	22824	26622.9	23628	15992.5	16255.1	16165.8	-	#N/A	2.17683
T3_positive	MW0145442	Arg-Lys-Phe	Amino acid and Its metabolites	Small Peptide	C21H35N7O4	450.274	449.275	4.1248	[M+H]+	18.7584	3	0.6611	rp	-	52941852	-	20391	-	3854.41	4033.76	3190.45	6862.66	8974	8238.7	4556.8	4467.03	4473.31	-	#N/A	2.17314
T3_positive	MEDP1095	Glycine dehydrocholic acid	Bile acids	Bile acids	C26H37NO6	460.276	459.262	3.7401	[M+H]+	10.1519	3	0.5496	rp	3415-45-0	13955640	-	-	-	2857.2	2729.66	1194.85	4608.86	6279.58	3776.87	3417.04	3148.48	3226.74	-	#N/A	2.16248
T3_negative	MW0105619	Aminomalonic acid	Organic acid and Its derivatives	Organic acid and Its derivatives	C3H5NO4	118.023	119.022	1.3275	[M-H]-	22.0555	2	0.8447	rp	1068-84-4	100714	HMDB0001147	-	C00872	11262.6	49678.8	19101.8	62786.5	57107.4	52330.2	36344.7	38339.1	36457.8	-	#N/A	2.15164
T3_negative	MW0114986	Neochlorogenic acid	Organic acid and Its derivatives	Organic acid and Its derivatives	C16H18O9	389.072	354.095	2.6322	[M+Cl]-	17.0844	3	0.7408	rp	906-33-2	5280633	HMDB0240477	-	C17147	48903.2	102048	83861.2	174291	224037	104064	144272	143369	144040	-	#N/A	2.13955
T3_positive	MW0017029	Veratrine	Aldehyde,Ketones,Esters	Esters	C32H49NO9	592.361	591.341	3.6699	[M+H]+	18.2314	3	0.8231	rp	62-59-9 | 8051-02-3	5380394	-	43815	-	7690.1	9580.91	8929.02	16803.4	19294.8	19795.6	12937.3	13382.6	12995.3	-	#N/A	2.13335
T3_positive	MW0150054	Glu-Leu-Ile	Amino acid and Its metabolites	Small Peptide	C17H31N3O6	373.214	373.221	3.8803	[M+]+	16.1639	3	0.6591	rp	-	145455424	-	23493	-	5458.76	2990.72	6557.64	8529.2	10912.4	12571.7	6180.03	6115.37	6182.82	-	#N/A	2.13321
T3_positive	MW0193337	Luteolin-7-O-(6''-malonyl)glucoside-5-O-arabinoside	Flavonoids	Flavonoid	C29H30O18	705.111	666.143	0.6681	[M+K]+	5.68283	4	0.6263	rp	-	-	-	-	-	439.19	721.44	628.8	1769.62	635.46	1404.02	1557.04	1891.96	1842.23	-	#N/A	2.12867
T3_negative	MW0103709	Uridine-5'-monophosphate	Nucleotide and Its metabolites	Nucleotide and Its metabolites	C9H13N2O9P	647.064	324.036	1.3538	[2M-H]-	0.637465	2	0.9051	rp	58-97-9	6030	HMDB0000288	-	C00105	55920.8	43106.3	41726.2	69000.9	125509	104789	71927.2	72734.4	73094.3	ko00240,ko01100,ko01232,ko01240	#N/A	2.12641
T3_positive	FDATN01470	DL-Citrulline	Others	Medicine	C6H13N3O3	176.092	175.096	1.133	[M+H]+	24.3363	3	0.5619	rp	-	833	HMDB0250742	-	-	4735.61	5653.15	5168.17	16706.9	8939.36	7328.35	11111	10922.5	11015	-	#N/A	2.11961
T3_positive	MW0152509	Leu-Thr-Glu	Amino acid and Its metabolites	Small Peptide	C15H27N3O7	362.182	361.185	1.5848	[M+H]+	4.85729	3	0.8314	rp	-	23650359	-	19760	-	2541.09	4240.22	2861.86	11678.6	3093.73	5663.8	6386.62	6064.64	5793.23	-	#N/A	2.11924
T3_positive	MW0145502	Arg-Ser-Ser	Amino acid and Its metabolites	Small Peptide	C12H24N6O6	349.185	348.176	3.7049	[M+H]+	2.958	3	0.7587	rp	-	145453941	-	17369	-	6532.18	6669.89	6914.9	12995	13609.9	16002.9	11021.4	11245.5	11199.3	-	#N/A	2.118
T3_negative	MW0005864	7-Hydroxy-2-acetamidofluorene	Benzene and substituted derivatives	Benzene and substituted derivatives	C15H13NO2	298.104	239.095	1.2381	[M+CH3COO]-	9.48833	3	0.7247	rp	363-49-5	9695	-	-	-	10719.9	23884.9	18652.7	39277.1	26351.1	46942.9	26371.1	24493.6	22624.8	-	#N/A	2.11372
T3_positive	MW0053784	Goyaglycoside g	Heterocyclic compounds	Heterocyclic compounds	C43H70O14	811.488	810.477	4.0204	[M+H]+	5.48156	4	0.8801	rp	333333-14-5	131752341	HMDB0038350	-	-	3026.86	3127.54	2089.82	5101.52	6919.36	5379.12	4289.96	4344.86	4374.71	-	#N/A	2.11057
T3_positive	MW0110150	Tryprostatin b	Amino acid and Its metabolites	Small Peptide	C21H25N3O2	316.182	351.195	3.6174	[M+H-2H2O]+	2.8	3	0.7743	rp	179936-52-8	9863281	-	-	C20512	18483.3	26428.2	21058.8	42492.8	49591.9	47119.4	34330.7	34518.5	34989.3	ko00404,ko01100,ko01110	#N/A	2.1101
T3_negative	MW0053413	Ganoderic Acid C2	Terpenoids	Triterpene	C30H46O7	499.312	518.324	4.8096	[M-H2O-H]-	18.3884	3	0.5178	rp	103773-62-2	57396771	HMDB0035304	-	-	6027.93	5575.58	3906.3	9681.94	11053.9	11949.5	6150.64	5802.06	6137.82	-	MW0053413	2.10739
T3_negative	MW0103061	FAA(18:1)	FA	FFA	C18H34O2	281.249	282.256	8.9599	[M-H]-	0.681946	3	0.7534	rp	506-17-2	5282761	HMDB0240219	-	C21944	10074	21309.6	18322.4	25054.2	54146.1	25394.5	28916.9	24253.8	27808.1	-	#N/A	2.10427
T3_negative	MW0110047	Tropate	Organic acid and Its derivatives	Organic acid and Its derivatives	C9H10O3	147.045	166.063	3.8782	[M-H2O-H]-	0.0447655	2	0.8695	rp	552-63-6	10726	HMDB0062590	-	C01456	137055	133527	137444	261652	297724	298938	200006	200015	199901	ko00960,ko01064,ko01110	#N/A	2.10358
T3_negative	MW0108061	Lys-Leu	Amino acid and Its metabolites	Small Peptide	C12H25N3O3	402.151	259.19	3.0577	[M+Cl]-	23.8933	3	0.5478	rp	7369-79-1	7016103	HMDB0028955	-	-	259805	281556	268879	348474	958504	395840	326580	352136	338171	-	#N/A	2.10162
T3_positive	MW0009305	Oxybutynin	Benzene and substituted derivatives	Benzene and substituted derivatives	C22H31NO3	357.236	357.23	3.8101	[M+]+	16.7541	3	0.6206	rp	5633-20-5 | 119579-36-1	4634	HMDB0015195	1686	C07360	6239.66	6495.91	6269.93	13165.3	14430.4	12325	10276.5	10138.5	10014.9	-	#N/A	2.10048
T3_positive	MW0150455	Gly-Phe-Leu-Leu-Val	Amino acid and Its metabolites	Small Peptide	C28H45N5O6	547.332	547.337	3.582	[M+]+	8.53174	3	0.7293	rp	-	-	-	264528	-	26173.7	32262	27818.2	55330.4	64078.4	61587.3	46163	46456.6	45183	-	#N/A	2.09841
T3_positive	MW0162274	3,6,7-Trihydroxy-9-oxoxanthen-1-olate	Benzene and substituted derivatives	Benzene and substituted derivatives	C13H7O6-	282.014	259.024	0.5773	[M+Na]+	0.6575	4	0.7338	rp	-	25201612	-	-	-	1220.61	702.53	579.69	1886.23	2014.78	1343.47	3170.27	3126.09	3053.3	-	#N/A	2.09542
T3_positive	MW0125371	N-(3-methyl-1-phenyl-1H-pyrazol-5-yl)benzamide	Alcohol and amines	Amines	C17H15N3O	300.119	277.122	0.8685	[M+Na]+	3.7195	4	0.6651	rp	64664-15-9	732509	-	-	-	7770.45	10593.7	10859.8	21108.9	14785.6	25307.1	18319	17665.6	17545	-	#N/A	2.09423
T3_positive	MW0055456	O-Decanoyl-L-carnitine	FA	CAR	C17H33NO4	355.221	315.241	3.7049	[M+K]+	22.5282	3	0.5261	rp	1492-27-9	11953821	HMDB0000651	-	C03299	6002.38	5551.99	5363.72	10916.2	11654.2	12788.2	9040.72	9062.9	9017.8	-	#N/A	2.08999
T3_positive	MW0114318	Atrinositol	Organic acid and Its derivatives	Organic acid and Its derivatives	C6H15O15P3	420.969	419.962	0.6319	[M+H]+	1.42168	3	0.7702	rp	28841-62-5	65762	-	45088	-	7395.83	6244.67	6046.1	11926	17224.9	11959.9	21942.2	21588.1	21512.9	-	#N/A	2.08826
T3_negative	MW0118695	2-Methyl-1-[1,3,7,9-tetrahydroxy-4,6-dimethyl-8-(2-methyl-1-oxobutyl)-2-dibenzofuranyl]-1-butanone	Benzene and substituted derivatives	Benzene and substituted derivatives	C24H28O7	427.183	428.183	2.9339	[M-H]-	12.1236	3	0.8726	rp	-	3270699	-	44410	-	617492	695958	430351	1.15129e+06	1.27951e+06	1.19637e+06	692910	687714	718735	-	#N/A	2.08003
T3_positive	MW0108905	N-Phenylacetylphenylalanine	Amino acid and Its metabolites	Amino acids	C17H17NO3	284.13	283.121	1.3574	[M+H]+	9.90773	2	0.8709	rp	738-75-0	47579	HMDB0002372	-	-	7766.64	3838.7	8454.31	10321.3	23573.8	7684.06	16176.7	15792.5	16210.5	-	#N/A	2.07277
T3_positive	MW0006402	Bitertanol	Benzene and substituted derivatives	Benzene and substituted derivatives	C20H23N3O2	338.195	337.179	3.7049	[M+H]+	21.7116	3	0.6276	rp	55179-31-2	91656	-	68944	-	45989.8	49274.7	48503.6	90799.1	94105.1	111531	73097.4	74009.8	73811.3	-	#N/A	2.0619
T3_negative	MW0054445	Lucyobroside	Alcohol and amines	Amines	C39H73NO9	680.51	699.529	6.8246	[M-H2O-H]-	6.36368	3	0.7121	rp	189272-90-0	131751236	HMDB0031983	-	-	711.59	3133.29	1448	3053.18	3984.62	3873.92	2257.59	2153.84	2278.73	-	#N/A	2.06158
T3_positive	MW0003108	2-Hydroxy-4-trifluoromethyl benzoic acid	Benzene and substituted derivatives	Benzene and substituted derivatives	C8H5F3O3	207.032	206.019	6.0829	[M+H]+	12.3664	3	0.7431	rp	328-90-5	164578	HMDB0060715	-	-	649.57	2054.34	1420.29	3824.14	2303.36	2361.55	2577.81	2454.93	2476.38	-	#N/A	2.05835
T3_positive	MW0109039	Pantethine	Alcohol and amines	Polyamines	C22H42N4O8S2	577.246	554.244	1.5784	[M+Na]+	24.5972	3	0.7053	rp	16816-67-4	452306	HMDB0003828	-	-	38762.5	41322.2	40337.4	78429.7	80805.9	87891.9	84306.4	84400.2	84400.3	-	#N/A	2.05218
T3_positive	MW0123736	Disopyramide	Alcohol and amines	Amines	C21H29N3O	362.223	339.231	3.8803	[M+Na]+	5.3133	3	0.768	rp	-	3114	HMDB0014425	2342	C06965	23819.5	21864.8	29258.8	43481.6	54745.7	55513.1	29349.9	29705.4	29436	-	#N/A	2.05143
T3_positive	MW0052743	Ethyl tricosanoate	Aldehyde,Ketones,Esters	Esters	C25H50O2	405.367	382.381	6.7369	[M+Na]+	10.6957	3	0.8955	rp	18281-07-7	29010	-	44960	-	2071.65	897.58	978.78	1061.89	4180.72	2851	4002.54	4150.39	4097.02	-	#N/A	2.05005
T3_negative	MW0111280	Selexipag	Alcohol and amines	Amines	C26H32N4O4S	531.191	496.214	2.8097	[M+Cl]-	8.37205	3	0.7412	rp	475086-01-2	9913767	-	45262	-	325936	116990	74217.2	281963	369506	403352	247229	262649	226390	-	#N/A	2.03971
T3_positive	MW0122682	8-Allyl-2-phenyl-8H-1,3a,8-triaza-cyclopenta[a]indene	Benzene and substituted derivatives	Benzene and substituted derivatives	C18H15N3	274.14	273.127	0.8654	[M+H]+	1.00625	4	0.7255	rp	-	443272	-	-	-	14451.4	11676.8	8205.95	26328.3	26134.2	17473.3	20482.4	19318.4	20321	-	#N/A	2.03692
T3_positive	MW0011591	(R)-3-hydroxybutyrylcarnitine	FA	CAR	C11H21NO5	265.175	247.142	0.5998	[M+NH4]+	0.265367	3	0.6705	rp	-	90659885	HMDB0062735	-	-	12754.4	9984.29	13828.9	22115.1	34319.2	17965.5	25812.3	26064.4	25926.8	-	#N/A	2.03458
T3_positive	MW0049087	Cyasterone	Aldehyde,Ketones,Esters	Ketones	C29H44O8	543.3	520.304	3.4395	[M+Na]+	12.9236	3	0.6971	rp	17086-76-9	119444	-	-	C08816	50213.1	49712.2	52115.1	82622.9	119510	106446	68511.1	69711.5	69454.3	-	#N/A	2.02959
T3_positive	MW0123016	Balofloxacin	Heterocyclic compounds	Heterocyclic compounds	C20H24FN3O4	428.143	389.175	1.9489	[M+K]+	4.7885	4	0.6435	rp	-	65958	HMDB0248853	-	-	1270.43	912.18	2302.04	3595.26	2702.06	2792.14	2907.33	2800.84	2954.03	-	#N/A	2.02679
T3_negative	MW0144003	7-Xylosyl-10-deacetyltaxol	Alcohol and amines	Alcohols	C50H57NO17	942.346	943.363	1.869	[M-H]-	9.9927	3	0.6538	rp	90332-63-1	46783796	-	84945	-	171243	155672	176418	295882	355361	364891	254549	255001	250603	-	#N/A	2.01881
T3_positive	MW0120039	4,5-Dihydro-2-methylthiazole	Heterocyclic compounds	Heterocyclic compounds	C4H7NS	140.001	101.03	0.5781	[M+K]+	17.7003	4	0.7064	rp	2346-00-1	16867	HMDB0029555	-	-	10731.3	9094.5	9956.69	18244.8	22609.1	19228.3	33125.4	32230.9	33200.6	-	#N/A	2.01737
T3_negative	MW0149372	N-Demethylconoduramine B640243K425	Alkaloids	Alkaloids	C42H50N4O5	689.359	690.378	3.5536	[M-H]-	15.8874	3	0.5458	rp	66086-99-5	5477055	-	-	-	73577.9	217106	192298	349833	267705	352733	328132	322848	325645	-	#N/A	2.00892
T3_positive	MW0014099	beta-Elemolic acid	Organic acid and Its derivatives	Organic acid and Its derivatives	C30H48O3	421.344	456.36	6.9104	[M+H-2H2O]+	6.95935	3	0.7104	rp	28282-54-4	4481462	HMDB0034961	-	-	1988.43	1380.46	1303.28	2070.41	3935.61	3372.7	5912.26	5731.66	5487.85	-	#N/A	2.00736
T3_negative	MW0124758	Marbofloxacin	Others	Medicine	C17H19FN4O4	361.135	362.139	1.0525	[M-H]-	10.3243	2	0.8275	rp	-	60651	HMDB0254332	-	-	24958	68196.1	38906	78421.6	98064.4	87569.1	68580.8	58477.5	69027.9	-	#N/A	1.99951
T3_positive	MW0105745	Arginylproline	Amino acid and Its metabolites	Small Peptide	C11H21N5O3	273.174	271.164	1.3379	[M+H]+	17.545	3	0.6172	rp	2418-69-1	151003	HMDB0028717	-	-	3800.76	729.52	3298.26	3622.18	6843.28	5175.5	5117.19	5170.68	4752.69	-	#N/A	1.99794
T3_positive	MW0156979	Ser-Val-Ile	Amino acid and Its metabolites	Small Peptide	C14H27N3O5	318.197	317.195	3.7401	[M+H]+	11.7624	3	0.7032	rp	-	145457934	-	20253	-	23047.6	23161.6	19399.7	34862.7	52713.9	43398.3	29931.8	30597	29855.9	-	#N/A	1.9963
T3_positive	MW0053666	Glucosyl passiflorate	Aldehyde,Ketones,Esters	Esters	C37H60O12	679.41	696.409	3.8115	[M+H-H2O]+	3.30915	3	0.6052	rp	1392-82-1	92023814	HMDB0038141	-	-	16874.9	16695.5	16782.5	28837.4	37818.7	33615.5	24350.5	24611.6	24615.6	-	#N/A	1.99137
T3_positive	MW0159392	Westiellamide	Alcohol and amines	Amines	C27H42N6O6	564.359	546.317	3.582	[M+NH4]+	15.7991	3	0.7644	rp	131998-54-4	159587	-	-	-	185487	210481	194946	357685	414318	399465	302410	307710	305172	-	#N/A	1.98247
T3_positive	MW0110995	Diethanolamine	Alcohol and amines	Amines	C4H11NO2	70.0647	105.079	0.9724	[M+H-2H2O]+	0.993397	2	0.9067	rp	111-42-2	8113	HMDB0004437	3239	C06772	15165.1	11585.7	10333.4	24420.8	24632.6	24249.1	36614.2	35928.4	35546.2	ko00564	#N/A	1.97665
T3_negative	MW0054480	Lyngbic acid	FA	FFA	C15H28O3	255.197	256.204	7.0662	[M-H]-	0.569697	3	0.8377	rp	70607-97-5	11065049	-	65452	-	1553.71	267.33	433.88	1352.86	983.97	2113.61	2313.54	2314.66	2282.81	-	#N/A	1.97366
T3_positive	MW0009858	Tenovin-6	Benzene and substituted derivatives	Benzene and substituted derivatives	C25H34N4O2S	455.248	454.24	3.2079	[M+H]+	2.38871	2	0.9132	rp	-	24772043	-	45456	-	26465.9	22759.6	36629.6	45831.2	58217.1	65145.6	33811.8	34605.8	34298.7	-	#N/A	1.97069
T3_negative	MEDP0904	FFA(18:1)	FA	FFA	C18H34O2	281.249	282.256	8.7313	[M-H]-	2.31579	2	0.9528	rp	112-80-1	445639	HMDB0000207	190	C00712	166485	158595	176600	298401	356593	333458	226202	226167	227659	ko00061,ko00073,ko01040,ko01060,ko04212	#N/A	1.97028
T3_negative	MW0005841	6beta-Naltrexol	Benzene and substituted derivatives	Benzene and substituted derivatives	C20H25NO4	342.167	343.178	1.9757	[M-H]-	10.2395	3	0.8484	rp	49625-89-0 | 20410-98-4	5486554	-	-	-	669071	473467	582233	879139	1.17112e+06	1.34703e+06	784867	789054	789041	-	#N/A	1.9697
T3_negative	MW0148591	Val-Pro-Leu	Amino acid and Its metabolites	Small Peptide	C16H29N3O4	372.213	327.216	4.1049	[M+HCOO]-	1.06259	3	0.6559	rp	90614-49-6	146208	-	44661	-	109629	114022	80112	154050	268032	175223	125978	124958	124657	-	#N/A	1.96635
T3_negative	MW0109780	3-Sulfopyruvic acid	Organic acid and Its derivatives	Organic acid and Its derivatives	C3H4O6S	202.941	167.973	9.6855	[M+Cl]-	2.65	3	0.828	rp	98022-26-5	440717	HMDB0004045	-	C05528	1889.4	1061.52	1648.23	3561.44	1767.65	3637.98	2744.2	2738.17	2568.04	ko00270,ko00680,ko01100,ko01120,ko01240	#N/A	1.94972
T3_positive	MW0122211	6-Hydroxynicotinonitrile	Heterocyclic compounds	Heterocyclic compounds	C6H4N2O	158.996	120.032	0.5799	[M+K]+	0.907	4	0.9778	rp	94805-52-4 | 95891-30-8	7062197	-	-	-	24666.3	20533.7	21919.4	40248.9	49468.7	40996.3	69059	67738.9	68718	-	#N/A	1.94748
T3_positive	MW0193943	Epinephrine	Hormones and hormone related compounds	Hormones and hormone related compounds	C9H13NO3	166.091	183.089	1.807	[M+H-H2O]+	14.742	2	0.8295	rp	51-43-4	5816	HMDB0000068	5127	C00788	1135.54	1718.61	1096.33	513.48	3765.64	3410.98	2031.87	2071.96	2112.47	ko00350,ko01100,ko02020,ko02024,ko04024,ko04080,ko04261,ko04923,ko04924,ko05207	#N/A	1.94662
T3_positive	MW0155170	Phe-Gln-Val	Amino acid and Its metabolites	Small Peptide	C19H28N4O5	393.212	392.206	3.8453	[M+H]+	3.28282	3	0.7481	rp	-	145457201	-	20618	-	11613.5	12279.4	17454.5	22941.3	29584.5	27628.2	16791.1	17113.1	16847.6	-	#N/A	1.93855
T3_positive	pme3174	Cytidine-5'-monophosphate	Nucleotide and Its metabolites	Nucleotide and Its metabolites	C9H14N3O8P	306.048	323.052	1.2973	[M+H-H2O]+	0.925145	2	0.8854	rp	63-37-6	6131	HMDB0000095	-	C00055	2874.57	2984.86	4019	6984.65	5957.29	6202.52	6290.03	6175.8	6198.5	ko00240,ko01100,ko01232	#N/A	1.93801
T3_positive	MW0105052	3-Hydroxymonoethylglycinexylidide	Amino acid and Its metabolites	Amino acid derivatives	C12H18N2O2	261.101	222.137	0.5708	[M+K]+	2.06975	4	0.7008	rp	-	3015693	HMDB0060678	-	C16572	761.19	1025.47	664.67	1586.45	1878.88	1281.22	2978.32	2935.62	2946.25	ko00982	#N/A	1.93632
T3_negative	FDATN01243	Methenamine hippurate	Others	Medicine	C15H21N5O3	188.093	319.164	1.9047	[M-]-	4.66813	3	0.5424	rp	5714-73-8	21945	-	-	-	48987.8	68153.8	48571.5	100278	115279	105270	80780.2	80156.5	82247.8	-	#N/A	1.93604
T3_positive	MW0105474	Ala-Met-Arg	Amino acid and Its metabolites	Small Peptide	C14H28N6O4S1	377.194	376.189	1.6924	[M+H]+	11.049	3	0.8816	rp	-	145453634	-	23242	-	89620.9	76389.3	85365.9	85690.8	164083	236291	118277	114673	113929	-	#N/A	1.93362
T3_positive	MW0151979	Methanone, (1-pentyl-1H-indol-3-yl)(4-propyl-1-naphthalenyl)-	Aldehyde,Ketones,Esters	Ketones	C27H29NO	401.263	383.225	3.9502	[M+NH4]+	9.19968	3	0.784	rp	-	45268702	-	-	-	19379.7	21074.8	17143.8	36536.2	35806.9	38999.7	28838.9	28637.8	29054.2	-	#N/A	1.93309
T3_negative	MW0106387	Dexrazoxane	Aldehyde,Ketones,Esters	Ketones	C11H16N4O4	327.126	268.117	2.7563	[M+CH3COO]-	14.9733	3	0.5968	rp	24584-09-6	71384	HMDB0014524	-	-	143341	142296	213020	320696	274935	366413	325920	346957	346904	-	#N/A	1.92927
T3_positive	MW0158355	Tyr-Ala-Gly	Amino acid and Its metabolites	Small Peptide	C14H19N3O5	310.149	309.132	1.6309	[M+H]+	18.9052	3	0.6981	rp	-	125773	-	16538	-	7998.29	826.33	5599.82	11986.4	8058.62	7761.58	10266.8	9558.46	10859.2	-	#N/A	1.92774
T3_positive	MW0157555	Thr-Arg-Met	Amino acid and Its metabolites	Small Peptide	C15H30N6O5S1	407.207	406.2	1.9668	[M+H]+	11.2797	3	0.7932	rp	-	145457960	-	22128	-	46550.8	42107.8	35712.2	86532.9	69778.1	83013.4	79244.4	79536.1	81743.5	-	#N/A	1.92428
T3_positive	MW0155560	(2R)-2-[(3R,8S,9R,10R,13R,14S,16R,17R)-3-[(2S,3R,4S,5R)-4,5-dihydroxy-3-[(2S,3R,4R,5R,6S)-3,4,5-trihydroxy-6-methyloxan-2-yl]oxyoxan-2-yl]oxy-16-hydroxy-4,4,9,13,14-pentamethyl-11-oxo-1,2,3,7,8,10,12,15,16,17-decahydrocyclopenta[a]phenanthren-17-yl]-2-methyl-5-propan-2-ylfuran-3-one	Others	Others	C41H62O13	763.431	762.419	3.8453	[M+H]+	7.81401	4	0.8383	rp	97230-47-2	91884878	-	-	-	28911.3	30011	30672.2	49024.9	62656.2	60402.6	40085.1	40419.8	40638.2	-	#N/A	1.92069
T3_negative	MW0160187	Maltotriose	Alcohol and amines	Alcohols	C18H32O16	539.138	504.169	0.7016	[M+Cl]-	4.32459	2	0.8377	rp	9005-82-7 | 6401-81-6 | 133137-05-0 | 1109-28-0	192826	-	-	-	240182	266336	268814	491685	494820	502302	383282	383483	384733	-	#N/A	1.92022
T3_positive	MEDN1477	Mannitol 1-phosphate	Carbohydrates and Its metabolites	Phosphate sugars	C6H15O9P	301.009	262.045	0.5781	[M+K]+	0.923	4	0.7274	rp	15806-48-1	130418	HMDB0001530	-	C00644	2088.14	1575.46	1523.79	3371.1	3511.3	3071.89	4695.6	4615.58	4644.25	ko00051,ko01100,ko02060	#N/A	1.91894
T3_positive	MW0169318	Isofraxidin	Heterocyclic compounds	Heterocyclic compounds	C11H10O5	223.063	222.053	6.0989	[M+H]+	7.30442	3	0.6418	rp	486-21-5	5318565	HMDB0253642	-	C17480	5321.98	11433.8	10407.4	23041	14926.4	14150	15633.1	14906.6	15404	-	#N/A	1.91868
T3_negative	MW0118596	Hydroxyphenyllactic acid	Benzene and substituted derivatives	Phenolic acids	C9H10O4	181.051	182.058	2.6678	[M-H]-	0.174019	2	0.9293	rp	306-23-0	9378	HMDB0000755	5723	C03672	30343.4	28838.8	31488.3	57485.6	59349.4	57124.2	39418.4	38932	39296.9	-	#N/A	1.91859
T3_positive	MW0145458	Arg-Phe-Asn	Amino acid and Its metabolites	Small Peptide	C19H29N7O5	436.219	435.223	1.8954	[M+H]+	20.7358	3	0.7578	rp	-	145453903	-	16817	-	15321.3	12645.9	12687.1	37336.8	17667.5	22674.9	20513.7	22698.5	22858.9	-	#N/A	1.91073
T3_positive	MW0158476	Tyr-His-Arg-Arg	Amino acid and Its metabolites	Small Peptide	C27H42N12O6	648.38	630.335	3.6174	[M+NH4]+	18.6953	3	0.7458	rp	-	-	-	258173	-	264456	315871	275870	459443	559029	615786	400825	405017	405162	-	#N/A	1.90874
T3_positive	MW0103715	Zeatin riboside	Nucleotide and Its metabolites	Nucleotide and Its metabolites	C15H21N5O5	369.188	351.154	1.9669	[M+NH4]+	0.925	3	0.8083	rp	6025-53-2 | 28542-78-1	6440982	HMDB0030388	-	-	9818.62	22186.5	24109	19983.6	43491.6	43186.8	28591	30821.7	29198.4	-	#N/A	1.90081
T3_positive	MW0062155	Epoxideoxycorticosterone acetate	Hormones and hormone related compounds	Hormones and hormone related compounds	C23H30O5	387.221	386.209	2.0317	[M+H]+	16.9942	3	0.697	rp	21853-83-8	227111	-	-	-	17802.7	41363.2	38191	48320.1	85064.1	51565.3	40333.6	38415.5	37146.8	-	#N/A	1.89971
T3_positive	MW0110052	Trp-Ala-Lys	Amino acid and Its metabolites	Small Peptide	C20H29N5O4	404.234	403.222	3.9153	[M+H]+	9.70322	3	0.7304	rp	-	11654296	-	18386	-	54395.9	44335.2	58374.6	93304.8	105977	99070.4	64132.5	64867.5	64918.1	-	#N/A	1.89906
T3_positive	MW0151495	Ile-Leu-Phe	Amino acid and Its metabolites	Small Peptide	C21H33N3O4	409.279	391.247	3.059	[M+NH4]+	9.08899	3	0.7023	rp	-	71548716	-	19068	-	1986.68	4351.3	7395.43	7383.61	9643.64	9031.44	8806.48	8819.03	8602.62	-	#N/A	1.89747
T3_positive	MEDN1871	AG-213	Benzene and substituted derivatives	Benzene and substituted derivatives	C10H8N2O2S	258.997	220.031	0.5781	[M+K]+	3.3795	4	0.6723	rp	118409-60-2 | 122520-86-9	667601	-	45249	-	2086.3	1731.33	1545.56	2939.84	3776.4	3456.4	5097.81	5074.65	5015.23	-	#N/A	1.89675
T3_positive	MW0109310	Prolyl-Glutamine	Amino acid and Its metabolites	Small Peptide	C10H17N3O4	290.139	243.122	1.372	[M+HCOO+2H]+	9.85	3	0.7039	rp	18668-08-1	7408110	HMDB0029015	-	-	16178.6	11735.8	16385.1	15394.5	17102.7	51306.8	23109.5	22132.8	22300.7	-	#N/A	1.89176
T3_negative	MEDN1624	N-Acetyl-5-Aminosalicylic Acid	Benzene and substituted derivatives	Benzene and substituted derivatives	C9H9NO4	254.067	195.053	2.5433	[M+CH3COO]-	0.76146	3	0.6373	rp	51-59-2	65512	HMDB0060602	-	-	64459.2	67603.4	136621	153695	183392	168998	134942	141100	140250	-	#N/A	1.88357
T3_positive	MW0152455	Leu-Phe-Phe	Amino acid and Its metabolites	Small Peptide	C24H31N3O4	426.248	425.231	3.968	[M+H]+	16.5252	3	0.6521	rp	-	145456498	-	16372	-	42379.1	43319.7	40793.5	71262.2	89061.4	77725.2	56608.9	57613.5	57555.6	-	#N/A	1.88192
T3_positive	MW0010286	1,3-Butadiene	Others	Hydrocarbon derivatives	C4H6	55.0538	54.047	1.1181	[M+H]+	0.875525	4	0.7286	rp	106-99-0	7845	HMDB0041792	-	C16450	4238.75	4185.12	2983.23	5681.97	10217.8	5561.68	7670.63	7830.04	7544.17	-	#N/A	1.88141
T3_positive	MW0116839	14alpha-Hydroxy-4beta-deoxypaxilline	Tryptamines,Cholines,Pigments	Pigments	C27H33NO4	458.233	435.241	0.847	[M+Na]+	6.79789	4	0.6059	rp	157530-29-5	131753001	HMDB0040979	-	-	5035.89	9755.42	9215.29	19152.2	9681.56	16328.7	19223.8	19579.5	19908.3	-	#N/A	1.88125
T3_negative	MW0142894	3'-Demethylstaurosporine	Heterocyclic compounds	Heterocyclic compounds	C27H24N4O3	451.172	452.185	4.8458	[M-H]-	6.64692	3	0.7931	rp	161743-35-7	10049525	-	-	C07349	81342.4	73329.4	28743	16243.8	158324	170303	86955.7	88247.1	81048.6	ko00404,ko01100,ko01110	#N/A	1.88028
T3_positive	MW0157711	Thr-Leu-Thr	Amino acid and Its metabolites	Small Peptide	C14H27N3O6	334.194	333.19	1.9029	[M+H]+	10.9298	3	0.8124	rp	-	145458123	-	18826	-	15237	7075.81	10955	20400.8	19270.7	22817.5	24378.5	24067.8	26677.6	-	#N/A	1.87836
T3_positive	MW0148022	Cys-Ile-His	Amino acid and Its metabolites	Small Peptide	C15H25N5O4S1	371.158	371.163	2.0024	[M+]+	0.231326	3	0.7373	rp	-	145454779	-	16203	-	3936.99	4287.53	3121.49	4677.21	5989.22	10608.1	5254.09	5429.65	5321.36	-	#N/A	1.87507
T3_negative	MW0150854	His-Asn-Ile-Asp	Amino acid and Its metabolites	Small Peptide	C20H31N7O8	496.214	497.223	1.549	[M-H]-	3.59207	3	0.8407	rp	-	-	-	156021	-	162106	29129.9	41205.4	33747.5	197768	202176	40168.8	37539.1	38780.1	-	#N/A	1.86581
T3_positive	MW0000329	Maraviroc	Heterocyclic compounds	Heterocyclic compounds	C29H41F2N5O	536.312	513.328	4.2287	[M+Na]+	6.10855	3	0.6625	rp	376348-65-1	3002977	HMDB0015584	-	-	366.56	2970.75	2106.95	2394.77	4329.61	3410.53	2557.74	2685.82	2670.7	-	#N/A	1.86158
T3_negative	MEDN0338	DL-3-Phenyllactic acid	Organic acid and Its derivatives	Organic acid and Its derivatives	C9H10O3	165.056	166.063	3.8845	[M-H]-	0.976805	2	0.9719	rp	7326-19-4	3848	HMDB0000563	5547	C05607	628905	605360	599074	1034230	1.22841e+06	1.14488e+06	822657	823626	821699	ko00360,ko00960,ko01064,ko01100,ko01110	#N/A	1.85864
T3_positive	MW0017096	Chondrillasterol 3-[glucosyl-(1->2)-glucosyl-(1->2)-glucoside]	Hormones and hormone related compounds	Hormones and hormone related compounds	C47H78O16	916.568	898.529	4.1248	[M+NH4]+	5.57931	4	0.8783	rp	-	131751503	HMDB0033887	-	-	9556.62	9583.37	8166.49	14148.7	18751.4	17771	11409.1	11327.6	11411.1	-	#N/A	1.85564
T3_negative	MW0140648	(S)-2-Hydroxypropylphosphonic acid	Organic acid and Its derivatives	Organic acid and Its derivatives	C3H9O4P	174.993	140.024	9.3204	[M+Cl]-	1.625	3	0.8737	rp	-	4369587	-	-	C06452	18452.1	17333.1	17527.8	69447	16843.3	12597.4	15718.9	15822	15721.3	ko00998,ko01100,ko01110	#N/A	1.85485
T3_positive	MW0155848	Pro-Glu-Gln	Amino acid and Its metabolites	Small Peptide	C15H24N4O7	373.174	372.164	1.3035	[M+H]+	8.31183	2	0.9104	rp	-	9947648	-	17296	-	31717.3	18447.4	15955.4	47277.9	37262.2	37719.8	44006.2	43766.3	42694.5	-	#N/A	1.84906
T3_positive	MW0157779	Thr-Pro-Glu	Amino acid and Its metabolites	Small Peptide	C14H23N3O7	346.166	345.154	1.3234	[M+H]+	4.82642	3	0.7622	rp	-	141446408	-	18357	-	31037.7	1658.87	7936	26005	19111.7	29900	11911.2	10920.4	9985.03	-	#N/A	1.84622
T3_negative	MW0159385	Volkenin	Heterocyclic compounds	Heterocyclic compounds	C12H17NO7	286.093	287.101	3.1912	[M-H]-	1.97894	3	0.5736	rp	66575-40-4	181811	-	-	C08344	194924	191957	203569	381170	355183	349145	276120	275988	279128	-	#N/A	1.83842
T3_positive	MW0123085	Benzquinamide	Alcohol and amines	Amines	C22H32N2O5	405.237	404.231	3.9076	[M+H]+	5.25024	4	0.6346	rp	-	2342	HMDB0014905	-	-	5098.12	4461.19	6613.6	9041.6	10104	10477.9	6566.23	6679.04	6694.93	-	#N/A	1.83167
T3_positive	MW0124128	Flucytosine	Heterocyclic compounds	Heterocyclic compounds	C4H4FN3O	130.049	129.034	0.9369	[M+H]+	20.8724	3	0.5864	rp	2022-85-7	3366	HMDB0015231	-	-	56851.8	47386.7	54621.8	97822.9	96266.6	96839.6	115449	115313	113432	-	#N/A	1.83135
T3_positive	MW0156381	Rhodojaponin IV	Terpenoids	Ditepenoids	C24H38O8	472.286	454.257	4.194	[M+NH4]+	7.38838	3	0.6165	rp	30460-34-5	442083	-	-	C09180	5751.45	13750.5	8623.66	13079	22064	16353.2	12969.4	12570.5	12838.9	-	#N/A	1.83094
T3_positive	MADN0652	Hyp-Ile	Amino acid and Its metabolites	Small Peptide	C11H20N2O4	284.124	244.142	1.7008	[M+K]+	24.276	3	0.671	rp	-	-	-	-	-	68950.8	61833.4	56551.1	115046	111858	115872	104533	103318	101546	-	#N/A	1.82975
T3_negative	MW0009738	Shikonin	Benzene and substituted derivatives	Benzene and substituted derivatives	C16H16O5	287.082	288.1	5.87	[M-H]-	21.7449	3	0.6292	rp	517-89-5	479503	-	-	C15906 | C17412	1893.74	1561.29	1044.19	3022.16	2699.75	2485.29	2139.62	2208.62	2216.39	-	#N/A	1.82414
T3_negative	MW0109588	Scopolamine N-oxide hydrobromide	Others	Others	C17H22BrNO5	318.134	401.066	4.6243	[M-H]-	0.651575	3	0.7405	rp	6106-81-6	6419978	-	4082	-	25062.3	21200.5	22830.4	18063.3	50878.7	56576.1	28144.2	28176.2	28011.7	-	#N/A	1.81665
T3_positive	MW0169366	D-Kynurenine	Amino acid and Its metabolites	Amino acid derivatives	C10H12N2O3	226.118	208.085	2.3361	[M+NH4]+	1.475	2	0.9091	rp	-	846	HMDB0250769	-	C01718	6048.61	6693.46	7193.88	12229.2	9449.6	14496.1	9494.27	9180.29	9528.51	-	#N/A	1.81456
T3_positive	MEDL02021	Sarcosine	Amino acid and Its metabolites	Amino acids	C3H7NO2	90.0543	89.0477	0.9279	[M+H]+	1.7	3	0.7968	rp	107-97-1	1088	HMDB0000271	51	C00213	465.45	183.02	354.39	591.79	584.92	641.13	1365.69	1316.97	1369.47	ko00260,ko00330,ko01100	#N/A	1.81266
T3_negative	MEDN1832	Docosahexaenoic Acid Glycine	Amino acid and Its metabolites	Amino acid derivatives	C24H35NO3	420.244	385.262	1.958	[M+Cl]-	1.68186	1b	0.7423	rp	132850-40-9	53393963	-	-	-	1608.95	6127.34	8688.13	10894.9	5332.17	13454	9812.26	9071.96	9917.83	-	#N/A	1.80713
T3_positive	MW0151070	His-Pro-Tyr	Amino acid and Its metabolites	Small Peptide	C20H25N5O5	416.202	415.186	1.9848	[M+H]+	17.7692	3	0.707	rp	-	15007469	-	17173	-	27125.8	43468.7	64327.2	74313	71801.1	97679	71653.5	72678	71588.1	-	#N/A	1.80692
T3_positive	MW0115792	2-(1-methyl-1H-imidazol-4-yl)acetic acid	Organic acid and Its derivatives	Organic acid and Its derivatives	C6H8N2O2	158.092	140.059	1.3207	[M+NH4]+	1.56193	3	0.787	rp	2625-49-2	75810	HMDB0002820	3774	C05828	68444.1	63189.9	52719.8	105049	121957	106026	120976	119623	120280	ko00340,ko01100	#N/A	1.80648
T3_positive	MW0151426	Ile-Glu-Val	Amino acid and Its metabolites	Small Peptide	C16H29N3O6	360.208	359.206	3.7751	[M+H]+	13.4072	3	0.7068	rp	-	145456142	-	16261	-	66020.1	73742.6	66523.6	108843	133600	128455	90131.5	91337.6	91393.8	-	#N/A	1.79797
T3_negative	MW0115995	Tetrahydropteroylglutamate	Heterocyclic compounds	Heterocyclic compounds	C19H23N7O6	444.163	445.171	3.3614	[M-H]-	4.6719	3	0.7337	rp	-	135402046	HMDB0243631	-	-	405849	417172	341079	881805	592645	618312	491226	597640	572964	-	#N/A	1.79775
T3_positive	MW0012370	(2S)-2-[(1S)-1-[(8R,10R,13S,14R)-14,17-dihydroxy-10,13-dimethyl-1-oxo-4,7,8,9,11,12,15,16-octahydrocyclopenta[a]phenanthren-17-yl]-1-hydroxyethyl]-4,5-dimethyl-2,3-dihydropyran-6-one	Alcohol and amines	Alcohols	C28H38O6	471.276	470.267	4.0902	[M+H]+	4.59503	4	0.6474	rp	-	23786296	-	-	-	3158.12	2763.12	2403.09	5353.61	5800.35	3794.86	2964.95	3065.47	2985.01	-	#N/A	1.7958
T3_positive	MW0155368	Phe-Trp-Gly	Amino acid and Its metabolites	Small Peptide	C22H24N4O4	409.174	408.18	1.7184	[M+H]+	13.9731	3	0.7222	rp	-	44611826	-	19745	-	7304.85	6422.05	9304.24	13199.5	13408.8	14722.5	8358.44	9547.43	8814.91	-	#N/A	1.79456
T3_positive	MW0145330	Arg-Gln-Phe	Amino acid and Its metabolites	Small Peptide	C20H31N7O5	450.223	449.239	1.9174	[M+H]+	5.21215	3	0.889	rp	-	145453797	-	21633	-	3425.08	5946.87	6480.01	7268.17	8613.87	12461.3	10419.7	11154	11297	-	#N/A	1.788
T3_negative	MW0145210	Aposcopolamine	Benzene and substituted derivatives	Benzene and substituted derivatives	C17H19NO3	284.125	285.137	1.5579	[M-H]-	13.5871	3	0.7753	rp	535-26-2	4486617	-	-	-	74147	94287.2	75006.7	144713	149195	139625	85712.4	85496.3	87547.3	-	#N/A	1.78085
T3_negative	MEDP1202	5'-Fluoro-5'-deoxyadenosine	Nucleotide and Its metabolites	Nucleotide and Its metabolites	C10H12FN5O3	268.093	269.092	1.6376	[M-H]-	20.7	3	0.7444	rp	731-98-6	448403	-	-	C19766	41449.3	26498.3	68159	59025.3	83656.5	99661.2	42814.4	43719	35660.7	-	#N/A	1.78054
T3_positive	MW0007552	Marmeline	Benzene and substituted derivatives	Phenolics	C22H25NO3	369.223	351.183	3.7751	[M+NH4]+	6.3905	4	0.6132	rp	81532-00-5	131750977	HMDB0030192	-	-	21311.3	22665.4	19604.5	36297.3	38849.2	38000.9	28669.9	28760.7	28761.3	-	#N/A	1.77957
T3_negative	MW0142000	4'-Hydroxy-5,6,7-trimethoxyflavanone	Benzene and substituted derivatives	Benzene and substituted derivatives	C18H18O6	329.098	330.11	2.8985	[M-H]-	12.6988	3	0.7113	rp	59567-91-8	244387	-	-	-	706849	969179	210661	931223	1.25098e+06	1.17288e+06	737624	723635	719079	-	#N/A	1.77829
T3_positive	MW0169676	Pinolenic acid	FA	Others	C18H30O2	279.232	278.225	6.2188	[M+H]+	2.37447	3	0.7728	rp	16833-54-8	5312495	-	35008	-	4526.75	2954.01	2992.95	6762.58	6188.72	5659.98	3717.12	3664.58	3768.64	-	#N/A	1.77695
T3_positive	MW0150710	HC-Toxin	Heterocyclic compounds	Heterocyclic compounds	C21H32N4O6	437.235	436.232	3.2657	[M+H]+	8.03864	2	0.9798	rp	83209-65-8	107864	-	64768	-	42865.3	37325.8	33747.1	60026.2	64362.5	77708	50596.7	50896.6	50296.2	-	#N/A	1.77374
T3_negative	MW0168281	Dioleoylphosphatidic acid	GP	PA	C39H73O8P	745.503	700.504	6.7893	[M+HCOO]-	2.6411	3	0.5926	rp	-	9547172	-	34486	-	10370	11215.4	11369.3	16544.2	19184.5	22697.6	17911.8	19412	20289.2	-	#N/A	1.77293
T3_negative	MW0006060	2-Aminobenzoic acid	Phenolic acids	Phenolic acids	C7H7NO2	273.088	137.048	3.6243	[2M-H]-	0.100783	2	0.8035	rp	118-92-3	227	HMDB0001123	6018	C00108	76576	82562.9	73398.4	130402	146789	135062	113946	113169	113323	ko00380,ko00400,ko00405,ko00621,ko00627,ko00996,ko00997,ko00998,ko00999,ko01060,ko01061,ko01063,ko01070,ko01100,ko01110,ko01120,ko01220,ko01230,ko07110	#N/A	1.77285
T3_negative	MW0150925	His-Glu-Phe-Glu	Amino acid and Its metabolites	Small Peptide	C25H32N6O9	559.223	560.223	3.2347	[M-H]-	12.0314	3	0.8918	rp	-	-	-	152762	-	173953	197243	144447	175143	308049	430038	235504	222489	233904	-	#N/A	1.77105
T3_negative	MW0114056	Cellulose	Carbohydrates and Its metabolites	Sugars	C14H26O11	369.141	370.147	1.6022	[M-H]-	1.93641	3	0.697	rp	9004-34-6	14055602	HMDB0032197	-	-	181078	346103	306791	442809	524585	509604	388419	387871	387421	-	#N/A	1.77104
T3_positive	MW0158040	Trichoderonin	Terpenoids	Sesquiterpenoids	C17H24O4	331.123	292.168	1.3892	[M+K]+	1.3515	4	0.7173	rp	4682-50-2	20806	-	-	-	1141.28	2449.62	1746.35	3986.36	1209.62	4223.93	3036.24	2843.26	3093.23	-	#N/A	1.76494
T3_positive	MW0159973	Hydroxyecdysone	Hormones and hormone related compounds	Hormones and hormone related compounds	C27H44O7	445.286	480.309	4.0728	[M+H-2H2O]+	17.1397	3	0.5973	rp	-	21362	-	-	-	18526.9	16197.5	13888.8	24965.1	32432	28148.3	22986.1	23195.3	22992.6	-	#N/A	1.75972
T3_positive	MW0152622	Leu-phe	Amino acid and Its metabolites	Small Peptide	C15H22N2O3	261.159	278.163	4.6996	[M+H-H2O]+	1.16757	3	0.7223	rp	-	6992310	-	24020	-	1210.48	3044.41	2763.79	3565.95	5077.92	3698.83	3354.29	3471.2	3484.48	-	#N/A	1.75855
T3_negative	MW0121138	5-benzyl-5-(pyridin-3-yl)imidazolidine-2,4-dione	Benzene and substituted derivatives	Benzene and substituted derivatives	C15H13N3O2	302.067	267.101	4.1581	[M+Cl]-	15.0857	3	0.6881	rp	-	349105955	-	96287	-	9968.16	12330.7	12616.5	27140.3	17153.1	17092.5	11947	12492.4	12042	-	#N/A	1.75813
T3_positive	MEDTP02857	Thiram	Others	Others	C6H12N2S4	240.987	239.988	0.5781	[M+H]+	22.664	3	0.5742	rp	137-26-8	5455	-	-	-	25513.7	22272.9	22074	34049.2	46097.6	42676.4	59674.7	58983.2	58846.3	-	#N/A	1.75812
T3_positive	MW0009890	D-Nmappd	Benzene and substituted derivatives	Benzene and substituted derivatives	C23H38N2O5	423.276	422.278	4.0123	[M+H]+	21.3243	3	0.6153	rp	35922-06-6	10070893	-	44921	-	20856.7	24807.3	21171.8	18738.9	49173.2	49273.1	33290.2	33075.1	33070	-	#N/A	1.75333
T3_positive	MW0007600	meta-O-Dealkylated flecainide lactam	Benzene and substituted derivatives	Benzene and substituted derivatives	C15H17F3N2O4	385.079	346.114	0.7584	[M+K]+	2.3955	4	0.6936	rp	-	10472784	HMDB0060832	-	-	567.4	1351.52	1516.7	1268.47	2147.55	2605.61	1681.52	1580.85	1701.64	-	#N/A	1.75271
T3_negative	MW0106168	Citric acid	Organic acid and Its derivatives	Organic acid and Its derivatives	C6H8O7	191.02	192.027	1.1345	[M-H]-	2.22423	2	0.9532	rp	77-92-9	311	HMDB0000094	124	C00158	1.32906e+07	1.30114e+07	1.68947e+07	2.42672e+07	2.55189e+07	2.58861e+07	1.97543e+07	1.97756e+07	1.95802e+07	ko00020,ko00250,ko00630,ko00720,ko01053,ko01060,ko01061,ko01062,ko01063,ko01064,ko01065,ko01066,ko01070,ko01100,ko01110,ko01120,ko01200,ko01210,ko01230,ko01240,ko02020,ko04742,ko04922,ko05230	#N/A	1.7518
T3_positive	MW0158453	Tyr-Glu-Asp-Tyr-Val	Amino acid and Its metabolites	Small Peptide	C32H41N5O12	688.297	687.275	1.7272	[M+H]+	24.2361	3	0.7859	rp	-	-	-	264827	-	18649.7	23139.6	23340.7	34893.6	31971.2	46901.6	40178.2	39874.2	40187.2	-	#N/A	1.74676
T3_positive	MW0105602	Amastatin	Amino acid and Its metabolites	Amino acid derivatives	C21H38N4O8	457.275	474.269	4.0204	[M+H-H2O]+	2.0547	3	0.7571	rp	67655-94-1	439518	-	-	C01552	22560	25174.3	20089.3	37132.4	41945.8	39191.2	30906.2	31256.7	31262.4	-	#N/A	1.74378
T3_negative	MW0194144	(Z)-7-[(2R)-2-amino-2-carboxyethyl]sulfanyl-2-[[(1R)-2,2-dimethylcyclopropanecarbonyl]amino]hept-2-enoic acid	Organic acid and Its derivatives	Organic acid and Its derivatives	C16H26N2O5S	393.114	358.156	4.5882	[M+Cl]-	10.0891	3	0.6531	rp	-	13608293	HMDB0015535	-	-	4418.96	4213.46	734.08	4077.59	10947.7	1298.39	8255.34	7218.41	7855.68	-	#N/A	1.74278
T3_negative	MW0162896	All-trans-nonaprenyl diphosphate(3-)	Organic acid and Its derivatives	Phosphoric acids	C45H73O7P2-3	822.441	787.483	3.7699	[M+Cl]-	0.19556	4	0.9951	rp	-	25244603	-	-	-	182956	144377	165079	255097	305362	296936	231327	228981	231621	-	#N/A	1.74121
T3_positive	MW0109529	Remikiren	Heterocyclic compounds	Heterocyclic compounds	C33H50N4O6S	631.353	630.345	3.6174	[M+H]+	1.41795	4	0.9658	rp	126222-34-2 | 135669-48-6	6324659	HMDB0014357	-	C07465	53371.7	83796.4	62677.4	95779.8	123541	127518	85341.7	85486.2	86904.4	-	#N/A	1.73553
T3_positive	MW0007683	Methyl 2-[(3-fluorobenzoyl)amino]benzoate	Benzene and substituted derivatives	Benzene and substituted derivatives	C15H12FNO3	274.09	273.08	0.8011	[M+H]+	2.19625	4	0.698	rp	67836-46-8	310546	-	-	-	18188.6	19877.9	20762.3	35746.5	35024.8	31257.8	27750.3	28038.4	29018.5	-	#N/A	1.73434
T3_negative	MW0112905	Ethyl pentyl ketone	Aldehyde,Ketones,Esters	Ketones	C8H16O	173.119	128.12	4.427	[M+HCOO]-	3.26679	3	0.782	rp	106-68-3	246728	HMDB0031295	-	C17145	20673.8	22728.2	18534.8	32426.3	37414.4	37529.8	27850.6	27812.8	28037	-	#N/A	1.73355
T3_positive	MW0150428	Gly-Lys-Thr-Ser-Glu	Amino acid and Its metabolites	Small Peptide	C20H36N6O10	521.257	520.249	3.3289	[M+H]+	0.224457	2	0.9385	rp	-	-	-	264139	-	100657	105898	85857.3	155750	175631	173116	134898	135159	138056	-	#N/A	1.7253
T3_positive	MW0061539	PGP(a-13:0/a-13:0)	GP	PG-P	C32H64O13P2	719.405	718.382	3.7751	[M+H]+	23.3625	4	0.6555	rp	-	131823167	HMDB0116512	-	C00344	46648.8	45008.5	46513	71713.4	87175	79158.5	57236.5	57946.8	57266.6	ko00552,ko00564,ko01100	#N/A	1.72285
T3_negative	MEDN0121	Enterodiol	Benzene and substituted derivatives	Phenolics	C18H22O4	301.14	302.152	3.7951	[M-H]-	14.1108	1b	0.7312	rp	80226-00-2	115089	HMDB0005056	-	C18166	172640	195586	184121	136203	170207	645130	99236.5	83975.6	96623.8	-	#N/A	1.72272
T3_positive	MW0016302	Calendulaglycoside B	Terpenoids	Triterpene Saponin	C48H76O19	939.484	956.498	2.5314	[M+H-H2O]+	5.6369	3	0.6173	rp	-	24204442	-	-	-	5013.07	4116.81	5438.61	8004	8004.04	9085.47	6027.14	5895.1	6066.99	-	#N/A	1.72245
T3_positive	MW0169339	Isosteviol	Heterocyclic compounds	Heterocyclic compounds	C20H30O3	301.211	318.219	8.7375	[M+H-H2O]+	11.8033	2	0.8535	rp	27975-19-5	99514	-	84972	-	6220.12	10799.8	433.77	18062.7	8132.36	3865.03	14492.8	15429.8	14068.8	-	#N/A	1.72228
T3_negative	MW0000791	Hydroxyoctanoic acid	Organic acid and Its derivatives	Organic acid and Its derivatives	C8H16O3	159.103	160.11	5.2232	[M-H]-	0.0247654	2	0.9059	rp	617-73-2	94180	HMDB0000711	5679	-	2736.74	3347.62	2067.7	5492.41	4037.32	4486.31	5506.13	5511.85	5414.42	-	#N/A	1.71932
T3_negative	MW0053478	Geniposidic acid	Organic acid and Its derivatives	Organic acid and Its derivatives	C16H22O10	374.128	374.121	3.5384	[M-]-	14.4484	3	0.5603	rp	27741-01-1	443354	HMDB0034942	-	-	165680	209104	127447	246395	316387	299879	317463	317964	323992	-	#N/A	1.71765
T3_positive	MW0015654	All-trans-heptaprenyl diphosphate	Organic acid and Its derivatives	Phosphoric acids	C35H60O7P2	655.383	654.381	4.142	[M+H]+	8.22789	3	0.6474	rp	76078-18-7	5280658	HMDB0012187	-	C04216	14278.6	17130.6	11414.4	20537.3	28857.9	24158.8	16569.6	16731	16725.8	ko00900,ko01110	#N/A	1.71761
T3_positive	MW0157900	Thrombin Receptor Activator for Peptide 5 (TRAP-5)	Amino acid and Its metabolites	Small Peptide	C30H50N8O7	652.411	634.38	3.7401	[M+NH4]+	5.11715	4	0.8871	rp	141685-53-2	25254399	-	-	-	222812	203979	192318	317180	398245	346207	259973	260053	256343	-	#N/A	1.71477
T3_negative	MW0168255	n6-(cis-hydroxyisopentenyl)adenosine	Nucleotide and Its metabolites	Nucleotide and Its metabolites	C15H21N5O5	410.161	351.154	8.9293	[M+CH3COO]-	15.3929	3	0.5628	rp	-	5529	-	-	-	9761.45	16509	14320.5	13722.5	37983	17815.2	13333.2	13685.6	13697.2	-	#N/A	1.71272
T3_positive	MW0009507	Prenoxdiazine	Benzene and substituted derivatives	Benzene and substituted derivatives	C23H27N3O	379.25	361.215	3.8803	[M+NH4]+	1.052	3	0.7913	rp	47543-65-7	120508	-	-	-	15723.1	14418	15646.8	25472.9	29105.2	23804.8	19735.6	19805.5	19629.8	-	#N/A	1.71187
T3_positive	FDATN01262	Aminohippuric acid	Amino acid and Its metabolites	Amino acid derivatives	C9H10N2O3	212.103	194.069	1.7713	[M+NH4]+	0.953411	3	0.6305	rp	61-78-9	2148	HMDB0001867	6359	D06890	481945	466935	417960	703355	900688	735642	849276	845959	832919	-	#N/A	1.71175
T3_positive	MW0150595	Gly-Pro-Glu	Amino acid and Its metabolites	Small Peptide	C12H19N3O6	302.136	301.127	1.3379	[M+H]+	3.6568	2	0.9353	rp	32302-76-4	3080768	-	20209	-	143187	152003	157093	193268	360030	220652	257753	253685	254148	-	#N/A	1.71121
T3_positive	MW0107960	L-Threonine	Amino acid and Its metabolites	Amino acids	C4H9NO3	84.0438	119.058	0.9637	[M+H-2H2O]+	1.55011	2	0.8874	rp	72-19-5	6288	HMDB0000167	32	C00188	5898.79	4402.93	4149.07	8598.41	8360.68	7736.95	11392.7	11006.3	11182.8	ko00260,ko00261,ko00290,ko00470,ko00860,ko00970,ko01060,ko01100,ko01110,ko01120,ko01230,ko02010,ko04974,ko04978	#N/A	1.70898
T3_positive	MW0156311	Acid yellow 3	Benzene and substituted derivatives	Benzene and substituted derivatives	C18H9NNa2O8S2	477.961	476.957	4.195	[M+H]+	6.5123	3	0.7551	rp	8004-92-0 | 83711-72-2	24671	HMDB0037615	-	C20349	1211.16	5707.06	3401.16	4111.33	7380.61	6110.61	4876.55	4676.34	4822.59	-	#N/A	1.70578
T3_negative	MW0169433	Luteolin	Flavonoids	Flavonoid	C15H10O6	285.04	286.048	4.9131	[M-H]-	0.407394	2	0.8532	rp	491-70-3	5280445	HMDB0005800	-	C01514	12203	12725.8	5469.77	18046.2	15307.7	18447.8	9519.01	11014.1	10171.3	ko00941,ko00944,ko00946,ko01100,ko01110	#N/A	1.70408
T3_negative	MW0126893	Trovafloxacin	Heterocyclic compounds	Heterocyclic compounds	C20H15F3N4O3	415.104	416.11	3.3938	[M-H]-	0.900964	4	0.728	rp	147059-72-1	62959	HMDB0014823	-	C07664	36932.2	14470.6	32101.1	43562	50775.7	47785.2	37556.9	37979.6	35792.3	-	#N/A	1.70199
T3_positive	MW0151368	Ile-Asp-Leu	Amino acid and Its metabolites	Small Peptide	C16H29N3O6	377.235	359.206	3.7751	[M+NH4]+	10.4325	3	0.7856	rp	-	145456084	-	18240	-	23030.6	26582.3	22413	39732.8	41930.8	40847.1	31844.3	32013.3	31814.6	-	#N/A	1.70093
T3_negative	MW0117304	1-Pyrroline-4-hydroxy-2-carboxylate	Heterocyclic compounds	Heterocyclic compounds	C5H7NO3	257.078	129.043	1.2923	[2M-H]-	0.391539	2	0.8664	rp	9054-77-7	440282	HMDB0002234	6564	C04282	231395	275418	255004	376163	471714	446779	382289	379397	379472	ko00470,ko01100	#N/A	1.69943
T3_positive	FDATP00689	Umeclidinium bromide	Others	Medicine	C29H34BrNO2	428.262	509.176	4.0728	[M+]+	6.10778	3	0.6149	rp	869113-09-7	11519069	-	-	-	10265.9	9623.23	6869.64	14637.5	17118.7	13564	11248.8	11411.9	11291	-	#N/A	1.69366
T3_positive	MW0155256	Phe-Leu-Phe	Amino acid and Its metabolites	Small Peptide	C24H31N3O4	443.274	425.231	3.9678	[M+NH4]+	15.7051	3	0.7092	rp	-	25167894	-	20450	-	73145.2	84810	66004.7	119284	126476	133446	106425	106029	106038	-	#N/A	1.69319
T3_negative	MW0107004	L-Glutaminyl-L-tryptophan	Amino acid and Its metabolites	Small Peptide	C16H20N4O4	332.146	332.149	1.4604	[M-]-	6.73294	3	0.5875	rp	66851-83-0	25176542	HMDB0028808	-	-	284056	255938	228964	225489	281870	794505	304104	302026	301972	-	#N/A	1.69302
T3_positive	MW0150980	His-Ile-Ser	Amino acid and Its metabolites	Small Peptide	C15H25N5O5	356.191	355.186	1.3599	[M+H]+	3.5775	4	0.6681	rp	-	145455881	-	17784	-	44294.7	38855.9	8133.45	14675.2	90664.5	48982.9	36316	37582.3	30245.9	-	#N/A	1.69058
T3_positive	MW0152856	Lys-Ala-Trp	Amino acid and Its metabolites	Small Peptide	C20H29N5O4	421.261	403.222	3.9153	[M+NH4]+	11.0948	3	0.7974	rp	-	145456572	-	21002	-	64645.9	58188.6	68198.8	102707	104214	115193	81276.1	80744.1	80790.2	-	#N/A	1.68616
T3_negative	MW0141643	17-Propylestra-1,3,5(10)-triene-3,17beta-diol diacetate	Aldehyde,Ketones,Esters	Esters	C25H34O4	397.245	398.246	3.0405	[M-H]-	17.0744	3	0.5612	rp	-	11954086	-	-	-	99565.1	50594.9	121356	274257	90403.4	92440.3	98522.6	98498.2	98985	-	#N/A	1.68351
T3_positive	MW0152908	Lys-Asp-Phe	Amino acid and Its metabolites	Small Peptide	C19H28N4O6	408.198	408.201	0.8836	[M+]+	4.01803	3	0.7404	rp	-	145456616	-	18933	-	15199.1	18420.9	29695.4	39791.5	23271.1	43529	42565.3	41991.6	42593.3	-	#N/A	1.6835
T3_negative	MW0108132	Melphalan	Amino acid and Its metabolites	Amino acid derivatives	C13H18Cl2N2O2	303.062	304.075	2.7741	[M-H]-	15.4235	3	0.7244	rp	148-82-3	460612	HMDB0015176	-	C07122	221894	242745	202259	310717	419259	391548	277800	277373	278888	ko05204	#N/A	1.6817
T3_negative	MW0002196	1,3,5-Trichloro-2-methoxybenzene	Benzene and substituted derivatives	Phenolics	C7H5Cl3O	244.913	209.941	9.6678	[M+Cl]-	7	3	0.5448	rp	87-40-1	6884	HMDB0029643	-	C11510	5028.23	4413.06	5705.5	4299.53	16592.3	4542.55	5302.82	5421.59	5291.61	-	#N/A	1.67919
T3_positive	MW0003810	2-Amino-4-phenylphenol	Benzene and substituted derivatives	Benzene and substituted derivatives	C12H11NO	186.094	185.084	1.7184	[M+H]+	6.52335	3	0.8097	rp	1134-36-7	14562	-	96357	-	13667.6	8289.68	9447.48	17901	16840.5	17891.5	17177.2	17071.8	17784.4	-	#N/A	1.67596
T3_positive	MW0053624	Ginsenoside Rg3	Steroids	Steroid	C42H72O13	807.465	784.497	4.3151	[M+Na]+	17.8647	3	0.7347	rp	14197-60-5 | 11019-45-7	9918693	-	-	C20778	1265.35	1919.3	2342.3	2250.67	3309.21	3683.27	2356.26	2391.14	2391.11	ko00999,ko01110	#N/A	1.67238
T3_negative	MW0114388	Embelin	Aldehyde,Ketones,Esters	Ketones	C17H26O4	293.176	294.183	6.8069	[M-H]-	0.693023	2	0.9269	rp	-	3218	HMDB0251767	-	C10342	1647.82	3434.78	3969	8550.85	2202.28	4373.18	5655.95	5564.21	5764.67	-	#N/A	1.67112
T3_positive	MW0151707	Iminoacetic acid	Organic acid and Its derivatives	Organic acid and Its derivatives	C2H3NO2	111.984	73.0164	8.9051	[M+K]+	9.8	3	0.7888	rp	939742	3080609	-	-	-	7619.2	5522.07	5641.63	9085.14	11552.4	10727.1	11898.1	11464.2	11903.8	-	#N/A	1.66985
T3_positive	MW0144835	Alangicine	Benzene and substituted derivatives	Benzene and substituted derivatives	C28H36N2O5	481.261	480.262	3.3848	[M+H]+	14.0812	3	0.7306	rp	16531-04-7	442158	-	-	C09327	52126.6	67508.7	58566.5	94737	99285	103331	76618.3	78216.5	77389.5	-	#N/A	1.66863
T3_negative	MW0061068	Perillic acid	Terpenoids	Terpenoids	C10H14O2	211.096	166.099	5.87	[M+HCOO]-	2.25474	3	0.6865	rp	7694-45-3	1256	HMDB0004586	-	C11924	3015.97	3146.88	898.97	5757.43	3099.23	2919.15	3269.72	3304.03	3240.43	ko00903	#N/A	1.66753
T3_negative	MW0168535	(1R,3S,6S,7E,13S,16R,17R,21S,22S)-17-[(2R,4R,5S,6R)-5-[(2S,4R,5S,6R)-4,5-dihydroxy-6-methyloxan-2-yl]oxy-4-hydroxy-6-methyloxan-2-yl]oxy-28-hydroxy-3,22-dimethyl-23,26-dioxo-24,27-dioxapentacyclo[23.2.1.01,6.013,22.016,21]octacosa-4,7,14,25(28)-tetraene-4-carboxylic acid	Others	Others	C41H56O14	771.364	772.367	3.2188	[M-H]-	5.94707	3	0.8192	rp	-	102571688	-	-	-	1.55397e+06	1.18134e+06	2.59161e+06	3.79942e+06	3.80217e+06	1.27143e+06	2.91544e+06	2.85566e+06	2.51023e+06	-	#N/A	1.6657
T3_positive	MW0106793	gamma-L-Glutamyl-L-pipecolic acid	Organic acid and Its derivatives	Organic acid and Its derivatives	C11H18N2O5	276.153	258.122	2.0027	[M+NH4]+	1.0705	4	0.7239	rp	-	69247902	HMDB0038614	-	-	24672.3	64934.3	30864.3	73438.6	33289.4	93708.5	49380.3	46402.2	47222.2	-	#N/A	1.66378
T3_negative	MW0007377	Iniparib	Benzene and substituted derivatives	Benzene and substituted derivatives	C7H5IN2O3	350.948	291.935	9.2762	[M+CH3COO]-	2.58541	3	0.7318	rp	-	9796068	HMDB0246473	-	-	11740.3	32867.5	21369.5	46817.4	23362.8	39559.8	37943.6	36243.1	38898.4	-	#N/A	1.6633
T3_positive	MW0103797	Pimonidazole	Heterocyclic compounds	Heterocyclic compounds	C11H18N4O3	254.133	254.138	1.7008	[M+]+	0.783153	3	0.71	rp	70132-50-2	50981	-	44852	-	2648.58	5008.15	870.33	8347.16	1118.4	4708.05	4850.26	4521.15	4320.28	-	#N/A	1.66219
T3_positive	MW0158485	Tyr-His-Leu-Glu	Amino acid and Its metabolites	Small Peptide	C26H36N6O8	561.257	560.26	1.9494	[M+H]+	17.1443	3	0.8487	rp	-	-	-	258062	-	15767.4	16020.6	16808.1	23005.6	27016.6	30484.7	23661.5	24186.2	23708.1	-	#N/A	1.65665
T3_positive	MW0124710	Lorcaserin sulfamate	Heterocyclic compounds	Heterocyclic compounds	C11H14ClNO3S	276.048	275.038	0.7584	[M+H]+	0.7295	4	0.7321	rp	-	72710771	HMDB0061153	-	-	2408.71	1475.91	2303.27	3571.62	3398.08	3274.79	3238.27	3244.63	3250.56	-	#N/A	1.65557
T3_negative	MW0138431	Ibuprofen	Heterocyclic compounds	Heterocyclic compounds	C13H18O2	251.127	206.131	5.7444	[M+HCOO]-	2.00957	3	0.6927	rp	15687-27-1	3672	HMDB0001925	572	C01588	3987.69	310.31	1361.42	3113.63	1736.27	4512.49	3441.23	3510.29	3498.87	-	#N/A	1.6543
T3_positive	MW0015687	alpha-Chaconine	Heterocyclic compounds	Heterocyclic compounds	C45H73NO14	851.485	851.503	3.9678	[M+]+	19.2424	3	0.5809	rp	-	442971	HMDB0240575	-	C10796	13818.1	17235.3	16081.4	26304	24188.3	27453.2	19337	19534.8	19820.4	-	#N/A	1.65367
T3_negative	MW0017091	Cholic acid	Bile acids	Bile acids	C24H40O5	407.279	408.288	6.2596	[M-H]-	0.370054	2	0.9856	rp	81-25-4	221493	HMDB0000619	206	C00695	43514.7	41407.2	39191.5	60482.8	78814.2	65908.1	62770.3	63156.9	61196.8	ko00120,ko00121,ko01100,ko04976	#N/A	1.65337
T3_positive	MW0159102	Val-Lys-Val	Amino acid and Its metabolites	Small Peptide	C16H32N4O4	345.248	344.242	1.5323	[M+H]+	4.43181	3	0.8785	rp	-	100934420	-	17201	-	33598.3	29666.7	23272.6	39723.7	52549.4	50662.4	60794.5	60708.9	61606.4	-	#N/A	1.65172
T3_negative	MW0120830	(1S-endo)-5-(4-Chloro-3-methylphenyl)-1-((4-methylphenyl)methyl)-N-(1,3,3-trimethylbicyclo(2.2.1)hept-2-yl)-1H-pyrazole-3-carboxamide	Heterocyclic compounds	Heterocyclic compounds	C29H34ClN3O	474.243	475.239	3.7838	[M-H]-	22.639	3	0.7132	rp	192703-06-3	3081355	-	63003	-	27075.7	27788.5	28339.5	18718.8	64623.2	53968.7	39237.9	40137.4	41123.7	-	#N/A	1.6503
T3_negative	MW0112958	4-(beta-D-glucosyloxy)benzoic acid	Organic acid and Its derivatives	Organic acid and Its derivatives	C13H16O8	337.029	300.084	6.2055	[M+K-2H]-	11.3	3	0.6728	rp	-	440186	-	-	C03993	6559.05	5529.47	5887.79	8705.76	10651.8	10298.4	8220.88	8473.01	8396.58	ko00130	#N/A	1.64973
T3_positive	MW0149978	Glu-Gln-Lys-Asp-Arg	Amino acid and Its metabolites	Small Peptide	C26H46N10O11	675.329	674.335	2.0194	[M+H]+	18.763	3	0.8302	rp	-	-	-	264708	-	11137.7	35745.4	14269	33388.3	26221.7	41247.1	37412.9	37470.4	38084.6	-	#N/A	1.64928
T3_negative	MW0015574	Geraniol 6-O-beta-D-apiofuranosyl-beta-D-glucoside	Heterocyclic compounds	Heterocyclic compounds	C21H36O10	447.224	448.231	5.6089	[M-H]-	0.0321732	3	0.714	rp	120163-17-9 | 156196-85-9	21630845	HMDB0029347	-	-	9552.66	8016.38	6897.92	11294.3	15791.9	13232.6	9885.56	10033.2	9876.78	-	#N/A	1.64789
T3_negative	MW0000215	Deacetylvindoline	Alkaloids	Alkaloids	C23H30N2O5	414.224	414.216	4.3731	[M-]-	16.5127	3	0.6455	rp	3633-92-9	260534	-	64348	C01091	28803.3	22609.9	27062.6	42724.1	51843.7	34706.5	27017	28556.2	28794.2	ko00901,ko01100,ko01110	#N/A	1.64731
T3_positive	MW0150397	Gly-Leu-Arg-Asn-Gln	Amino acid and Its metabolites	Small Peptide	C23H42N10O8	587.325	586.319	3.5466	[M+H]+	3.19502	2	0.9293	rp	-	-	-	264837	-	76665.7	93104.9	80178.2	111380	152125	148210	105237	107375	107527	-	#N/A	1.64719
T3_negative	MW0156402	Rifamycin W-hemiacetal	Heterocyclic compounds	Heterocyclic compounds	C35H43NO11	634.27	653.284	4.1254	[M-H2O-H]-	5.05431	3	0.6285	rp	-	24892778	-	-	-	79296.4	67210.7	67619	77631.7	139257	135147	134891	129730	128638	-	#N/A	1.64406
T3_negative	MEDP1615	Azobenzene-4-sulfonic acid	Organic acid and Its derivatives	Organic acid and Its derivatives	C12H10N2O3S	321.061	262.041	6.2078	[M+CH3COO]-	19.7016	3	0.6961	rp	2484-88-0	17210	-	-	-	37991.5	29706.4	32129.7	46149.1	65546.4	52208.5	39377.6	38966.4	39849.9	-	#N/A	1.64187
T3_positive	MW0150859	His-Asn-Phe	Amino acid and Its metabolites	Small Peptide	C19H24N6O5	417.183	416.181	2.3011	[M+H]+	6.01813	3	0.8711	rp	-	145455771	-	19007	-	11549.6	7700.83	9187.95	17804.6	13555.2	15323.7	16644.5	16841.1	16629	-	#N/A	1.64157
T3_positive	MW0141498	Propan-2-yl 7-[3,5-dihydroxy-2-(3-hydroxy-4-phenoxybut-1-en-1-yl)cyclopentyl]hept-5-enoate	Hormones and hormone related compounds	Hormones and hormone related compounds	C25H36O6	415.252	432.251	3.2493	[M+H-H2O]+	12.0347	3	0.6735	rp	-	53393961	-	64691	-	28923.3	15796	17271.4	30832.6	33121.9	37715.6	26248.1	26268.4	25950.1	-	#N/A	1.64009
T3_positive	MW0150380	Gly-His-Val	Amino acid and Its metabolites	Small Peptide	C13H21N5O4	312.162	311.159	1.6309	[M+H]+	9.41302	3	0.7967	rp	-	145455635	-	23090	-	40821.2	48782.4	27680.8	57857.5	69507.4	64907.1	63717.9	64175.4	64188.2	-	#N/A	1.63937
T3_negative	MW0004140	3-Methylphenylacetic acid	Benzene and substituted derivatives	Benzene and substituted derivatives	C9H10O2	149.061	150.068	5.6362	[M-H]-	0.3	3	0.8508	rp	621-36-3	12121	HMDB0002222	6557	-	7929.55	5070.99	2531.07	10451.4	6174.18	8819.52	9524.57	9531.04	9398.55	-	#N/A	1.63828
T3_positive	MW0155995	Pro-Ser-Ser	Amino acid and Its metabolites	Small Peptide	C11H19N3O6	289.121	289.127	1.1181	[M+]+	17.036	3	0.6872	rp	-	24997971	-	20323	-	3556.42	4544.97	405.07	4785.55	4714.83	4411.51	4011.28	3888.72	4265.59	-	#N/A	1.63545
T3_negative	MW0158361	Tyr-Ala-Phe-Arg	Amino acid and Its metabolites	Small Peptide	C27H37N7O6	554.283	555.28	3.9982	[M-H]-	14.3393	3	0.8655	rp	-	-	-	255573	-	206257	228973	225341	642952	203946	231648	200778	198951	199884	-	#N/A	1.63275
T3_positive	MW0063314	Resmethrin	Terpenoids	Terpenoids	C22H26O3	377.152	338.188	1.6309	[M+K]+	5.487	4	0.63	rp	10453-86-8	5053	-	-	-	2610.88	1731.06	3321.75	5264.57	3504.7	3733.14	5046.04	4778.03	5035.89	-	#N/A	1.63138
T3_negative	MW0109344	Pro-Air	Aldehyde,Ketones,Esters	Ketones	C16H22N2O3	325.14	290.163	3.642	[M+Cl]-	14.3817	3	0.7025	rp	60443-17-6 | 72332-33-3	4916	HMDB0015453	44346	-	148033	46106.9	163798	174412	190273	217707	75106.3	75925.8	78011.9	-	#N/A	1.62707
T3_negative	MW0109042	Acetaminophen sulfate	Others	Others	C8H9NO5S	230.013	231.02	2.4897	[M-H]-	1.27695	3	0.8172	rp	10066-90-7	83939	HMDB0059911	-	-	60887.2	146301	78402.6	136014	170569	157707	121307	119829	122281	-	#N/A	1.62572
T3_positive	MW0114590	Hexaethylene glycol	Alcohol and amines	Alcohols	C12H26O7	283.174	282.168	2.8027	[M+H]+	5.48607	2	0.877	rp	2615-15-8	17472	HMDB0061822	-	-	5999.52	6268.48	5579.14	9562.69	8052.83	11390	8716.26	8745.03	8789.07	-	#N/A	1.62522
T3_negative	MW0133335	4-(dimethylamino)-1-(4-hydroxyphenyl)-3-methyl-2-phenylbutan-2-yl propanoate	Aldehyde,Ketones,Esters	Esters	C22H29NO3	390.167	355.215	4.0251	[M+Cl]-	13.9121	3	0.7618	rp	-	131839555	HMDB0144286	-	-	11718.5	13114	14533.1	17903.6	29004.9	16840	17421.8	17626.9	18019.4	-	#N/A	1.6194
T3_negative	MEDP1886	Pro-val	Amino acid and Its metabolites	Small Peptide	C10H18N2O3	273.146	214.132	1.6203	[M+CH3COO]-	4.21006	3	0.7421	rp	-	142984	HMDB0029030	-	-	47139.4	73723.6	32833	41493.4	155679	50042.1	50903.2	51431	51453.1	-	#N/A	1.60846
T3_negative	MW0119302	Benzamide, 3-[[[[[4-(aminocarbonyl)phenyl]amino]carbonyl]amino]methyl]-N-(1,2,3,4-tetrahydro-7-isoquinolinyl)-	Benzene and substituted derivatives	Benzene and substituted derivatives	C25H25N5O3	442.182	443.196	4.087	[M-H]-	13.9862	3	0.6331	rp	-	44819541	-	64836	-	368088	406122	424037	664414	443692	817764	359838	360297	361779	-	#N/A	1.60724
T3_negative	MW0128085	(3-{3,5,7-trihydroxy-4-[3,5,7-trihydroxy-2-(3-hydroxyphenyl)-3,4-dihydro-2H-1-benzopyran-8-yl]-6-[3,4,5-trihydroxy-6-(hydroxymethyl)oxan-2-yl]-3,4-dihydro-2H-1-benzopyran-2-yl}phenyl)oxidanesulfonic acid	Organic acid and Its derivatives	Organic acid and Its derivatives	C36H36O18S	787.154	788.162	0.5669	[M-H]-	5.37367	4	0.6322	rp	-	131833178	HMDB0126796	-	-	17971.7	11961.7	15692.9	22269.6	31925.1	19118	20743.5	20540.4	20530.5	-	#N/A	1.60681
T3_negative	MEDL00390	Norlichexanthone	Flavonoids	Xanthone	C14H10O5	257.045	258.053	5.1304	[M-H]-	0.55701	3	0.7635	rp	20716-98-7	5281657	-	-	-	3464.15	4826.98	1672.48	4428.38	5211.81	6364.17	5068.7	5007.22	5078.3	-	#N/A	1.60628
T3_positive	MW0124561	JWH 073 2-methylnaphthyl analog	Aldehyde,Ketones,Esters	Ketones	C24H23NO	324.166	341.178	1.4916	[M+H-H2O]+	9.37768	3	0.7324	rp	-	91743272	-	96663	-	22399	23940.2	19722.6	27404	39202.1	39470.8	22033.7	22345.4	22232	-	#N/A	1.60572
T3_negative	MW0114725	2,6-beta-delta-Fructan	Carbohydrates and Its metabolites	Sugars	C18H32O16	539.138	504.169	0.9835	[M+Cl]-	1.74352	2	0.9131	rp	9013-95-0	22833608	HMDB0003539	6945	C01355	16218.6	14153.9	18287.2	34096.5	18200.8	25795.5	24103.2	24695.5	23703	ko00051,ko04973	#N/A	1.60488
T3_positive	MEDP0519	L-Norleucine	Amino acid and Its metabolites	Amino acids	C6H13NO2	263.196	131.095	1.4769	[2M+H]+	0.9	2	0.9192	rp	327-57-1	21236	HMDB0001645	6334	C01933	3502.87	4710.54	1376.1	4058.64	6277.18	5044.14	5147.51	5130.33	5025.54	-	#N/A	1.60383
T3_positive	MW0009143	Norbuprenorphine	Benzene and substituted derivatives	Benzene and substituted derivatives	C25H35NO4	413.249	413.257	3.9153	[M+]+	6.44278	3	0.7646	rp	-	114976	HMDB0060546	-	-	36758.8	30170.5	38386.7	54989.8	57211.5	56629.6	41137.2	41160.8	41314.9	-	#N/A	1.60309
T3_positive	MW0006078	Benzyl alcohol	Benzene and substituted derivatives	Benzene and substituted derivatives	C7H8O	91.0535	108.058	1.4232	[M+H-H2O]+	1.35729	2	0.9253	rp	100-51-6	244	HMDB0003119	-	C03485	2033.51	2071.05	1956	3373.37	3184.86	3118.08	4367.06	4321.59	4272.16	-	#N/A	1.5966
T3_negative	MW0159285	Val-Leu	Amino acid and Its metabolites	Small Peptide	C11H22N2O3	337.136	230.163	1.8156	[M-H]-	6.18177	3	0.7643	rp	3989-97-7	6993117	HMDB0029131	-	-	20325.3	10829.1	22635.8	29807.2	27157.1	28838.4	23547.1	23652.7	22952.1	-	#N/A	1.59514
T3_positive	MW0108024	Lys-Trp-Lys	Amino acid and Its metabolites	Small Peptide	C23H36N6O4	461.284	460.28	3.0953	[M+H]+	0.352729	3	0.7876	rp	38579-27-0	161970	-	19515	-	72127	60567.1	76024.5	114666	134379	83833.6	101416	91836.1	99538.7	-	#N/A	1.59487
T3_positive	MW0125204	Molsidomine	Heterocyclic compounds	Heterocyclic compounds	C9H14N4O4	265.097	242.101	4.142	[M+Na]+	11.2166	2	0.8385	rp	25717-80-0	5353788	-	1332	-	2241.86	2655.06	2282.93	3494.49	4415.27	3534.53	2710.75	2737.53	2748.08	-	#N/A	1.59395
T3_negative	MW0063484	Sebacic acid	FA	FFA	C10H18O4	201.113	202.12	4.8511	[M-H]-	0.753746	2	0.9229	rp	111-20-6	5192	HMDB0000792	4240	C08277	36268.5	23015.6	25145.9	40006.9	41567.7	52938.3	42018.6	42155.7	42415.5	-	#N/A	1.59319
T3_positive	MW0149651	Gln-Asp-Met	Amino acid and Its metabolites	Small Peptide	C14H24N4O7S1	375.128	392.137	0.776	[M+H-H2O]+	9.81267	3	0.7936	rp	-	145455010	-	20613	-	12117	8787.12	10071.5	17109.5	15437.6	16790.4	16117.2	16122.9	15958.2	-	#N/A	1.59279
T3_positive	MW0109125	Phe-Phe-Asp	Amino acid and Its metabolites	Small Peptide	C22H25N3O6	428.178	427.174	0.9193	[M+H]+	3.12684	4	0.6776	rp	-	71728357	-	16431	-	3890.13	3542.3	3532.68	4452.14	6775.38	6233.15	6785.28	7085.59	6882.98	-	#N/A	1.59238
T3_positive	MEDN0022	gamma-Glu-Ala	Amino acid and Its metabolites	Small Peptide	C8H14N2O5	219.097	218.09	0.9458	[M+H]+	0.675	4	0.901	rp	5875-41-2	440103	HMDB0006248	-	C03740	5171.36	5474	4020.54	7094.94	8945.89	7294.45	5381.13	5436.52	5400.88	ko00480,ko01100	#N/A	1.59112
T3_positive	MW0158519	Tyr-Leu-Gly-Lys-Arg	Amino acid and Its metabolites	Small Peptide	C29H49N9O7	653.414	635.375	3.7401	[M+NH4]+	10.4931	3	0.7411	rp	-	-	-	264852	-	75906.7	66445.8	65118.8	100112	121926	107914	86519.9	86486.5	85613	-	#N/A	1.59035
T3_positive	MW0005298	4-Phenyl-1,2,3-thiadiazole	Benzene and substituted derivatives	Benzene and substituted derivatives	C8H6N2S	163.038	162.025	9.0087	[M+H]+	14.612	3	0.7936	rp	25445-77-6	270010	-	96416	-	17157.2	21855.4	17929.5	32212.2	19624.8	38643.4	20149.8	18603.1	19979.5	-	#N/A	1.58899
T3_positive	MW0115611	2-(tert-Butyl)-5-chloroisothiazol-3(2H)-one	Aldehyde,Ketones,Esters	Ketones	C7H10ClNOS	229.979	191.017	0.7584	[M+K]+	2.906	4	0.6824	rp	850314-12-4	21879009	-	-	-	2209.3	1880	825.92	2427	2474.5	2901.56	3059.46	2979.75	3012.39	-	#N/A	1.58753
T3_positive	MW0150991	His-Leu-His	Amino acid and Its metabolites	Small Peptide	C18H27N7O4	428.213	405.212	1.736	[M+Na]+	7.24685	3	0.6869	rp	-	102094816	-	21087	-	93992.7	143881	57084.6	117718	137340	212644	111283	112939	111984	-	#N/A	1.58566
T3_positive	MW0125561	N-[3-(1H-imidazol-4-yl)propyl]-N'-methylthiourea	Heterocyclic compounds	Heterocyclic compounds	C8H14N4S	216.123	198.094	1.2979	[M+NH4]+	12.8643	3	0.6924	rp	34970-65-5	3082406	-	-	-	1713.92	2313.35	1323.25	2327.8	3255.77	2886.36	3542.86	3421.76	3541.14	-	#N/A	1.58301
T3_positive	MW0009556	Proparacaine hydrochloride	Benzene and substituted derivatives	Benzene and substituted derivatives	C16H27ClN2O3	353.154	330.171	0.9369	[M+Na]+	2.4485	4	0.6924	rp	-	517321	-	-	C75748	7796.52	6930.36	9690.57	14480	11302.9	12801.4	13703.3	13564.1	13201.9	-	#N/A	1.58019
T3_positive	MW0145353	Arg-Glu-Ser	Amino acid and Its metabolites	Small Peptide	C14H26N6O7	391.192	390.186	1.8778	[M+H]+	6.26936	3	0.897	rp	-	145453816	-	19909	-	43349.1	55135.6	40527.6	70787.1	60759.6	88015.4	57716.5	56598.7	60151	-	#N/A	1.57944
T3_negative	MW0110590	1,2-bis(Heptanoylthio)glycerophosphocholine	Organic acid and Its derivatives	Phosphoric acids	C22H44NO6PS2	548.201	513.235	2.7209	[M+Cl]-	12.7403	3	0.7954	rp	89019-63-6	57369907	-	63009	-	196908	201639	102497	247505	278951	264253	152538	150896	157531	-	#N/A	1.57812
T3_negative	MW0149639	Gln-Asn-Phe-Glu	Amino acid and Its metabolites	Small Peptide	C23H32N6O9	535.225	536.223	2.0997	[M-H]-	18.7886	3	0.8047	rp	-	-	-	211962	-	198340	159908	161887	173051	370852	276618	271783	274185	281169	-	#N/A	1.57752
T3_positive	MW0106897	Glu-Gln-Arg	Amino acid and Its metabolites	Small Peptide	C16H29N7O7	432.221	431.213	1.86	[M+H]+	2.22603	2	0.9065	rp	-	145455353	-	20736	-	103555	122038	105880	157532	196632	168112	149303	139796	142002	-	#N/A	1.57562
T3_negative	MW0012229	12-Hydroxyjasmonic acid	FA	Oxidized lipids	C12H18O4	261.088	226.12	3.695	[M+Cl]-	4.21957	3	0.7286	rp	140631-27-2	5497122	-	-	C21385 | C21669	80134.4	54428.9	3223.31	79635.3	89796.6	47462.8	81343.6	82693.1	82474.5	-	#N/A	1.57413
T3_positive	MW0151857	ISOPRENE	Others	Hydrocarbon derivatives	C5H8	69.0693	68.0626	0.9816	[M+H]+	1.5007	4	0.7139	rp	-	6557	HMDB0253673	-	C16521	956.21	740.03	1057.94	1553.33	1407.57	1371.58	2198.95	2147.49	2191.05	ko00900,ko01062,ko01110	#N/A	1.57306
T3_positive	MW0150498	Gly-Thr-Thr	Amino acid and Its metabolites	Small Peptide	C10H19N3O6	242.113	277.127	0.8836	[M+H-2H2O]+	1.45575	3	0.8134	rp	-	145455698	-	16482	-	19694.7	18231.9	21354.4	30940	31338	30890.3	38964.1	38868.4	38271.2	-	#N/A	1.57164
T3_positive	MW0105634	Antanapeptin C	Benzene and substituted derivatives	Benzene and substituted derivatives	C41H64N4O8	740.463	740.472	3.8806	[M+]+	10.3055	3	0.7284	rp	-	15546252	-	65434	-	112152	106698	110515	160458	178908	178171	138729	140893	140918	-	#N/A	1.57131
T3_negative	MEDL01764	Maritimetin	Flavonoids	Sinensetin	C15H10O6	285.04	286.048	5.4036	[M-H]-	0.27987	3	0.7497	rp	576-02-3	5281292	HMDB0029711	-	C08720	8822.89	9751.97	823.66	9125.63	10531.3	10819.4	8802.38	8882.47	8999.31	-	#N/A	1.57106
T3_negative	MW0144825	Ala-His	Amino acid and Its metabolites	Small Peptide	C9H14N4O3	333.094	226.107	0.7896	[M-H]-	21.6341	3	0.7074	rp	3253-17-6	9837455	HMDB0028689	23724	-	46882.8	47793.1	25302.3	59447	65746.7	62807.2	73588.7	73655.5	74738.3	-	#N/A	1.56696
T3_negative	MW0114151	Cytidine 3'-monophosphate	Organic acid and Its derivatives	Organic acid and Its derivatives	C9H14N3O8P	322.044	323.052	1.106	[M-H]-	1.56829	3	0.8985	rp	84-52-6	66535	HMDB0240312	-	C05822	129787	143700	143780	195860	330047	127158	154805	153943	155367	ko00240,ko01100	#N/A	1.5651
T3_negative	MW0106185	Coumarin	Heterocyclic compounds	Heterocyclic compounds	C9H6O2	165.041	146.037	6.2078	[M+F]-	13.55	3	0.5948	rp	91-64-5	323	HMDB0001218	3525	C05851	4392.91	8011.01	8379.64	10594.8	11137.6	10779.5	9599.55	9442.33	9452.42	ko00999,ko01110	#N/A	1.56431
T3_positive	MW0107609	Kasugamycin	Alcohol and amines	Amines	C14H25N3O9	402.15	379.159	0.847	[M+Na]+	5.199	4	0.6355	rp	6980-18-3 | 11030-24-3	65174	-	-	C17968	665.87	1670.76	2404.52	1954.89	2681.66	2778.31	3171.11	3039.51	3292.87	-	#N/A	1.56394
T3_positive	MW0000410	Psychotrin	Alkaloids	Alkaloids	C28H36N2O4	482.306	464.267	2.2214	[M+NH4]+	3.24771	4	0.6751	rp	-	3496498	-	-	-	1206.1	1426.67	1692.05	1736.98	3393.81	1626.65	1774.26	1953.88	1849.75	-	#N/A	1.56248
T3_negative	MW0105068	Indol-3-yl sodium phosphate	Benzene and substituted derivatives	Benzene and substituted derivatives	C8H6NNa2O4P	247.994	256.983	0.754	[M+Cl]-	14.2134	3	0.7054	rp	3318-43-2	76830	-	103478	-	28470.2	16827.9	27230	30558.7	35380.8	47071.3	31479.3	31869.2	31663.9	-	#N/A	1.55817
T3_positive	MW0007213	Formoterol	Benzene and substituted derivatives	Benzene and substituted derivatives	C19H24N2O4	345.176	344.174	0.8654	[M+H]+	0.9815	4	0.7261	rp	73573-87-2 | 128954-45-0 | 126587-85-7	3410	HMDB0015118	-	C07805	12380.3	14303.2	11342.6	14605.1	21286.3	23311.5	32367	32419.1	31833.8	-	#N/A	1.5569
T3_negative	MW0123679	Dihydropteroate	Organic acid and Its derivatives	Organic acid and Its derivatives	C14H14N6O3	313.104	314.113	2.3124	[M-H]-	3.85	3	0.6829	rp	2134-76-1	135398662	HMDB0001412	-	C00921	120074	106626	111773	103762	293962	127926	114626	114969	113867	ko00790,ko01100,ko01240	#N/A	1.553
T3_negative	MW0138580	Jaceidin 4'-glucuronide	Heterocyclic compounds	Heterocyclic compounds	C24H24O14	535.109	536.117	3.7482	[M-H]-	1.44442	3	0.7133	rp	-	21722026	HMDB0031656	-	-	203760	184102	157216	191930	387562	266849	238033	235354	225403	-	#N/A	1.5527
T3_positive	MW0157546	Thr-Arg-Glu	Amino acid and Its metabolites	Small Peptide	C15H28N6O7	405.199	404.202	1.6483	[M+H]+	4.83998	3	0.8638	rp	-	145457956	-	16568	-	34526.1	45951.3	38730.5	58269.8	76656.9	50108.7	61313.2	62059.7	62222.3	-	#N/A	1.55221
T3_positive	MW0158564	Tyr-Phe-Asp-Arg	Amino acid and Its metabolites	Small Peptide	C28H37N7O8	600.264	599.27	1.8246	[M+H]+	21.9357	3	0.7522	rp	-	-	-	257133	-	58380.6	71151	56398.9	90579.1	90283.6	106164	129865	124874	129919	-	#N/A	1.54373
T3_positive	MW0061388	Pgp(18:0/18:2(9Z,12Z))	GP	PG-P	C42H80O13P2	872.541	854.507	4.0646	[M+NH4]+	0.682264	4	0.9832	rp	-	53481825	HMDB0013507	-	C00344	25264.8	24155	20409.4	33744.6	36541.1	37508	30189.9	30078.3	30222.5	ko00552,ko00564,ko01100	#N/A	1.54368
T3_negative	MW0107875	Homocitrulline	Amino acid and Its metabolites	Amino acids	C7H15N3O3	188.093	189.111	1.6022	[M-H]-	24.5643	3	0.6625	rp	1190-49-4	65072	HMDB0000679	46	C02427	129122	119989	92361.8	134571	161376	230822	127159	125372	127079	-	#N/A	1.54264
T3_positive	MW0168376	Alpha-Solanin	Alkaloids	Alkaloids	C45H73NO15	868.512	867.498	3.9678	[M+H]+	6.9891	3	0.8845	rp	20562-02-1	442984	HMDB0034202	-	-	109767	123384	108323	170145	167540	188805	146948	149197	149094	-	#N/A	1.54182
T3_negative	MW0155017	Perhydroazepino-N-carbonyl-L-Leu-D-Trp-D-Trp	Heterocyclic compounds	Heterocyclic compounds	C35H44N6O5	627.316	628.337	2.7741	[M-H]-	23.0134	3	0.5298	rp	141594-26-5	443145	-	-	-	161308	147836	146205	248973	140557	312230	278120	279732	272039	-	#N/A	1.54115
T3_negative	MW0061616	[(1S,2R,7S,9R,11R,12R,13S,16R)-15-[(1S)-1-[(2R)-4,5-dimethyl-6-oxo-2,3-dihydropyran-2-yl]ethyl]-12-hydroxy-2,16-dimethyl-3-oxo-8-oxapentacyclo[9.7.0.02,7.07,9.012,16]octadeca-4,14-dien-13-yl] acetate	Amino acid and Its metabolites	polypeptide	C30H38O7	509.25	510.262	4.7102	[M-H]-	4.36269	3	0.6772	rp	-	10324077	HMDB0041047	-	-	3404.93	5750.93	5552.92	7237.2	5130.17	10293.7	11519.8	11138.9	11668.6	-	#N/A	1.54065
T3_positive	MW0159464	Zizyphine F	Heterocyclic compounds	Heterocyclic compounds	C32H47N5O6	597.364	597.353	4.3151	[M+]+	20.8233	3	0.5857	rp	55839-64-0	11953941	-	-	C10016	1516.16	2009.17	1531.01	2426.39	2652.88	2709.76	1957.58	1958.1	1928.76	-	#N/A	1.54045
T3_positive	MW0150408	Gly-Leu-Ser	Amino acid and Its metabolites	Small Peptide	C11H21N3O5	293.174	275.148	2.056	[M+NH4]+	14.0413	3	0.7544	rp	403703-77-5	9993535	-	20395	-	3057.28	2659.15	4121.19	7102.35	6926.86	1117.28	5731.35	5607.27	5139.43	-	#N/A	1.53965
T3_positive	MW0124965	JWH 081 N-(5-hydroxypentyl)	Aldehyde,Ketones,Esters	Ketones	C25H25NO3	388.184	387.183	1.3548	[M+H]+	17.4085	3	0.7862	rp	-	91729706	-	-	-	59848.4	60394.4	35148.4	72072.1	79773.6	87151	88396.5	87403.7	87753.3	-	#N/A	1.53803
T3_negative	MW0150615	gomisin N	Heterocyclic compounds	Heterocyclic compounds	C23H28O6	399.189	400.189	1.9572	[M-H]-	22.3299	3	0.7961	rp	69176-52-9 | 82467-52-5 | 61281-37-6	158103	-	-	-	80022.5	168071	69728.4	126060	245458	117140	140851	138128	117824	-	#N/A	1.53752
T3_positive	MW0015906	Armillarin	Terpenoids	Sesquiterpenoids	C24H30O6	453.175	414.204	0.847	[M+K]+	0.576528	4	0.7358	rp	83329-14-0	134206	HMDB0039380	-	-	1027.87	6543.93	3679.76	7097.65	1529.08	8605.51	2896.11	2964.82	2967.93	-	#N/A	1.53154
T3_negative	MW0158364	Tyr-Ala-Thr-Asp	Amino acid and Its metabolites	Small Peptide	C20H28N4O9	467.17	468.186	3.732	[M-H]-	17.7386	3	0.8431	rp	-	-	-	255801	-	227728	253856	209730	252664	318509	486195	246166	250105	249928	-	#N/A	1.5295
T3_negative	MW0154517	N-isovaleryl-L-homoserine lactone	Aldehyde,Ketones,Esters	Esters	C9H15NO3	244.119	185.105	4.3013	[M+CH3COO]-	2.48047	3	0.7643	rp	-	71627311	-	-	C20673	76042	24206.3	67378.3	87366.6	91920.5	77038	19485.7	16992	18932	-	#N/A	1.52914
T3_negative	MW0168683	Aconitic acid	Organic acid and Its derivatives	Organic acid and Its derivatives	C6H6O6	173.009	174.016	0.8073	[M-H]-	0.592561	2	0.8008	rp	-	309	HMDB0247961	-	-	690157	775001	821869	1.17276e+06	1.22707e+06	1.09001e+06	1.16648e+06	1.15127e+06	1.17451e+06	-	#N/A	1.52593
T3_positive	MW0063483	scytophycin C	Heterocyclic compounds	Heterocyclic compounds	C45H75NO11	828.516	805.534	4.0204	[M+Na]+	10.5788	3	0.7632	rp	-	10328022	-	-	-	49517.6	55737.1	46951.6	71003.1	86618.2	74057.4	64736	64905.8	65507.2	-	#N/A	1.52214
T3_negative	MW0150921	His-Glu-Ile-Glu	Amino acid and Its metabolites	Small Peptide	C22H34N6O9	525.231	526.239	2.0464	[M-H]-	1.33925	2	0.9076	rp	-	-	-	152822	-	337352	191500	219888	289247	423830	426260	202457	228889	229138	-	#N/A	1.52167
T3_negative	MW0137585	DL-Carbidopa	Heterocyclic compounds	Heterocyclic compounds	C10H14N2O4	225.088	226.095	2.0819	[M-H]-	1.56461	2	0.8408	rp	-	2563	HMDB0246122	-	-	545566	560165	474714	491294	1.419e+06	488467	500585	501645	503600	-	#N/A	1.51778
T3_negative	MW0107123	Roxadustat	Benzene and substituted derivatives	Benzene and substituted derivatives	C19H16N2O5	351.086	352.106	1.4604	[M-H]-	8.94384	3	0.7354	rp	808118-40-3	11256664	-	-	-	7632.11	32358.9	5097.82	25916.5	19052.9	23406.7	25436	23855.2	24217.1	-	#N/A	1.51648
T3_positive	MW0149512	Geissospermine	Alkaloids	Alkaloids	C40H48N4O3	633.37	632.373	4.0902	[M+H]+	16.7012	3	0.6606	rp	427-01-0	5281401	-	-	C09200	17559.8	20083.7	12516.4	22922	27671.2	24872.4	19075.7	18966.5	19033	-	#N/A	1.5045
T3_negative	MW0144310	Acrophylline	Heterocyclic compounds	Heterocyclic compounds	C17H17NO3	282.109	283.121	1.9403	[M-H]-	7.80675	3	0.7993	rp	18904-40-0	87840	-	-	-	62228.7	82728.1	68553.4	96389.8	121419	103331	103184	105662	105159	-	#N/A	1.50409
T3_positive	MW0162206	4-Hydroxyglutamate semialdehyde	Organic acid and Its derivatives	Organic acid and Its derivatives	C5H9NO4	214.006	147.053	0.7596	[M-2H+3Na]+	1.4	2	0.9223	rp	-	25201126	-	-	-	2236.85	786.88	2391.3	3119.69	2808	2210.02	2813.2	2801.91	2891.67	-	#N/A	1.5028
T3_positive	MW0113755	6-Methyl-5-hepten-2-one	Aldehyde,Ketones,Esters	Ketones	C8H14O	109.1	126.105	4.1594	[M+H-H2O]+	2.37276	3	0.873	rp	110-93-0	9862	HMDB0035915	-	C07287	4608.16	6520.17	4926.92	8192.77	9540.13	6338.98	7991.15	8157.73	8046.8	-	#N/A	1.49932
T3_negative	MEDN0781	6-keto-PGF1α	Hormones and hormone related compounds	Hormones and hormone related compounds	C20H34O6	369.228	370.236	5.3489	[M-H]-	0.0560006	1a	0.8495	rp	58962-34-8	5280888	HMDB0002886	6782	C05961	3502.53	6079.3	4639.95	8717.26	9011.45	3592.4	6696.08	6794.4	6235.35	ko00590,ko01100	#N/A	1.49919
T3_negative	MW0107831	Leucyl-leucyl-tyrosine	Amino acid and Its metabolites	Small Peptide	C21H33N3O5	442.218	407.242	4.6693	[M+Cl]-	20.574	3	0.5706	rp	-	88513	HMDB0304804	-	C11331	61340.1	55097.3	73726.6	81119.1	111380	92025.9	81856.8	79720.2	79366.8	-	#N/A	1.49621
T3_positive	MW0010655	Secoisolariciresinol diglucoside	Lignans and Coumarins	Lignans	C32H46O16	687.294	686.279	1.7184	[M+H]+	8.2025	3	0.666	rp	158932-33-3 | 148244-82-0	9917980	-	85005	-	66055.8	64251.3	59758.2	89990.9	88188.8	105768	106466	106937	106458	-	#N/A	1.49395
T3_positive	MW0007319	Hippuric acid	Organic acid and Its derivatives	Organic acid and Its derivatives	C9H9NO3	197.092	179.058	1.9668	[M+NH4]+	1.42309	3	0.6637	rp	495-69-2	464	HMDB0000714	1301	C01586	2992.29	3560.93	3562.13	5411.6	5209.1	4472.49	4958.75	4964.4	4956.16	-	#N/A	1.49211
T3_positive	MW0123505	Decoquinate	Heterocyclic compounds	Heterocyclic compounds	C24H35NO5	418.245	417.252	1.6222	[M+H]+	4.3184	3	0.8808	rp	-	29112	HMDB0250922	-	-	4203.2	3464.74	2697.69	4517.67	4628.99	6300.4	5608.44	5925.62	6257.52	-	#N/A	1.49022
T3_negative	MW0114065	Chlorogenic Acid	Organic acid and Its derivatives	Organic acid and Its derivatives	C16H18O9	389.072	354.095	2.4367	[M+Cl]-	18.384	3	0.6954	rp	202650-88-2	1794427	HMDB0003164	3498	C00852	475213	267786	246494	411970	536775	525767	362242	362998	363207	ko00940,ko00941,ko00945,ko01110	#N/A	1.49017
T3_positive	MW0126000	Oxibendazole	Benzene and substituted derivatives	Benzene and substituted derivatives	C12H15N3O3	267.149	249.111	1.6603	[M+NH4]+	21.7762	3	0.6272	rp	20559-55-1	4622	-	44351	C73898	5987.04	6006.12	6454.34	10988.2	7513.47	8985.68	8949.62	9708.4	9589.42	-	#N/A	1.49003
T3_negative	MW0012973	1-Palmitoyl-2-oleoyl-sn-glycero-3-phosphate	GP	PA	C37H71O8P	719.487	674.489	7.1925	[M+HCOO]-	0.857799	3	0.5668	rp	-	5283523	HMDB0007859	-	C00416	39392.8	48755.8	42800	29738.7	27612.7	137486	30531.1	30333	28771.6	ko00561,ko00564,ko01100,ko01110,ko04024,ko04070,ko04072,ko04666,ko04912,ko04975,ko05200,ko05212,ko05231	#N/A	1.48789
T3_negative	MW0118547	3-Pyridinemethanol	Alcohol and amines	Alcohols	C6H7NO	111.009	109.053	1.1418	[M-H]-	2.3696	3	0.7653	rp	-	7510	HMDB0245980	-	-	678639	864855	853995	1.10357e+06	1.25364e+06	1.20722e+06	956530	962949	956338	-	#N/A	1.48673
T3_positive	MEDP1610	Proline betaine	Amino acid and Its metabolites	Amino acid derivatives	C7H13NO2	144.101	143.095	0.8605	[M+H]+	4.32603	3	0.7026	rp	471-87-4	115244	HMDB0004827	7089	C10172	4101.46	3988.75	4533	4106.86	7621.43	7029.46	4819.55	4764.97	4787.98	-	#N/A	1.48597
T3_negative	MW0009749	Sinequan	Heterocyclic compounds	Heterocyclic compounds	C19H21NO	278.141	279.162	5.4054	[M-H]-	4.7853	3	0.6913	rp	1668-19-5 | 3607-34-9	667477	HMDB0015273	2463	C06971	786.03	931.18	3389.6	3292.26	4076.62	216.83	3547.6	3698.77	3716.22	-	#N/A	1.48541
T3_positive	MW0149677	Gln-Glu-Asp-Glu-Arg	Amino acid and Its metabolites	Small Peptide	C25H41N9O13	676.292	675.282	2.3184	[M+H]+	1.24412	3	0.8975	rp	-	-	-	264927	-	19131.5	9538.25	17718.2	26986.1	20938.7	20973.3	18533.2	18512	19057.3	-	#N/A	1.48526
T3_negative	MW0168533	(7E)-28-hydroxy-17-[4-hydroxy-5-(2-methoxy-6-methylbenzoyl)oxy-6-methyloxan-2-yl]oxy-3,22-dimethyl-23,26-dioxo-24,27-dioxapentacyclo[23.2.1.01,6.013,22.016,21]octacosa-4,7,14,25(28)-tetraene-4-carboxylic acid	Others	Others	C44H54O13	789.333	790.356	2.1703	[M-H]-	24.5292	3	0.6292	rp	-	102571682	-	-	-	319402	101342	203943	290252	343624	292595	238224	238706	233413	-	#N/A	1.4831
T3_negative	MW0146384	Astragaloside II	Heterocyclic compounds	Heterocyclic compounds	C43H70O15	825.47	826.471	3.873	[M-H]-	1.47159	3	0.5409	rp	91739-01-4	13996693	-	-	C17798	109726	108060	102151	151432	161509	160244	131348	131457	129386	-	#N/A	1.479
T3_positive	MW0158577	Tyr-Phe-Thr	Amino acid and Its metabolites	Small Peptide	C22H27N3O6	430.195	429.19	1.4403	[M+H]+	1.76926	3	0.8791	rp	-	145458739	-	18608	-	98656.6	89803.7	113318	125676	197144	123168	130715	128885	130138	-	#N/A	1.47787
T3_positive	MW0123256	Cefditoren	Others	Medicine	C19H18N6O5S3	507.053	506.05	0.6319	[M+H]+	5.77034	4	0.8747	rp	117467-28-4	9870843	HMDB0015199	-	-	2604.48	2011.28	2006.06	3064.49	3757.21	2951.23	5889.9	5885.37	5802.29	-	#N/A	1.47587
T3_negative	MW0126149	Pipemidic acid	Organic acid and Its derivatives	Organic acid and Its derivatives	C14H17N5O3	605.259	303.133	2.5433	[2M-H]-	14.2265	3	0.8095	rp	51940-44-4	4831	HMDB0041989	-	-	1.3357e+06	1.14477e+06	770830	675879	2.06245e+06	2.0596e+06	580569	591790	610395	-	#N/A	1.47569
T3_negative	MW0168601	4-Hydroxybenzaldehyde	Benzene and substituted derivatives	Benzene and substituted derivatives	C7H6O2	121.03	122.037	3.695	[M-H]-	0.198024	2	0.9882	rp	123-08-0	126	HMDB0011718	-	C00633	56461.2	57553.2	53125.5	76534.5	84018.5	86051.6	70533.8	71119.2	70610.6	ko00363,ko00623,ko00627,ko01061,ko01100,ko01120	#N/A	1.47544
T3_positive	MW0150283	Gly-Ala-Asn-Phe-Glu	Amino acid and Its metabolites	Small Peptide	C23H32N6O9	537.233	536.223	3.3301	[M+H]+	6.04873	2	0.9253	rp	-	-	-	264595	-	12503.6	16226	13319.1	16970.5	23486	21581.2	11120.4	11498	12254.1	-	#N/A	1.47538
T3_positive	MW0110439	Valylcysteine	Amino acid and Its metabolites	Small Peptide	C8H16N2O3S	220.081	220.088	0.9408	[M+]+	19.0104	3	0.6856	rp	160070-15-5	10421020	HMDB0029124	-	-	3841.36	2751.06	3585.42	5031.18	5213.41	4770.15	6750.08	6569.71	6765.35	-	#N/A	1.47524
T3_negative	MW0169311	Isocitric acid	Organic acid and Its derivatives	Organic acid and Its derivatives	C6H8O7	191.02	192.027	0.8096	[M-H]-	2.51125	2	0.9515	rp	320-77-4	1198	HMDB0000193	3328	C00311	2.22427e+07	2.42811e+07	3.10292e+07	3.78747e+07	3.84827e+07	3.79871e+07	3.69714e+07	3.68156e+07	3.74619e+07	ko00020,ko00630,ko00720,ko01060,ko01061,ko01062,ko01063,ko01064,ko01065,ko01066,ko01070,ko01100,ko01110,ko01120,ko01200,ko01210,ko01230,ko01240,ko04922,ko05230	#N/A	1.47441
T3_positive	MW0108473	N-(N-(3-carboxyoxirane-2-carbonyl)leucyl)isoamylamine	Alcohol and amines	Amines	C15H26N2O5	315.188	314.184	1.6833	[M+H]+	3.29287	2	0.9035	rp	76684-89-4	123664	-	44982	-	34626.4	48995.6	42461.3	65266.3	55377.5	64953.4	60379	58652.9	58425.3	-	#N/A	1.47202
T3_negative	MW0105314	5-Hydroxylysine	Amino acid and Its metabolites	Amino acid derivatives	C6H14N2O3	161.093	162.1	0.6081	[M-H]-	0.15	3	0.5197	rp	1190-94-9	3032849	HMDB0000450	5439	C16741	54394.2	84913.6	43669	77698.2	103497	88007.6	70693	67888.5	68305.9	ko00310,ko01100	#N/A	1.47124
T3_positive	MEDP0585	FFA(18:4)	FA	Oxidized lipids	C18H28O2	277.216	276.209	5.4106	[M+H]+	1.00734	3	0.6995	rp	2012-14-8	5312508	HMDB0247623	35194	C16300	3055.81	4812.24	4260.87	3865.96	8238.11	5736.38	3926.63	3903.97	3984.07	ko00592,ko01110	#N/A	1.4709
T3_negative	MW0000302	Irinotecan	Heterocyclic compounds	Heterocyclic compounds	C33H38N4O6	631.273	586.279	4.6198	[M+HCOO]-	5.24095	3	0.6594	rp	100286-90-6	60838	HMDB0014900	-	C16641	118369	104511	240514	149128	278628	253501	182201	169032	185263	ko00983	#N/A	1.47015
T3_positive	MW0151046	His-Phe-Ile	Amino acid and Its metabolites	Small Peptide	C21H29N5O4	454.193	415.222	2.5314	[M+K]+	3.8666	3	0.7442	rp	-	145455935	-	23345	-	17943.8	14842.8	14999.6	27407.9	22744.7	20058.2	14250.5	14094.4	13303	-	#N/A	1.46927
T3_positive	MW0126847	Trans-Zeatin	Heterocyclic compounds	Heterocyclic compounds	C10H13N5O	266.131	219.112	2.0544	[M+HCOO+2H]+	15.1	3	0.8508	rp	1637-39-4	449093	HMDB0012204	-	C00371	46164.4	49954.3	50525	69214.2	74879.2	71339.4	62352.2	62567.7	64287.9	ko00908,ko01060,ko01070,ko01100,ko01110,ko04075	#N/A	1.46909
T3_negative	MW0104774	2-Hydroxyethanesulfonic acid	Organic acid and Its derivatives	Sulfonic acids	C2H6O4S	146.966	125.999	8.9498	[M+Na-2H]-	18.2	3	0.7478	rp	107-36-8	7866	HMDB0003903	6987	C05123	51897.8	25653.4	51338.3	77325.7	91066.2	20561.2	45774.8	45092.8	41625.4	ko00430,ko01100	#N/A	1.46601
T3_positive	MW0109516	R-1 Methanandamide Phosphate	Alcohol and amines	Amines	C23H40NO5P	464.258	441.264	2.6758	[M+Na]+	7.26296	3	0.7798	rp	649569-33-5	35026345	-	44887	-	10438.3	524.06	2841.92	8283.87	9934.17	1994.81	11899.8	11912.1	12100.9	-	#N/A	1.46425
T3_positive	MW0153023	Lys-Leu-Ala	Amino acid and Its metabolites	Small Peptide	C15H30N4O4	331.233	330.227	1.3977	[M+H]+	0.310338	3	0.891	rp	-	13968430	-	21614	-	51056.5	39481.5	43910	48088.2	90861.6	57650.9	49955.4	50594.2	50588.8	-	#N/A	1.46228
T3_negative	MW0006903	Sodium 5-(diphenylphosphinoyl)pentanoate	Organic acid and Its derivatives	Organic acid and Its derivatives	C17H18NaO3P	361.125	324.089	2.6055	[M+CH3COO]-	3.6662	3	0.7559	rp	-	46907972	-	45330	-	221239	230879	358699	175413	533771	476034	230142	253493	251431	-	#N/A	1.46176
T3_negative	MW0142096	2,6-Dibromohydroquinone	Benzene and substituted derivatives	Phenolics	C6H4Br2O2	317.852	267.856	9.7819	[M+Cl+NH3]-	5000.32	3	0.792	rp	3333-25-3	76852	-	-	-	8679.15	13127.1	24177	17636	13461.5	36035.4	13302.7	13084	12965.7	-	#N/A	1.45994
T3_positive	MW0162669	(3R)-7-[[4-[[(1S)-4-[2-[4-[[5-(azaniumylmethyl)furan-3-yl]methoxy]phenyl]ethylamino]-1-carboxylato-4-oxobutyl]amino]-1-carboxylato-4-oxobutyl]amino]-7-oxoheptane-1,3,4-tricarboxylate	Others	Others	C34H40N4O15-4	745.245	744.249	0.6501	[M+H]+	6.74093	4	0.6069	rp	-	25243929	-	-	-	1694.3	1507.42	675.83	2618.26	2533.68	504.9	2599.45	2570.37	2547.58	-	#N/A	1.45887
T3_negative	MW0168858	Boldine	Heterocyclic compounds	Heterocyclic compounds	C19H21NO4	326.135	327.147	3.3585	[M-H]-	11.279	2	0.8716	rp	476-70-0	10154	-	-	C09365	68391.5	20871.1	57221.5	65859.4	77548	69960.6	75021.7	74659.2	71881.3	-	#N/A	1.45659
T3_positive	MW0105632	Antanapeptin A	Benzene and substituted derivatives	Benzene and substituted derivatives	C41H60N4O8	736.433	736.441	3.7751	[M+]+	14.9747	3	0.6916	rp	-	15546250	-	65449	-	335074	326080	302124	451047	483951	467736	365770	368552	365890	-	#N/A	1.45621
T3_negative	MW0006484	3'-Carbamoyl-6-hydroxybiphenyl-3-yl cyclohexylcarbamate	Benzene and substituted derivatives	Benzene and substituted derivatives	C20H22N2O4	353.146	354.158	2.1885	[M-H]-	13.4647	2	0.8343	rp	-	53394762	-	96641	-	571056	562898	528280	563816	1.17797e+06	677191	558581	556982	556998	-	#N/A	1.45526
T3_negative	MW0108641	N-Acetylleucine	Amino acid and Its metabolites	Amino acid derivatives	C8H15NO3	172.098	173.105	3.5536	[M-H]-	0.123603	2	0.9677	rp	1188-21-2	70912	HMDB0011756	-	C02710	227324	225125	206200	280680	339780	337452	262999	262617	262480	-	#N/A	1.45436
T3_negative	MW0111860	1-Phenyl-1,3-heptadecanedione	Aldehyde,Ketones,Esters	Ketones	C23H36O2	343.274	344.272	6.8246	[M-H]-	24.9461	3	0.6657	rp	-	23036635	HMDB0035582	-	-	38936.4	16757.5	43295.5	46341.7	52822.5	44671.3	41164.8	42092.1	43107.6	-	#N/A	1.45304
T3_negative	MW0152147	Latifoline	Alkaloids	Alkaloids	C20H27NO7	392.178	393.179	4.1774	[M-H]-	14.3679	3	0.6435	rp	6029-86-3	5281736	-	-	C10344	229923	188806	148637	110374	364988	348924	151941	153697	151862	-	#N/A	1.45283
T3_positive	MW0122165	6-fluoro-3H-isobenzofuran-1-one	Benzene and substituted derivatives	Benzene and substituted derivatives	C8H5FO2	170.061	152.027	1.3917	[M+NH4]+	0.89425	4	0.7281	rp	23932-84-5	11171082	-	-	-	365.06	399.97	597.89	373.59	745.85	859.74	1245.54	1200.89	1218.27	-	#N/A	1.45216
T3_negative	MW0053977	Hydrocortisone hemisuccinate	Hormones and hormone related compounds	Hormones and hormone related compounds	C25H34O8	497.199	462.225	1.9934	[M+Cl]-	4.79325	3	0.6454	rp	2203-97-6 | 125-04-2 | 83784-20-7	16623	-	41880	-	454749	741137	742687	866529	1.00994e+06	935392	877845	888801	886607	-	#N/A	1.45048
T3_negative	MW0150157	Glu-Thr-Asp-Arg	Amino acid and Its metabolites	Small Peptide	C19H33N7O10	500.22	519.229	2.4724	[M-H2O-H]-	13.9361	3	0.6742	rp	-	-	-	133934	-	315314	276671	643891	565165	641717	579169	548522	549830	551159	-	#N/A	1.44517
T3_positive	MW0142394	2-Hydroxy-6-oxo-6-(2-hydroxyphenyl)-hexa-2,4-dienoate	Aldehyde,Ketones,Esters	Esters	C12H10O5	217.048	234.053	8.9578	[M+H-H2O]+	3.3	3	0.8407	rp	-	135398753	-	-	C07731	3427.01	4126.64	3238.97	5249.5	5069.19	5277.21	4270.44	4276.84	4124.23	ko00621,ko01100,ko01120,ko01220	#N/A	1.44505
T3_positive	MW0006566	Chrysophanol	Benzene and substituted derivatives	Benzene and substituted derivatives	C15H10O4	255.065	254.058	4.7167	[M+H]+	5.21131	2	0.9346	rp	481-74-3	10208	HMDB0030670	-	C10315	1648.71	2782.48	2111.56	2143.92	3895.6	3411.25	2491.52	2852.24	2680.15	-	#N/A	1.44446
T3_positive	MW0109339	Pro-Tyr	Amino acid and Its metabolites	Small Peptide	C14H18N2O4	243.117	278.127	1.5087	[M+H-2H2O]+	9.40049	3	0.6065	rp	19786-36-8	152264	HMDB0029029	23717	-	8145.19	5958.16	6188.78	8748.4	11981.4	8560.41	10879.8	11002.1	10874.7	-	#N/A	1.44343
T3_positive	MW0114364	Dronedarone hydrochloride	Others	Medicine	C31H45ClN2O5S	615.274	592.274	1.7713	[M+Na]+	5.45167	4	0.8807	rp	141625-93-6	219025	-	-	-	35217.4	33848.2	29452.5	44900.5	37373.8	59765.4	51885.9	53459	52861.9	-	#N/A	1.44176
T3_negative	MW0144017	8,12-Diethylbacteriochlorophyllide d	Heterocyclic compounds	Heterocyclic compounds	C34H36MgN4O4	587.25	588.259	1.549	[M-H]-	1.62685	2	0.9362	rp	-	124201680	-	-	C21432	256597	358843	312204	366238	541813	427649	352786	356524	348467	ko00860	#N/A	1.43988
T3_negative	MW0109170	Phe-Gly	Amino acid and Its metabolites	Small Peptide	C11H14N2O3	281.112	222.1	1.3983	[M+CH3COO]-	5.60252	3	0.6902	rp	721-90-4	6992304	HMDB0028995	-	-	33292.8	32964.4	36866	47495.4	63796.9	37182.2	53227.3	52783.9	52802.8	-	#N/A	1.43978
T3_positive	MW0119543	3-cyclohexyl-6-[4-[3-(trifluoromethyl)phenyl]-1-piperazinyl]-1H-pyrimidine-2,4-dione	Aldehyde,Ketones,Esters	Ketones	C21H25F3N4O2	445.184	422.193	1.7184	[M+Na]+	2.27574	4	0.6962	rp	-	45100448	-	-	-	12846.5	12121.1	6714.07	15862.6	12862.2	16747	19316.2	18997.3	18933.8	-	#N/A	1.43527
T3_positive	MW0145548	Arg-Tyr-Phe	Amino acid and Its metabolites	Small Peptide	C24H32N6O5	484.239	484.243	1.9755	[M+]+	8.69544	3	0.7361	rp	-	16222277	-	23331	-	53294.7	33037	39739.7	58683.2	58056.9	63845.1	59406.2	61781.1	61315.7	-	#N/A	1.4324
T3_positive	MW0155987	Pro-Ser-Asn	Amino acid and Its metabolites	Small Peptide	C12H20N4O6	317.146	316.138	0.99	[M+H]+	0.796821	3	0.8255	rp	-	145457567	-	21162	-	26500	29723.2	25157.8	25603.8	57795.5	32844.9	44848.5	44579.6	43992.9	-	#N/A	1.42839
T3_negative	MEDN0109	Hyodeoxycholic acid	Bile acids	Bile acids	C24H40O4	391.284	392.293	6.3815	[M-H]-	4.17662	1a	0.9246	rp	83-49-8	9963687	HMDB0000733	-	-	14586.4	17282.8	9503.01	17010.9	21740.7	20227.8	15872.4	15909.8	15451.1	-	#N/A	1.42558
T3_positive	MW0008967	Z-L-Phe chloromethyl ketone	Benzene and substituted derivatives	Benzene and substituted derivatives	C18H18ClNO3	354.079	331.098	2.4064	[M+Na]+	17.2869	3	0.6666	rp	26049-94-5	99625	-	44317	-	2270.24	2468.31	2878.07	3921.43	3229.59	3696.74	2999.37	3004.15	3009.44	-	#N/A	1.42422
T3_negative	MW0142365	2-Hydroxy-2H-benzo[h]chromene-2-carboxylate	Organic acid and Its derivatives	Organic acid and Its derivatives	C14H10O4	223.029	242.058	6.2078	[M-H2O-H]-	27.525	3	0.6353	rp	-	443193	-	-	C11425	2.30699e+06	1.84143e+06	2.10191e+06	2.58808e+06	3.3168e+06	2.97009e+06	2.57348e+06	2.5705e+06	2.59159e+06	ko00624,ko01100,ko01120,ko01220	#N/A	1.41992
T3_positive	MEDP1664	Glu-Leu-Arg	Amino acid and Its metabolites	Small Peptide	C17H32N6O6	417.244	416.238	1.6134	[M+H]+	0.680226	2	0.9353	rp	-	25217475	-	-	-	39809.7	42691.9	17779.9	62938.9	40585	38703.9	52458.1	52343.2	52908.9	-	#N/A	1.41829
T3_positive	MW0109475	Pyroglutamylglutamyllysine	Amino acid and Its metabolites	Small Peptide	C16H26N4O7	404.21	386.18	1.8954	[M+NH4]+	0.37325	4	0.7408	rp	-	91746344	-	-	-	86408.3	75597.7	83045.2	41973.9	144014	160760	104681	102838	102703	-	#N/A	1.415
T3_negative	MW0144138	9alpha-Chlorocortisol acetate	Aldehyde,Ketones,Esters	Esters	C23H31ClO6	438.186	438.181	4.6333	[M-]-	15.2015	3	0.6141	rp	29042-01-1	228787	-	-	-	12711	16476.2	6668.65	11108.8	33452.3	6170.06	13944.4	18094.2	16543.1	-	#N/A	1.41487
T3_positive	MEDL00396	Chloramphenicol palmitate	Organic acid and Its derivatives	Organic acid and Its derivatives	C27H42Cl2N2O6	543.242	560.242	1.7184	[M+H-H2O]+	2.34983	3	0.8463	rp	530-43-8 | 125637-16-3	443382	-	-	-	215101	230317	207833	296705	271400	355699	333651	334259	338431	-	#N/A	1.41417
T3_negative	ZINC14447816	7-Hydroxy-2,5-dimethyl-4H-1-benzopyran-4-one	Benzene and substituted derivatives	Benzene and substituted derivatives	C11H10O3	225.027	190.063	6.2078	[M+Cl]-	14.142	3	0.5833	rp	38412-47-4	5316891	HMDB0040326	-	-	268830	216465	244926	301092	382043	346638	301365	301093	303285	-	#N/A	1.41022
T3_negative	MW0049216	Deoxycholic acid	Bile acids	Bile acids	C24H40O4	391.285	392.293	7.0174	[M-H]-	1.66752	2	0.9418	rp	83-44-3	222528	HMDB0000626	265	C04483	2820.97	3270.57	3360.21	4952.1	4191.14	4183.93	4063.78	4005.31	4062.32	ko00121,ko04976	#N/A	1.41002
T3_negative	MW0168488	2-Chloro-3-Deazaadenosine	Benzene and substituted derivatives	Benzene and substituted derivatives	C11H13ClN4O4	300.072	300.062	2.1708	[M-]-	19.3703	3	0.5918	rp	40656-71-1	21854299	-	96551	-	217524	205961	208242	258275	325300	306349	265204	274771	269537	-	#N/A	1.40872
T3_positive	MW0148993	(1R,4R,4'R,5S,5'S,6R,6'S,7R,9R,11R,12R,13S,14S)-12-[(2S,3R,4S,6R)-4-(Dimethylamino)-3-hydroxy-6-methyloxan-2-yl]oxy-4-ethyl-5,5',6,11-tetrahydroxy-4'-methoxy-4',5,6',7,9,11,13-heptamethylspiro[3,15,17-trioxabicyclo[12.4.0]octadecane-16,2'-oxane]-2,8-dione	Aldehyde,Ketones,Esters	Esters	C37H65NO14	730.438	747.441	4.2293	[M+H-H2O]+	0.732003	3	0.6476	rp	-	49787010	-	-	C06634	5635.1	11847.4	7488.81	9238.5	13938.5	11956.3	9608.12	9812.96	9799.22	ko00522,ko01110	#N/A	1.40694
T3_positive	MW0155379	Phe-Tyr-Gln	Amino acid and Its metabolites	Small Peptide	C23H28N4O6	456.202	456.201	1.9879	[M+]+	2.30804	3	0.7318	rp	-	145457347	-	22106	-	17324.2	23163.2	28380.7	40105.5	30999.7	25782.6	25982.7	24240.4	23040.1	-	#N/A	1.40686
T3_negative	MW0141646	5-Heptenoic acid,7-[(1R,2R,3R,5S)-3,5-dihydroxy-2-[(1E,3S)-3-hydroxy-5-[3-(trifluoromethyl)phenyl]-1-penten-1-yl]cyclopentyl]-,(5Z)-	Hormones and hormone related compounds	Hormones and hormone related compounds	C24H31F3O5	455.198	456.212	2.2416	[M-H]-	8.82047	3	0.854	rp	-	90471090	-	45726	-	341657	348599	515136	414197	690815	588220	378903	377622	389300	-	#N/A	1.40471
T3_negative	MW0017114	Cinncassiol C1 19-glucoside	Others	Medicine	C26H38O12	541.226	542.236	2.5789	[M-H]-	4.82373	3	0.7181	rp	-	131751676	HMDB0035167	-	-	507034	579312	297667	581592	744082	617056	557865	553724	561868	-	#N/A	1.40369
T3_positive	MW0159080	Val-Leu-Tyr	Amino acid and Its metabolites	Small Peptide	C20H31N3O5	411.257	393.226	2.3713	[M+NH4]+	6.61401	3	0.6454	rp	-	25167628	-	22406	-	23744.5	25141.2	15362	35349.1	22197.8	32544.9	30407.8	30821.7	28451.2	-	#N/A	1.40226
T3_positive	MW0142857	3-Buten-1-amine	Alcohol and amines	Amines	C4H9N	72.0804	71.0735	1.1181	[M+H]+	1.73593	3	0.8199	rp	2524-49-4 | 783295-28-3	443732	-	-	C12244	47189.6	43812.5	32331.3	50608	63830.6	58493.7	83156.4	81014.7	84838.1	-	#N/A	1.40215
T3_negative	MW0134170	5,7-dihydroxy-6-[3,4,5-trihydroxy-6-(hydroxymethyl)oxan-2-yl]-8-(3,4,5-trihydroxyoxan-2-yl)-2-(2,4,5-trihydroxyphenyl)-4H-chromen-4-one	Aldehyde,Ketones,Esters	Ketones	C26H28O16	595.13	596.138	3.6508	[M-H]-	0.871017	3	0.7265	rp	-	131833265	HMDB0126883	-	-	114814	129000	125606	114925	174615	227042	250417	299769	243282	-	#N/A	1.39836
T3_negative	MW0001356	N-[[4-[(pyridin-2-ylamino)methyl]phenyl]methyl]pyridin-2-amine	Benzene and substituted derivatives	Benzene and substituted derivatives	C18H18N4	349.161	290.153	1.6201	[M+CH3COO]-	12.2855	3	0.7098	rp	55778-02-4	11565518	-	45578	-	2.71627e+06	2.57189e+06	5.2959e+06	5.69512e+06	6.60078e+06	2.4947e+06	4.48467e+06	4.59551e+06	4.01527e+06	-	#N/A	1.39744
T3_positive	MW0118001	2,5-Dimethylthiophene	Heterocyclic compounds	Heterocyclic compounds	C6H8S	135.029	112.035	1.8246	[M+Na]+	0.8225	4	0.7299	rp	638-02-8	12514	HMDB0032979	-	-	2515.3	1717.14	2341.01	3159.44	2867.42	3151.59	3469.14	3516.84	3537.01	-	#N/A	1.39629
T3_negative	MW0137550	Caffeoylmalic Acid	Phenolic acids	Phenolic acids	C13H12O8	355.067	296.053	2.792	[M+CH3COO]-	5.80272	3	0.691	rp	53755-04-7	6124299	HMDB0029318	-	-	137991	66178	121570	133671	165094	155929	132518	132889	132480	-	#N/A	1.39588
T3_negative	MW0052945	Fumagillin	Aldehyde,Ketones,Esters	Esters	C26H34O7	457.23	458.231	2.0287	[M-H]-	16.3856	2	0.8107	rp	23110-15-8 | 127913-45-5	6917655	-	53373	-	123595	159855	157251	126632	340612	147059	98250.8	96643.1	92772.3	-	#N/A	1.39392
T3_negative	MW0121922	6-Benzylaminopurine	Nucleotide and Its metabolites	Nucleotide and Its metabolites	C12H11N5	224.093	225.101	3.1993	[M-H]-	2.82689	3	0.7906	rp	1214-39-7	62389	HMDB0039238	-	C11263	281108	284316	314036	359637	451669	414187	354073	352902	354103	-	#N/A	1.39346
T3_positive	MW0055517	o-Xylene	Benzene and substituted derivatives	Benzene and substituted derivatives	C8H10	129.065	106.078	1.7817	[M+Na]+	6.874	4	0.6046	rp	-	7237	HMDB0059851	-	C07212	4992.41	4674.7	4806.46	6088.66	7210.96	6859.99	6807.67	6809.37	6742.65	ko00622,ko01100,ko01120,ko01220	#N/A	1.39286
T3_positive	MW0109382	Prolyl-Asparagine	Amino acid and Its metabolites	polypeptide	C9H15N3O4	212.102	229.106	1.4232	[M+H-H2O]+	1.4	3	0.753	rp	-	7408193	-	-	-	81166.1	74642.4	73564.2	114269	104977	99537.7	119447	119319	119765	-	#N/A	1.38981
T3_positive	MW0148095	Cysteinyl-Arginine	Amino acid and Its metabolites	Small Peptide	C9H19N5O3S	242.113	277.121	1.5087	[M+H-2H2O]+	15.198	3	0.6377	rp	-	9835322	HMDB0028769	-	-	74360.5	71493.5	59021.8	80888.7	97619.4	106056	112514	109548	109194	-	#N/A	1.38896
T3_positive	MW0012654	17-phenyl trinor Prostaglandin D2	Hormones and hormone related compounds	Hormones and hormone related compounds	C23H30O5	409.2	386.209	1.9489	[M+Na]+	4.5739	2	0.9233	rp	-	91746437	-	45421	-	40324.9	67622.3	56511.5	80645.7	66093.8	81431.5	78774.6	77617.3	74423.2	-	#N/A	1.38741
T3_positive	MW0145325	Arg-Gln-Gln	Amino acid and Its metabolites	Small Peptide	C16H30N8O6	431.231	430.229	2.3713	[M+H]+	9.58122	3	0.7985	rp	-	145453791	-	23527	-	47599	82216.9	68842.3	91326	92773	91237.6	65075.9	68418.4	64046.5	-	#N/A	1.38598
T3_negative	MW0014489	4-Hydroxybutyric acid	Organic acid and Its derivatives	Organic acid and Its derivatives	C4H8O3	207.087	104.047	1.6022	[2M-H]-	0.7	3	0.8394	rp	591-81-1	10413	HMDB0000710	5678	C01991	16857.4	6053.69	16034.2	23835.8	16180.2	13931.2	10322.7	9271.78	6304.11	-	#N/A	1.3852
T3_positive	MW0107737	Leu-Leu-Gly	Amino acid and Its metabolites	Small Peptide	C14H27N3O4	324.2	301.2	2.514	[M+Na]+	1.79095	3	0.7393	rp	4464-36-2	7019089	-	17297	-	5958.32	4473.29	4924.6	8716.25	7203.11	5345.43	5646.82	5509.29	5645.16	-	#N/A	1.38477
T3_positive	MW0155985	Pro-Pro-Tyr	Amino acid and Its metabolites	Small Peptide	C19H25N3O5	376.187	375.179	4.4868	[M+H]+	4.2589	3	0.8108	rp	-	9969713	-	19696	-	1549.02	1598.18	1240.98	1439.91	2011.07	2621.23	1997.18	1880.69	1917.96	-	#N/A	1.38377
T3_negative	MW0108639	N-Acetyl-L-glutamic acid	Amino acid and Its metabolites	Amino acid derivatives	C7H11NO5	170.046	189.064	1.2204	[M-H2O-H]-	0.7	2	0.913	rp	1188-37-0	70914	HMDB0001138	-	C00624	95423.9	121759	91488.7	78067.9	168786	178863	112461	120014	118171	ko00220,ko00470,ko01100,ko01110,ko01210,ko01230	#N/A	1.37919
T3_negative	MEDN1078	cis-EODA	FA	FFA	C18H34O3	297.243	298.251	7.8288	[M-H]-	0.463563	2	0.9338	rp	24560-98-3	119250	-	-	-	9747.5	9421.81	11517	12321.5	11959.5	17993.7	15185.6	14905.2	15252.4	-	#N/A	1.37764
T3_positive	MW0105680	Arg-Tyr-Arg	Amino acid and Its metabolites	Small Peptide	C21H35N9O5	532.232	493.276	1.3207	[M+K]+	2.26121	4	0.6965	rp	-	10185047	-	19991	-	3799.74	4786.31	4010.75	4348.89	2056.09	10939.1	4853.82	4903.23	4891.35	-	#N/A	1.37687
T3_negative	MW0123712	Dimethylthiambutene	Heterocyclic compounds	Heterocyclic compounds	C14H17NS2	262.072	263.08	4.087	[M-H]-	6.60053	3	0.7809	rp	-	10668	HMDB0061719	-	-	34883.9	33843.2	35393.7	37929.9	46134.7	59188.8	40413.9	39720.9	40107.4	-	#N/A	1.37584
T3_negative	MW0110483	(3R,4S)-3-acetamido-4-(diaminomethylideneamino)-2-[(1R,2R)-1,2,3-trihydroxypropyl]-3,4-dihydro-2H-pyran-6-carboxylic acid	Heterocyclic compounds	Heterocyclic compounds	C12H20N4O7	313.107	332.133	1.3629	[M-H2O-H]-	19.217	2	0.804	rp	-	58753595	HMDB0014698	-	-	76353.6	47787	40042.1	71693.2	59518.8	94486.8	75068.6	74052.6	74679.3	-	#N/A	1.37468
T3_negative	MW0159254	Val-Asn	Amino acid and Its metabolites	Small Peptide	C9H17N3O4	212.095	231.122	1.4435	[M-H2O-H]-	1.44909	3	0.6156	rp	66170-00-1	7020201	-	65302	-	6883.41	16438.9	14842.3	20089.3	17856.4	14484.9	13164.9	13671.2	14624.3	-	#N/A	1.3738
T3_negative	MW0149683	Gln-Glu-Leu-Glu	Amino acid and Its metabolites	Small Peptide	C21H35N5O10	516.231	517.238	2.4278	[M-H]-	0.0897949	2	0.9167	rp	-	-	-	208862	-	332237	224779	280413	312135	434461	403417	426003	451702	447960	-	#N/A	1.37327
T3_negative	MW0143058	3-Methyl-l-tyrosine	Amino acid and Its metabolites	Amino acid derivatives	C10H13NO3	194.083	195.089	6.8556	[M-H]-	1.15	3	0.8469	rp	17028-03-4 | 2370-57-2	159657	-	-	C20800	1240.16	1732.34	832.25	2053.36	1563.76	1607.56	2991.59	3379.04	2895.35	-	#N/A	1.3732
T3_negative	MW0156609	Senecivernine	Aldehyde,Ketones,Esters	Ketones	C18H25NO5	394.183	335.173	0.6199	[M+CH3COO]-	12.263	3	0.7143	rp	72755-25-0	442764	-	-	-	81424.8	114020	76801	73248.1	164510	135993	96003.1	91832.6	92487.4	-	#N/A	1.37284
T3_positive	MW0149786	Gln-Phe-Trp	Amino acid and Its metabolites	Small Peptide	C25H29N5O5	480.226	479.217	1.931	[M+H]+	4.14284	3	0.8218	rp	-	145455182	-	20886	-	108854	142883	108426	151665	167709	174715	152137	152420	154160	-	#N/A	1.37185
T3_negative	MEDP1505	5-Methoxy-L-Tryptophan	Amino acid and Its metabolites	Amino acid derivatives	C12H14N2O3	467.188	234.1	2.0464	[2M-H]-	9.28164	2	0.8645	rp	2504-22-5	151018	HMDB0002339	6631	-	453651	563660	528384	494390	1.09302e+06	532311	435589	439188	435694	-	#N/A	1.37137
T3_positive	MW0008802	N-Acetyl-Neuraminic Acid	Amino acid and Its metabolites	Amino acid derivatives	C11H19NO9	310.114	309.106	1.0604	[M+H]+	0.0337899	2	0.9098	rp	131-48-6 | 489-46-3	439197	HMDB0000230	-	C00270	18756.4	38754.2	38896.4	44229	41977	45628.6	45916.6	46463.9	43757	ko00520,ko00541,ko01100,ko01250	#N/A	1.36748
T3_positive	MEDP0545	2-Pyrrolidinone	Heterocyclic compounds	Heterocyclic compounds	C4H7NO	86.0593	85.0528	1.7184	[M+H]+	2.36323	2	0.9651	rp	616-45-5	12025	HMDB0002039	6452	C11118	1585.49	1192.43	1532.03	2686.16	1416.31	1777.77	2902.35	2827.05	2812.05	-	#N/A	1.36434
T3_positive	MW0108002	Lys-Gly-Lys	Amino acid and Its metabolites	Small Peptide	C14H29N5O4	332.237	331.222	1.4063	[M+H]+	13.8935	3	0.7891	rp	57625-90-8	444448	-	22627	-	7432.86	6951.22	6962	7288.1	7426.5	14405	6969.25	6973.51	6866.87	-	#N/A	1.36417
T3_positive	MW0156021	Pro-Trp-Val	Amino acid and Its metabolites	Small Peptide	C21H28N4O4	401.219	400.211	2.1961	[M+H]+	6.01257	3	0.8725	rp	-	145457616	-	21438	-	42048.2	60591.8	56500.8	85530.9	73944.8	57298.2	74963	72759.2	74836.2	-	#N/A	1.36215
T3_negative	MW0149636	Gln-Asn-Leu-Glu	Amino acid and Its metabolites	Small Peptide	C20H34N6O9	501.231	502.239	2.2062	[M-H]-	5.60243	2	0.9318	rp	-	-	-	212062	-	471888	668098	290088	563273	681222	698875	580954	569656	574915	-	#N/A	1.35893
T3_negative	MW0062166	Pregnenolone sulfate	Hormones and hormone related compounds	Hormones and hormone related compounds	C21H32O5S	791.381	396.197	5.4308	[2M-H]-	5.12777	3	0.7349	rp	-	105074	HMDB0060382	-	C18044	8251.76	6360.93	5134.89	8453.85	11181.2	7198.89	5806.8	6143.87	6079.27	ko00140,ko01100	#N/A	1.35885
T3_negative	MW0163943	1H-Indole-3-acetaldehyde, 5-methoxy-	Heterocyclic compounds	Indole and Its derivatives	C11H11NO2	229.099	189.079	3.6066	[M-H+CH3CN]-	3.75	3	0.5561	rp	22139-72-6	45479662	-	-	-	18851.7	27977.1	14640.2	27908.3	27422.5	28173.7	20011	20680.3	19762.8	-	#N/A	1.35848
T3_negative	MW0150162	Glu-Thr-His-Glu	Amino acid and Its metabolites	Small Peptide	C20H30N6O10	513.184	514.202	3.1461	[M-H]-	22.409	3	0.7206	rp	-	-	-	134003	-	550247	337738	286351	456332	589765	547747	448535	459462	460378	-	#N/A	1.35723
T3_negative	MW0157176	Spiredine	Terpenoids	Ditepenoids	C22H27NO3	412.195	353.199	5.2393	[M+CH3COO]-	9.0974	3	0.6879	rp	60062-45-5	11953914	-	-	C08711	12853.8	6423.81	15549.5	15024.7	20129.7	12087	10521	8312.94	9569.48	-	#N/A	1.35646
T3_negative	MW0124421	Indole-4-carboxaldehyde	Heterocyclic compounds	Indole and Its derivatives	C9H7NO	144.046	145.053	4.4448	[M-H]-	0.359421	2	0.9721	rp	1074-86-8	333703	-	96392	-	112696	106531	109858	136602	155737	153964	122718	124052	124105	-	#N/A	1.35619
T3_positive	MW0105496	Alanylarginine	Amino acid and Its metabolites	Small Peptide	C9H19N5O3	210.128	245.149	2.514	[M+H-2H2O]+	12.9665	3	0.6192	rp	-	9964828	HMDB0028681	-	-	2565.35	2154.16	3011.58	2902.56	4213.94	3360.37	2807.66	2711.23	2824.55	-	#N/A	1.35516
T3_positive	MW0107267	His-Met-Arg	Amino acid and Its metabolites	Small Peptide	C17H30N8O4S1	443.224	442.211	1.7892	[M+H]+	15.7723	3	0.8268	rp	-	145455911	-	17064	-	102400	104681	92965.6	142223	145180	118929	143087	146393	142483	-	#N/A	1.35423
T3_positive	MW0152588	Leucomycin A13	Aldehyde,Ketones,Esters	Esters	C41H69NO14	782.464	799.472	3.8453	[M+H-H2O]+	7.7369	3	0.6204	rp	78897-52-6	11954020	-	-	C14063	45555.6	30492.9	43175.7	51099.2	63093.1	47178	37610.4	37464.4	37404.8	-	#N/A	1.3535
T3_negative	MW0017110	NCGC00386033-01_C24H38O12_3-Buten-2-one, 4-[4-hydroxy-2,2,6-trimethyl-6-[[6-O-[(2S,3R,4R)-tetrahydro-3,4-dihydroxy-4-(hydroxymethyl)-2-furanyl]-beta-D-glucopyranosyl]oxy]cyclohexylidene]-	Alcohol and amines	Alcohols	C24H38O12	517.226	518.236	2.2416	[M-H]-	5.13472	3	0.5489	rp	108567-70-0	45360003	HMDB0038923	-	-	2.59053e+06	3.21452e+06	2.98487e+06	2.85089e+06	5.65132e+06	3.38594e+06	3.82455e+06	3.99107e+06	3.78644e+06	-	#N/A	1.35248
T3_negative	MW0122493	7-Hydroxyprochlorperazine	Heterocyclic compounds	Heterocyclic compounds	C20H24ClN3OS	388.126	389.133	3.575	[M-H]-	3.09723	3	0.8292	rp	52172-19-7	12333094	-	2116	-	66532	89171.9	86353.8	86268.1	128726	112335	107037	107484	101293	-	#N/A	1.35228
T3_positive	MW0150836	His-Arg-Lys-Glu	Amino acid and Its metabolites	Small Peptide	C23H40N10O7	569.314	568.308	3.582	[M+H]+	3.86817	2	0.9386	rp	-	-	-	157242	-	74237.4	95827.8	86934.3	105912	120512	121028	109030	109253	106384	-	#N/A	1.35196
T3_positive	MW0150524	Gly-Tyr-Tyr-Ser-Lys	Amino acid and Its metabolites	Small Peptide	C29H40N6O9	616.275	616.286	1.7713	[M+]+	15.3611	3	0.6944	rp	-	-	-	264188	-	10194	13043	7173.19	6458.92	16081.5	18539.2	18339	17899.3	17826.5	-	#N/A	1.35085
T3_negative	MW0123729	Dipiperamide C	Heterocyclic compounds	Heterocyclic compounds	C33H36N2O6	555.242	556.257	6.2612	[M-H]-	20.9805	3	0.6989	rp	-	10030613	HMDB0039457	-	-	1472.59	5272.28	6238.83	5439.15	6601.39	5496.24	7110.65	7253.98	7134.73	-	#N/A	1.35068
T3_positive	MW0103460	Adenosine thiamine diphosphate	Nucleotide and Its metabolites	Nucleotide and Its metabolites	C22H30N9O10P2S+	675.138	674.131	0.6501	[M+H]+	11.6325	4	0.7795	rp	-	53481915	HMDB0013647	-	-	4522.02	3893.01	2426.79	5489.39	5538.25	3612.43	7672.34	7472.59	7440.36	-	#N/A	1.35033
T3_negative	MW0103562	Floxuridine	Others	FDA	C9H11FN2O5	305.081	246.065	2.5966	[M+CH3COO]-	3.53887	3	0.6943	rp	50-91-9	5790	HMDB0014467	-	C11736	195049	213818	179383	231697	284056	278326	228097	236014	235745	ko00983	#N/A	1.3499
T3_negative	MW0143703	5-trans Fluprostenol	Hormones and hormone related compounds	Hormones and hormone related compounds	C23H29F3O6	457.193	458.192	2.7741	[M-H]-	2.67059	3	0.7616	rp	57968-83-9	51666586	-	45697	-	728145	300387	517573	649468	701294	735353	681084	662852	679610	-	#N/A	1.34927
T3_positive	MW0114068	Chloromethyl methyl ether	Others	Others	C2H5ClO	81.0163	80.0029	1.2344	[M+H]+	15.2887	3	0.6263	rp	107-30-2	7864	HMDB0031332	-	C19160	7602.8	6699.46	5555.51	8699.43	9499.12	8580.74	13043.7	12585.1	13044	-	#N/A	1.34855
T3_positive	MW0110077	Trp-Phe-Ala	Amino acid and Its metabolites	Small Peptide	C23H26N4O4	423.198	422.195	1.6658	[M+H]+	7.33439	3	0.7617	rp	-	101127825	-	19590	-	176775	165095	171678	225832	223692	241862	259623	260476	258353	-	#N/A	1.34629
T3_positive	MEDP0367	γ-Aminobutyric Acid	Amino acid and Its metabolites	Small Peptide	C4H9NO2	126.054	103.063	0.9458	[M+Na]+	4.175	1b	0.8329	rp	-	119	HMDB0000112	-	C00334	3139.39	1495.87	2240.43	2851.68	3101.26	3299.74	3194.72	3377.5	3509.09	ko00250,ko00330,ko00410,ko00650,ko00760,ko01100,ko01120,ko02024,ko04024,ko04080,ko04721,ko04723,ko04727,ko04742,ko04915,ko04929,ko05032,ko05033	#N/A	1.34571
T3_positive	MW0001712	1-Pyrenesulfonic acid	Benzene and substituted derivatives	Benzene and substituted derivatives	C16H10O3S	283.037	282.035	0.6685	[M+H]+	0.16225	4	0.746	rp	26651-23-0	101009	-	-	-	410.18	549.99	370.14	533.65	820.02	436.52	1101.19	984.58	1027.06	-	#N/A	1.34569
T3_positive	MW0157829	Thr-Trp-Tyr	Amino acid and Its metabolites	Small Peptide	C24H28N4O6	486.237	468.201	1.807	[M+NH4]+	17.3143	3	0.5545	rp	-	145458231	-	21023	-	105532	74359.2	90932	106807	113006	144609	109314	102705	104190	-	#N/A	1.34561
T3_positive	MW0151659	Ile-Val-Tyr	Amino acid and Its metabolites	Small Peptide	C20H31N3O5	416.201	393.226	1.3207	[M+Na]+	5.48624	3	0.6625	rp	-	11223118	-	23584	-	11804.1	22105.2	17945	11957.3	28411.5	29200.4	32982.8	28727.9	31338.1	-	#N/A	1.34163
T3_positive	MW0155719	Prepacifennol epoxide	Benzene and substituted derivatives	Phenolics	C15H21Br2ClO3	442.959	443.952	8.8059	[M+H]+	4.7179	3	0.596	rp	55304-01-3	356215	-	-	-	2476.24	2289.31	2928.6	3544.23	3413.72	3358.58	3797.88	3753.78	3609.62	-	#N/A	1.34083
T3_positive	MW0107874	L-Homoarginine	Amino acid and Its metabolites	Amino acids	C7H16N4O2	188.127	188.127	1.9668	[M+]+	1.76307	3	0.5729	rp	156-86-5	9085	HMDB0000670	5640	C01924	3939.66	4798.15	4346.17	4747.07	7245.32	5511.89	5178.62	5241.47	5219.32	-	#N/A	1.33784
T3_negative	MW0142242	2'-Aminobiphenyl-2,3-diol	Benzene and substituted derivatives	Benzene and substituted derivatives	C12H11NO2	222.06	201.079	5.0144	[M+Na-2H]-	15.8	3	0.6444	rp	-	441379	-	-	C08061	1475.71	1472.84	1032.06	801.86	2324.2	2194.02	1692.4	1712	1722.32	ko00621,ko01100,ko01120,ko01220	#N/A	1.3365
T3_positive	MW0152913	Lys-Asp-Trp	Amino acid and Its metabolites	Small Peptide	C21H29N5O6	448.219	447.212	1.807	[M+H]+	1.00532	2	0.9107	rp	-	145456620	-	17733	-	24375.5	48808.9	49128.6	48763.4	29858.7	84779.5	57595.5	63027.9	60056.5	-	#N/A	1.33593
T3_negative	MEDN0709	Carbazole	Heterocyclic compounds	Heterocyclic compounds	C12H9N	212.072	167.073	5.1668	[M+HCOO]-	4.69956	1b	0.6296	rp	-	6854	HMDB0249614	-	C08060	6248.83	7310.77	5831.28	5495.18	12543	7857	6812.35	6896.71	6716.93	ko00621,ko01100,ko01120,ko01220	#N/A	1.33543
T3_positive	MW0169515	2-Acetamido-2-Deoxy-D-Mannopyranose	Carbohydrates and Its metabolites	Sugars	C8H15NO6	186.073	221.09	0.776	[M+H-2H2O]+	7.7642	3	0.7451	rp	7772-94-3 | 1136-44-3	439281	HMDB0001129	-	C00645	8100.74	6070.88	7350.04	8508.88	10380.7	9787.73	11215.7	10902.3	11247.3	ko00520,ko00541,ko01100,ko01250	#N/A	1.33248
T3_negative	MW0138237	Geldanamycin	Heterocyclic compounds	Heterocyclic compounds	C29H40N2O9	559.271	560.273	2.2416	[M-H]-	10.5356	3	0.8678	rp	30562-34-6	5288382	-	45547	-	552135	649981	946476	965049	977436	918653	828062	825505	826208	-	#N/A	1.33163
T3_negative	MW0004001	3-Furoic acid	Organic acid and Its derivatives	Organic acid and Its derivatives	C5H4O3	111.009	112.016	0.8119	[M-H]-	0.466221	3	0.6987	rp	488-93-7	10268	HMDB0000444	5433	-	983417	1.39062e+06	1.4105e+06	1.7887e+06	1.71128e+06	1.53864e+06	1.61819e+06	1.59196e+06	1.62655e+06	-	#N/A	1.33137
T3_negative	MW0007527	Lucidin	Benzene and substituted derivatives	Benzene and substituted derivatives	C15H10O5	305.023	270.053	9.331	[M+Cl]-	2.05966	3	0.6717	rp	478-08-0	10163	-	-	-	22494.9	21139	12059.5	25882.5	23529.5	24661.8	17384.4	16005.5	14802.2	-	#N/A	1.33003
T3_negative	MW0137380	Apigenin 7-[glucuronyl-(1->2)-glucuronide] 4'-glucuronide	Flavonoids	Flavonoid	C33H34O23	797.148	798.149	0.5605	[M-H]-	4.90169	4	0.6413	rp	-	131752324	HMDB0038294	-	-	7922.16	8857.83	17135.6	10523.7	15016.6	19537.1	11341.6	12230.9	10690.5	-	#N/A	1.32911
T3_negative	MW0005993	alpha-Acetolactate decarboxylase (enzyme preparation from bacillus subtilis recombinant)	Benzene and substituted derivatives	Benzene and substituted derivatives	C21H25N3O3S	398.156	399.162	3.2347	[M-H]-	4.61714	3	0.7444	rp	-	1151802	HMDB0032156	-	-	417951	277085	321463	438268	501756	409795	341220	329163	351791	-	#N/A	1.32791
T3_negative	MW0127037	JWH 018 N-(5-hydroxypentyl) beta-D-Glucuronide	Organic acid and Its derivatives	Organic acid and Its derivatives	C30H31NO8	592.245	533.205	3.7239	[M+CH3COO]-	14.0213	3	0.7037	rp	-	95566195	-	-	-	41061.5	20603.5	94183.7	100635	56724.4	49363.4	110498	110711	112703	-	#N/A	1.32643
T3_positive	MW0135600	6-[5-({[3,5-dihydroxy-2-(hydroxymethyl)-6-(3,4,5-trihydroxybenzoyloxy)oxan-4-yl]oxy}carbonyl)-2,3-dihydroxyphenoxy]-3,4,5-trihydroxyoxane-2-carboxylic acid	Organic acid and Its derivatives	Organic acid and Its derivatives	C26H28O20	683.114	660.117	0.6617	[M+Na]+	0.596258	4	0.9853	rp	-	131837085	HMDB0133127	-	-	7812.3	7720.37	6695.25	10412.1	9586.72	9466.94	12728.3	12803.8	12726.6	-	#N/A	1.32562
T3_positive	MW0161327	5-Fluorouridine 5'-triphosphate	Nucleotide and Its metabolites	Nucleotide and Its metabolites	C9H14FN2O15P3	502.971	501.959	0.6319	[M+H]+	23.6922	4	0.6529	rp	3828-96-4	10255482	-	-	C21749	11837.3	9025.51	8160.44	11109.5	15624.6	11732.1	23044.7	22729.4	22670.2	ko00983	#N/A	1.32535
T3_positive	MW0146458	Avermectin A1a monosaccharide	Heterocyclic compounds	Heterocyclic compounds	C42H62O11	743.436	742.429	4.2633	[M+H]+	4.52951	3	0.6042	rp	-	11953992	-	-	-	4711.05	7800.98	5086.08	6547.07	9432.89	7325.36	5877.41	6073.51	6010.05	-	#N/A	1.32431
T3_positive	MW0006001	alpha-Hydroxysalmeterol	Benzene and substituted derivatives	Benzene and substituted derivatives	C25H37NO5	454.264	431.267	2.214	[M+Na]+	2.72083	4	0.9364	rp	-	197627	HMDB0061045	-	-	23873.6	22863.2	30510.1	34213.1	32662.7	35348.4	31442.7	30294.2	31011.1	-	#N/A	1.32334
T3_negative	MW0155746	Primary fluorescent chlorophyll catabolite	Heterocyclic compounds	Heterocyclic compounds	C35H40N4O7	627.255	628.29	6.2682	[M-H]-	18.2549	3	0.7501	rp	-	23657843	-	-	C18098	870.36	3547.02	3932.06	4505.04	3334.69	3208.17	3952.7	3508.49	3716.85	ko00860,ko01110	#N/A	1.32319
T3_positive	MW0063578	2-(((R)-2,3-Dihydroxypropyl)phosphoryloxy)-N,N,N-trimethylethanaminium	GP	PC	C8H21NO6P+	296.066	258.111	0.776	[M+K]+	0.940514	2	0.9668	rp	28319-77-9	439285	HMDB0000086	-	C00670	263331	208097	245195	300267	309074	338666	347281	340052	345155	ko00564,ko00565,ko05231	#N/A	1.32288
T3_negative	MW0153279	Lysyl threonine	Amino acid and Its metabolites	Small Peptide	C10H21N3O4	354.147	247.153	2.1885	[M-H]-	0.615125	3	0.7988	rp	97791-84-9	7010718	HMDB0028961	-	-	79247.9	75142.8	53647.5	74067.1	104494	96542.1	89763.3	88099.8	88443.5	-	#N/A	1.32237
T3_negative	MW0114738	Linamarin	Carbohydrates and Its metabolites	Carbohydrates and Its metabolites	C10H17NO6	287.125	247.106	2.1353	[M-H+CH3CN]-	1.725	3	0.7672	rp	554-35-8	11128	HMDB0033699	-	C01594	116803	130484	116456	137853	172626	170395	151121	145689	150569	ko00460,ko01100,ko01110	#N/A	1.32202
T3_negative	MW0108224	2-[[(2S)-2-amino-4-methylsulfanylbutanoyl]amino]acetic acid	Amino acid and Its metabolites	Small Peptide	C7H14N2O3S	187.055	206.072	1.8156	[M-H2O-H]-	1.09914	3	0.7172	rp	-	259185	HMDB0028973	-	-	12676.5	12689	11293	15277.9	14356.4	18800.3	11272.8	9984.16	11839.6	-	#N/A	1.32124
T3_positive	ZINC85507985	(7Z,9E)-heptadeca-1,7,9-trien-11,13,15-triyne	Others	Hydrocarbon derivatives	C17H18	223.154	222.141	1.6709	[M+H]+	5.3735	4	0.6322	rp	-	5318013	-	-	-	792.49	578.95	1059.86	1302.6	1033.15	876.57	1609.68	1593.48	1668.16	-	#N/A	1.32124
T3_positive	MEDP0322	L-Homoserine	Amino acid and Its metabolites	Amino acids	C4H9NO3	102.054	119.058	0.9408	[M+H-H2O]+	2.62647	2	0.8377	rp	672-15-1	12647	HMDB0000719	5687	C00263	4504.19	3809.26	3938.65	5734.81	5485.33	4953.88	7532.14	7509.94	7376.28	ko00260,ko00270,ko00300,ko00920,ko01100,ko01110,ko01120,ko01230	#N/A	1.3201
T3_positive	MW0105232	4-Hydroxy-L-glutamic acid	Amino acid and Its metabolites	Amino acid derivatives	C5H9NO5	205.085	163.048	9.0266	[M+CH3CN+H]+	9.075	3	0.7616	rp	-	439902	HMDB0002273	63472	C03079	4083.04	3409.03	6066.18	7192.86	4903.61	5794.53	6076.92	5742.49	6084.81	-	#N/A	1.31957
T3_negative	MW0152072	Labriformin	Heterocyclic compounds	Heterocyclic compounds	C31H39NO10S	616.215	617.23	2.6322	[M-H]-	15.8175	3	0.5563	rp	66419-07-6	372740	-	-	-	141550	534662	465941	435488	507743	563778	363570	351150	345326	-	#N/A	1.31945
T3_negative	MW0006870	Dimoxystrobin	Benzene and substituted derivatives	Benzene and substituted derivatives	C19H22N2O3	326.172	326.163	3.873	[M-]-	19.9241	3	0.6425	rp	149961-52-4	10936292	-	263522	-	325254	133379	125123	297207	338590	134190	311136	312080	311006	-	#N/A	1.31902
T3_positive	MW0107125	Glycocyamine	Amino acid and Its metabolites	Amino acids	C3H7N3O2	235.119	117.054	0.8654	[2M+H]+	9.1	3	0.5874	rp	352-97-6	763	HMDB0000128	5163	C00581	48523	35013.4	34750.8	53025.4	54982.6	47949.1	54688.6	51490.2	50166	ko00260,ko00330,ko01100	#N/A	1.31846
T3_negative	MEDN0604	Tetradecanedioic acid	FA	FFA	C14H26O4	257.176	258.183	6.5229	[M-H]-	0.664623	1a	0.9457	rp	821-38-5	13185	HMDB0000872	5833	-	13117.1	7785.02	11697.9	13736.6	12192.1	17041.1	15575.7	15061	14901.4	-	#N/A	1.31809
T3_positive	MW0109605	Ser-Asn-Arg	Amino acid and Its metabolites	Small Peptide	C13H25N7O6	376.191	375.187	1.9668	[M+H]+	3.68295	3	0.8843	rp	-	14299153	-	18982	-	42619.2	43027.8	27131.1	49097.2	57536.1	41785.1	55837.8	56211.7	59940.2	-	#N/A	1.31602
T3_negative	MW0012619	17-beta-Estradiol-3-glucuronide	Organic acid and Its derivatives	Organic acid and Its derivatives	C24H32O8	483.169	448.21	5.8168	[M+Cl]-	20.7377	3	0.6039	rp	-	13783824	HMDB0006224	-	-	2386.36	4601.94	1498.8	5879.49	2925.62	2357.57	2429.93	2389.14	2454.19	-	#N/A	1.31525
T3_positive	MW0150055	Glu-Leu-Ile-Leu-Ser	Amino acid and Its metabolites	Small Peptide	C26H47N5O9	538.319	573.337	4.3328	[M+H-2H2O]+	10.284	3	0.6855	rp	-	-	-	264713	-	2760.19	3147.34	3420.93	3497.19	4523.6	4247.86	3044.14	3079.52	3015.98	-	#N/A	1.31518
T3_positive	MW0151003	His-Leu-Tyr-Lys	Amino acid and Its metabolites	Small Peptide	C27H41N7O6	560.338	559.312	4.3759	[M+H]+	13.7747	3	0.7216	rp	-	-	-	155467	-	7326.47	6237.38	5808.2	9176.2	8214.28	8064.02	7344.3	7517	7223.53	-	#N/A	1.31398
T3_positive	MW0004159	3,4-Dihydroxy-5-methoxybenzoic acid	Benzene and substituted derivatives	Benzene and substituted derivatives	C8H8O5	149.023	184.037	8.8568	[M+H-2H2O]+	1.675	3	0.8198	rp	3934-84-7	19829	-	-	C05616	1358.71	1954.85	2515.86	2562.53	2587.29	2506.39	3367.03	3033.71	3353.07	ko00627,ko01120	#N/A	1.31337
T3_positive	MW0150853	His-Asn-Ile	Amino acid and Its metabolites	Small Peptide	C16H26N6O5	383.203	382.197	1.6483	[M+H]+	4.84432	2	0.9158	rp	-	145455768	-	18529	-	33836.6	38297.6	30683.4	47277.7	40434.2	47180.6	47224.1	45140.9	45482.1	-	#N/A	1.31196
T3_negative	MW0140260	(25S)-3-ketocholest-4-en-26-al	Aldehyde,Ketones,Esters	Ketones	C27H42O2	457.337	398.318	7.0116	[M+CH3COO]-	2.21634	3	0.8828	rp	-	86290156	-	-	C21304	1388.88	1799.41	1318.86	1847.71	2237.36	1816.56	2135.82	2158.21	2163.42	-	#N/A	1.30939
T3_positive	MW0152978	Lys-Gly-Leu	Amino acid and Its metabolites	Small Peptide	C14H28N4O4	317.217	316.211	1.3207	[M+H]+	2.15473	3	0.8609	rp	-	87275315	-	17052	-	87984.7	100646	68435.2	87702.9	120253	128524	97370.7	95518.5	97140.3	-	#N/A	1.30893
T3_positive	MW0151560	Ile-Pro-Met	Amino acid and Its metabolites	Small Peptide	C16H29N3O4S1	360.194	359.188	2.0203	[M+H]+	0.140816	3	0.7615	rp	-	145456251	-	17320	-	86532.9	75502.6	71716.6	112512	85553.9	107735	90447.2	92944.6	93657.1	-	#N/A	1.30823
T3_positive	MW0149791	Gln-Pro-His	Amino acid and Its metabolites	Small Peptide	C16H24N6O5	381.185	380.181	0.8836	[M+H]+	3.35686	3	0.695	rp	-	42644357	-	17157	-	19406	33374.9	25525.1	42910.1	24553.9	34871.2	41018.8	36594.1	40031.1	-	#N/A	1.30686
T3_positive	MW0127428	Cyclopentanethiol	Others	Others	C5H10S	125.04	102.05	1.3892	[M+Na]+	5.80275	4	0.6241	rp	1679-07-8	15510	HMDB0039771	-	-	4841.91	4512.09	5092.45	8008.77	7647.04	3209.64	8524.62	8542.1	8499.8	-	#N/A	1.30589
T3_negative	MEDN0075	N-Acetyl-L-phenylalanine	Amino acid and Its metabolites	Amino acid derivatives	C11H13NO3	206.082	207.089	3.8487	[M-H]-	0.233291	2	0.9723	rp	2018-61-3	74839	HMDB0000512	5498	C03519	250204	243463	231035	284402	333627	327851	266478	266511	265799	ko00360,ko01100	#N/A	1.3052
T3_positive	MW0110917	N-(2-hydroxyethyl)icosanamide	Organic acid and Its derivatives	Organic acid and Its derivatives	C22H45NO2	356.352	355.345	6.6452	[M+H]+	2.64077	2	0.9347	rp	-	3787294	HMDB0248559	-	-	1404.7	864.28	1880.56	1238.09	1922.81	2251.58	2542.93	2544.39	2506.19	-	#N/A	1.30436
T3_negative	MW0054404	Loganin	Heterocyclic compounds	Heterocyclic compounds	C17H26O10	435.142	390.153	4.087	[M+HCOO]-	13.0976	3	0.6961	rp	18524-94-2	87691	-	64938	C01433	197972	221080	176722	160430	381169	235326	174360	180053	172459	ko00902,ko01062,ko01100,ko01110	#N/A	1.30406
T3_negative	MW0140553	indole-3-glycol aldehyde	Heterocyclic compounds	Indole and Its derivatives	C10H9NO2	215.082	175.063	2.9605	[M-H+CH3CN]-	0.125	3	0.8516	rp	-	439951	HMDB0304393	-	C03230	16076.2	45216.2	41995.5	50420.4	57302	26883.4	23271.6	18569.7	25739.9	ko00380,ko01100	#N/A	1.30321
T3_positive	MW0152288	Leu-Gln-Glu	Amino acid and Its metabolites	Small Peptide	C16H28N4O7	389.209	388.196	1.5036	[M+H]+	1.39132	3	0.8834	rp	-	145456399	-	21359	-	3883.59	10899.8	12391.1	15466.3	6611.84	13325	26461.8	25335.1	26242.7	-	#N/A	1.30281
T3_negative	MW0149514	Gelsedine	Heterocyclic compounds	Indole and Its derivatives	C19H24N2O3	363.144	328.179	1.8156	[M+Cl]-	10.6249	3	0.7063	rp	7096-96-0	251002	-	-	-	23690.8	11132.8	32005	38754.9	25027.6	23252.9	31474.3	28328.5	33114.9	-	#N/A	1.30237
T3_positive	MW0159234	Val-Val-Asp	Amino acid and Its metabolites	Small Peptide	C14H25N3O6	332.181	331.174	1.5609	[M+H]+	0.320832	3	0.8746	rp	-	54553511	-	18092	-	46776	41178.8	23499	47363.2	50330.8	47358.8	56676.8	56405.1	56316.2	-	#N/A	1.30146
T3_negative	MEDL02248	Carnosol	Terpenoids	Ditepenoids	C20H26O4	389.188	330.183	5.4574	[M+CH3COO]-	8.67477	3	0.6462	rp	5957-80-2	442009	HMDB0002121	-	C09069	58454.1	33039.4	37741.7	53551.4	62356.9	52171.3	44087	44161.7	43146.5	-	#N/A	1.30057
T3_positive	MW0105793	Asn-Thr	Amino acid and Its metabolites	Amino acid derivatives	C8H15N3O5	251.143	233.101	1.372	[M+NH4]+	0.42675	4	0.7394	rp	-	145453489	HMDB0028741	-	-	5259.59	1360.94	1982.8	3304.91	3812.47	4050.27	3116.07	3304.06	3482.59	-	#N/A	1.29806
T3_negative	MW0009783	Sulfachlorpyridazine	Benzene and substituted derivatives	Benzene and substituted derivatives	C10H9ClN4O2S	283.006	284.014	5.1848	[M-H]-	1.5349	3	0.6568	rp	80-32-0	6634	-	24080	C76571	1604.9	728.91	1752.47	1910.75	1952.27	1439.16	1536.65	1574.04	1670.07	-	#N/A	1.29756
T3_positive	MW0000225	Dextrorphan, Antibiotic for Culture Media Use Only	Alkaloids	Isoquinoline alkaloids	C17H23NO	258.18	257.178	1.6658	[M+H]+	16.8989	3	0.5867	rp	-	11230637	HMDB0060552	-	-	3707.77	2814.95	4116.36	5055.45	4138.13	4604.64	4036.31	4140.99	4258.48	-	#N/A	1.29694
T3_positive	MW0150309	Gly-Arg-Tyr	Amino acid and Its metabolites	Small Peptide	C17H26N6O5	395.202	394.197	1.5609	[M+H]+	7.2165	3	0.766	rp	-	145455575	-	20246	-	127943	141045	61576.2	129203	163216	136283	168714	169197	170350	-	#N/A	1.29688
T3_positive	MW0158929	Val-Asn-Val	Amino acid and Its metabolites	Small Peptide	C14H26N4O5	331.196	330.19	1.5784	[M+H]+	6.77975	3	0.7447	rp	-	145458861	-	15714	-	39975.8	36839.3	35968.5	29195.9	63573.4	53481.7	47386.8	47199.9	47383.4	-	#N/A	1.29674
T3_positive	MW0151009	His-Lys-Gln-Lys	Amino acid and Its metabolites	Small Peptide	C23H41N9O6	540.331	539.318	3.8803	[M+H]+	10.9064	3	0.7455	rp	-	-	-	154947	-	7264.63	6499	7497.97	7769.8	9795.61	10001.4	6817.56	6769.51	6946.04	-	#N/A	1.29655
T3_positive	MW0105914	L-Aspartic acid	Amino acid and Its metabolites	Amino acids	C4H7NO4	133.031	133.037	0.9211	[M+]+	13.4579	3	0.7851	rp	56-84-8	5960	HMDB0000191	5206	C00049	53820.8	40636	47054.1	60499.7	65066.5	57902.6	73398.5	71673.9	71339.9	ko00220,ko00250,ko00260,ko00261,ko00270,ko00300,ko00340,ko00410,ko00460,ko00470,ko00710,ko00760,ko00770,ko00970,ko00997,ko00998,ko00999,ko01060,ko01064,ko01070,ko01100,ko01110,ko01120,ko01200,ko01210,ko01230,ko01240,ko02010,ko02020,ko02030,ko04080,ko04974,ko05230	#N/A	1.2965
T3_positive	MW0106147	Chlorthiophos	Organic acid and Its derivatives	Phosphoric acids	C11H15Cl2O3PS2	360.957	359.958	8.8377	[M+H]+	23.7476	3	0.5256	rp	60238-56-4 | 21923-23-9	30859	-	-	C18970	11810.6	11935.8	15884	17784.6	15591.5	17999.8	17095	17058.1	16694.8	-	#N/A	1.29638
T3_positive	MW0104191	Thiazolidine-4-carboxylic acid	Others	Medicine	C4H7NO2S	151.061	133.02	0.9193	[M+NH4]+	15.1823	3	0.704	rp	-	9934	HMDB0258979	-	-	4059.4	2978.26	3517.35	4327.76	4691.6	4656.53	5742.33	5619.95	5634.81	-	#N/A	1.29568
T3_positive	MW0150429	Gly-Lys-Trp	Amino acid and Its metabolites	Small Peptide	C19H27N5O4	372.209	389.206	2.037	[M+H-H2O]+	15.3794	3	0.6131	rp	-	145455660	-	21040	-	49645.7	64015.5	45681	69326.9	69721.8	66947.8	63581	65367.5	65553.8	-	#N/A	1.29279
T3_negative	MW0002596	(2-Methoxy-benzoylamino)-acetic acid	Benzene and substituted derivatives	Benzene and substituted derivatives	C10H11NO4	208.064	209.069	4.4448	[M-H]-	3.53163	3	0.692	rp	13443-58-8	791250	HMDB0126552	-	-	9369.99	8063.34	8634.09	12719.8	10304.3	10660.8	11747.6	11678	11700.8	-	#N/A	1.29222
T3_positive	MW0153094	Lys-Phe-Glu	Amino acid and Its metabolites	Small Peptide	C20H30N4O6	423.216	422.216	1.931	[M+H]+	8.70615	2	0.9133	rp	-	25051339	-	16938	-	38858.2	54383.5	30963.6	53954.5	54812.6	51680.2	55010.4	53719.6	53823.3	-	#N/A	1.29179
T3_positive	MW0003897	3'-Carbamoyl-[1,1'-biphenyl]-3-yl cyclohexylcarbamate	Benzene and substituted derivatives	Benzene and substituted derivatives	C20H22N2O3	339.173	338.163	1.9146	[M+H]+	9.03843	3	0.8434	rp	-	1383884	HMDB0246943	-	-	47580.8	34372.3	30224.1	30322.3	57658.1	56886.9	48342.8	53324.9	50004	-	#N/A	1.29141
T3_positive	MW0159237	Val-Val-Glu	Amino acid and Its metabolites	Small Peptide	C15H27N3O6	346.195	345.19	1.6658	[M+H]+	2.44108	3	0.864	rp	-	71471971	-	15985	-	19091.2	16693.7	21026.7	23343.9	22532.7	27424.1	28412.2	27503.6	27989.4	-	#N/A	1.29024
T3_negative	MW0146672	beta-Funaltrexamine	Benzene and substituted derivatives	Benzene and substituted derivatives	C25H30N2O6	453.198	454.21	2.8273	[M-H]-	9.82069	3	0.6921	rp	72782-05-9	5311018	-	-	C18127	5.24516e+06	6.96724e+06	6.48669e+06	7.1785e+06	8.52727e+06	8.41113e+06	6.75437e+06	6.7282e+06	6.74378e+06	-	#N/A	1.28974
T3_negative	MEDN0311	Dodecanedioic Acid	FA	FFA	C12H22O4	229.145	230.152	5.7444	[M-H]-	0.815313	1a	0.9414	rp	693-23-2	12736	HMDB0000623	5596	C02678	38864.2	14232	16419.6	28419.6	19090.3	41962.2	29768.6	30232.8	30430.5	-	#N/A	1.28707
T3_negative	MW0110612	15(S)-HETE Ethanolamide	Alcohol and amines	Amines	C22H37NO3	363.288	363.277	5.7623	[M-]-	22.6698	3	0.6227	rp	161744-53-2	91886095	-	45392	-	9717.6	7139.4	8298.37	9464.14	11552.2	11310.1	8291.4	8337.54	8294.89	-	#N/A	1.28507
T3_positive	MW0009875	N-Boc-4-(4-Toluenesulfonyloxymethyl)piperidine	Benzene and substituted derivatives	Benzene and substituted derivatives	C18H27NO5S	370.17	369.161	0.8654	[M+H]+	2.4845	4	0.6916	rp	166815-96-9	10642851	-	-	-	6753.08	3408.75	6715.36	3268.96	7152.2	11242.5	8671.41	7814.74	8720.1	-	#N/A	1.28361
T3_negative	MW0115251	Salidroside	Benzene and substituted derivatives	Benzene and substituted derivatives	C14H20O7	599.248	300.121	4.2654	[2M-H]-	19.2032	3	0.5811	rp	10338-51-9	159278	-	44847	C06046	156675	215344	178811	217934	258827	230091	210479	212422	213653	ko00350,ko01100	#N/A	1.28325
T3_negative	MW0169483	Milrinone	Heterocyclic compounds	Heterocyclic compounds	C12H9N3O	211.073	211.075	1.7978	[M-]-	5.81273	3	0.6368	rp	78415-72-2	4197	HMDB0014380	-	C07224	556116	545011	499801	614305	711440	728559	593540	597332	595877	-	#N/A	1.2832
T3_negative	MW0006396	1,1-Bis(4-hydroxyphenyl)ethane	Benzene and substituted derivatives	Benzene and substituted derivatives	C14H14O2	213.088	214.099	2.2062	[M-H]-	8.63354	3	0.7376	rp	-	608116	-	-	-	238235	257816	278362	290950	358532	342599	254272	253877	256026	-	#N/A	1.28107
T3_positive	MW0111936	2,3-Butanediol apiosylglucoside	Alcohol and amines	Alcohols	C15H28O11	402.198	384.163	1.5959	[M+NH4]+	4.59525	4	0.8974	rp	-	85267368	HMDB0033063	-	-	164198	170163	150602	194644	212601	212969	233373	236277	233498	-	#N/A	1.27889
T3_positive	MW0127131	(E)-S-1-Propenyl thiosulfate	Others	Others	C3H6O3S2	154.977	153.976	0.5817	[M+H]+	16.9508	3	0.5662	rp	-	101409344	HMDB0041079	-	-	42341.7	35351.1	32559.5	42316.6	52895.4	45774.7	64141.8	62446.9	63361.9	-	#N/A	1.27876
T3_negative	MW0008809	N-Acetyltyramine	Benzene and substituted derivatives	Phenolics	C10H13NO2	224.093	179.095	3.8387	[M+HCOO]-	0.924869	3	0.7501	rp	1202-66-0	121051	-	263635	-	126199	151088	171075	163958	199684	209564	181445	183044	182257	-	#N/A	1.27845
T3_negative	MW0124177	Furafylline	Heterocyclic compounds	Heterocyclic compounds	C12H12N4O3	259.081	260.091	4.1581	[M-H]-	8.64251	3	0.735	rp	80288-49-9	3433	-	24065	-	24082	12404.5	18825.9	19689.4	26592.8	24399.2	24906	24187.2	24952.5	-	#N/A	1.27786
T3_positive	MEDL02170	5,6,15-Trihydroxy-7,9,11,13-eicosatetraenoic acid	FA	FFA	C20H32O5	375.214	352.225	1.5173	[M+Na]+	1.97358	2	0.9298	rp	-	5353725	HMDB0004385	-	-	127658	66589.8	126205	135542	154962	118779	88503.6	95256.8	59191.3	-	#N/A	1.2772
T3_negative	MW0151251	(1-Hydroxy-3,7,11-trimethyldodeca-2,6,10-trienyl)phosphonic acid	Others	Others	C15H27O4P	301.152	302.165	1.9225	[M-H]-	14.7689	3	0.74	rp	148796-53-6 | 140633-12-1	5353399	-	-	-	61473.7	146870	34132.5	104882	115606	89103.8	115342	114664	114402	-	#N/A	1.27679
T3_positive	MW0106488	2,3-Diaminopropionic acid	Amino acid and Its metabolites	Amino acids	C3H8N2O2	104.052	104.059	0.9255	[M+]+	15.7063	3	0.6813	rp	4033-39-0	97328	HMDB0002006	6429	C06393	6183.62	4964.73	4751.94	7337.57	7767.13	5187.99	7905.03	8195.54	7852.21	-	#N/A	1.27625
T3_negative	MW0137438	Atrovirisidone	Aldehyde,Ketones,Esters	Ketones	C24H26O7	425.163	426.168	6.3234	[M-H]-	2.10692	3	0.8165	rp	-	10342405	HMDB0036982	-	-	2255.08	2339.74	1246.78	2447.94	3144.86	1861.17	2898.78	2717.48	2929.44	-	#N/A	1.27602
T3_negative	MW0109523	Raltitrexed	Others	FDA	C21H22N4O6S	458.124	458.126	5.3854	[M-]-	8.85331	3	0.674	rp	112887-68-0	135400182	HMDB0014438	-	-	10605.8	12517.3	12874.1	14926.9	15508.3	15470.5	11782.7	11658.2	10833.4	-	#N/A	1.27526
T3_positive	MW0149611	Gln-Ala-Glu-Asp	Amino acid and Its metabolites	Small Peptide	C17H27N5O10	462.184	461.176	1.2172	[M+H]+	1.00416	3	0.7571	rp	-	-	-	207541	-	14891.4	11929.2	11680.3	17154.2	13275.2	18668.4	21428.6	20970.2	21235	-	#N/A	1.27524
T3_negative	MW0146610	L-Prolinamide, N2-((phenylmethoxy)carbonyl)-L-asparaginyl-(2S,3S)-2-hydroxy-4-phenyl-3-aminobutanoyl-N-(1,1-dimethylethyl)-	Benzene and substituted derivatives	Benzene and substituted derivatives	C31H41N5O7	576.269	595.301	2.4545	[M-H2O-H]-	20.7712	3	0.5298	rp	139694-65-8	65004	-	-	-	644665	691970	634976	751720	893560	866164	710629	715755	714608	-	#N/A	1.2738
T3_positive	MW0139282	Pentamycin	Heterocyclic compounds	Heterocyclic compounds	C35H58O12	653.378	670.393	4.1076	[M+H-H2O]+	19.0297	3	0.5724	rp	6834-98-6	5282200	-	69556	-	10236.5	5725.31	3021.84	6826.64	8593.06	8695.25	5504.67	5158	4567.53	-	#N/A	1.2703
T3_negative	MEDN0685	Undecanedioic acid	FA	FFA	C11H20O4	215.129	216.136	5.3159	[M-H]-	2.06119	1a	0.9524	rp	1852-04-6	15816	HMDB0000888	5846	-	35597.9	15863.8	16801.2	23644.2	23315.7	39720.6	32860.2	32880.7	32445.8	-	#N/A	1.2698
T3_positive	MW0126465	Rolipram	Heterocyclic compounds	Heterocyclic compounds	C16H21NO3	275.157	275.152	1.736	[M+]+	10.7103	3	0.7254	rp	61413-54-5	5092	-	45307	-	14203.5	17279.4	12788.8	21225.6	14529.7	20427.7	27989.6	27589.2	28878.3	-	#N/A	1.26905
T3_positive	MW0005028	4-Hydroxy-2,2',4',6'-tetrachlorobiphenyl	Benzene and substituted derivatives	Benzene and substituted derivatives	C12H6Cl4O	288.909	307.914	8.8993	[M+H-H2O]+	9.16894	3	0.7356	rp	150304-08-8	153963	-	-	-	12552.7	15065.7	13916.3	19729.8	15976.1	16980.3	15451.4	14643.4	15350	-	#N/A	1.26849
T3_negative	MW0052405	2,2-Dimethylbutyric acid	Organic acid and Its derivatives	Organic acid and Its derivatives	C6H12O2	161.082	116.084	2.4713	[M+HCOO]-	2.86632	3	0.7619	rp	-	11684	HMDB0245333	-	-	111430	113326	114902	136593	145871	148171	127909	126782	128057	-	#N/A	1.26785
T3_negative	MW0104567	2-amino-4-({1-[(carboxymethyl)-C-hydroxycarbonimidoyl]-2-{[(5R)-5,10,14,16-tetrahydroxy-5,9,11,13,13-pentamethyl-2-[1-(2-methyl-1,3-thiazol-4-yl)prop-1-en-2-yl]-12-oxo-1-azacyclohexadec-1(16)-en-4-yl]sulfanyl}ethyl}-C-hydroxycarbonimidoyl)butanoic acid	Others	Others	C37H59N5O11S2	794.325	813.365	3.5889	[M-H2O-H]-	22.4778	3	0.5811	rp	-	131833876	HMDB0127538	-	-	117370	195011	72093.7	81858.4	183266	222222	94574.2	86170.7	53011.2	-	#N/A	1.26756
T3_negative	MW0104919	Dihydroxyphenylalanine	Amino acid and Its metabolites	Amino acid derivatives	C9H11NO4	256.083	197.069	1.9044	[M+CH3COO]-	0.0823031	3	0.7849	rp	-	6971033	HMDB0000181	-	-	62450.1	88561.1	104602	84439	130445	108774	76515.5	79012	76798.8	-	#N/A	1.2662
T3_negative	MW0146449	Avadharidine	Benzene and substituted derivatives	Benzene and substituted derivatives	C36H51N3O10	684.361	685.357	3.3585	[M-H]-	20.2409	3	0.6645	rp	509-16-0	441710	-	-	C08661	435116	405077	408693	481572	521859	577371	463896	458248	459148	-	#N/A	1.26577
T3_negative	MW0054026	1-O-Acetylbritannilactone	Aldehyde,Ketones,Esters	Ketones	C17H24O5	307.151	308.162	0.6257	[M-H]-	9.65212	3	0.6094	rp	33627-41-7	75528891	-	-	-	961320	1.36739e+06	1.18731e+06	894122	2.10236e+06	1.45368e+06	1.20688e+06	1.14182e+06	1.18027e+06	-	#N/A	1.26568
T3_negative	MW0152710	Lipomycin	Alcohol and amines	Alcohols	C32H45NO9	586.288	587.309	4.4805	[M-H]-	22.9854	3	0.5001	rp	51053-40-8	54723870	-	-	-	104446	95527.4	103011	105482	132293	145660	117315	114625	114852	-	#N/A	1.26553
T3_negative	MW0169742	Isoquercitrin	Flavonoids	Flavonoid	C21H20O12	463.088	464.096	3.9982	[M-H]-	4.06858	3	0.6335	rp	482-35-9	5280804	HMDB0037362	-	C05623	32978.1	28205.1	18070.1	23832.3	40793.8	35638.2	21364.8	22067.3	22017.6	ko00944,ko00946,ko01100,ko01110	#N/A	1.26511
T3_negative	MW0012943	1-Oleoyl-2-stearoyl-sn-glycero-3-phosphocholine	GP	PC	C44H86NO8P	846.623	787.609	6.5451	[M+CH3COO]-	1.33123	3	0.712	rp	-	24778936	HMDB0008102	-	C00157	3410.68	5183.65	2717.52	5084.67	4908.3	4302.84	4465.1	4607.85	4914.02	ko00564,ko00590,ko00591,ko00592,ko01100,ko01110,ko04723,ko05231	#N/A	1.26379
T3_positive	MW0150915	His-Glu-Gln-Lys	Amino acid and Its metabolites	Small Peptide	C22H36N8O8	541.261	540.266	1.8636	[M+H]+	19.2477	3	0.8333	rp	-	-	-	152947	-	52638.4	52894.8	39717.6	58449.8	63659.5	61408	66774.1	67275.1	67340.4	-	#N/A	1.26345
T3_negative	MEDTN00356	Proglumide	Alcohol and amines	Amines	C18H26N2O4	333.185	334.189	1.7799	[M-H]-	8.8008	3	0.8107	rp	6620-60-6 | 24485-90-3	4922	-	43472	-	76232	49668.4	53902.4	63265.1	84462.7	79338.7	70364.8	70053.2	70736.9	-	#N/A	1.26286
T3_positive	MW0107334	L-Histidine	Amino acid and Its metabolites	Amino acids	C6H9N3O2	156.076	155.07	0.722	[M+H]+	0.786453	2	0.9806	rp	71-00-1	6274	HMDB0000177	21	C00135	39440.2	31581.4	42527.8	45192	49712.5	48369	54259.6	54816.9	54646.2	ko00340,ko00404,ko00410,ko00470,ko00970,ko01060,ko01065,ko01100,ko01110,ko01230,ko02010,ko04974,ko05230	#N/A	1.26177
T3_positive	MW0110625	1-O-Hexadecyl-2-deoxy-2-thio-S-acetyl-sn-glyceryl-3-phosphorylcholine	Organic acid and Its derivatives	Phosphoric acids	C26H54NO6PS	578.313	539.341	1.5204	[M+K]+	20.4973	3	0.8016	rp	-	10347222	-	63005	-	4775.91	3839.78	4626.01	5489.47	6501.02	4717.46	7743.07	7637.97	7879.42	-	#N/A	1.26177
T3_positive	MW0107034	Gluten Exorphin C	Amino acid and Its metabolites	polypeptide	C29H45N5O8	650.397	591.327	4.0902	[M+H-H2O]+	2.11613	3	0.7346	rp	142479-62-7	25221466	HMDB0059796	-	-	46154.5	48581.5	33210.9	49825.2	57887	53700.3	44412.2	43910.4	43877.4	-	#N/A	1.26156
T3_positive	MW0158906	Val-Arg-Val	Amino acid and Its metabolites	Small Peptide	C16H32N6O4	373.255	372.248	1.7184	[M+H]+	0.65971	3	0.7723	rp	-	145458841	-	20255	-	13414.4	16014	11918.1	14496.8	16121.8	21521.8	18581.7	18434.5	18438.7	-	#N/A	1.26106
T3_negative	MW0000185	Codeine	Alkaloids	Isoquinoline alkaloids	C18H21NO3	280.13	299.152	4.427	[M-H2O-H]-	10.6	3	0.7842	rp	76-57-3	5284371	HMDB0004995	498	C06174	19017.2	16809.6	21968.4	20212.7	24418.8	28203.6	19024.2	18367.7	18454	ko00950,ko00982,ko01100,ko01110	#N/A	1.26023
T3_positive	MW0004447	4,4'-Methylenedianiline	Benzene and substituted derivatives	Benzene and substituted derivatives	C13H14N2	199.122	198.116	2.667	[M+H]+	1.18237	3	0.7113	rp	101-77-9	7577	HMDB0041808	-	C14288	4132.9	1077.65	3846.13	5167.69	2108.11	4127.69	3331.57	3119.71	3316.61	-	#N/A	1.25912
T3_negative	MW0003439	3-(3,4-dihydroxyphenyl)-N-(2-(3,4-dihydroxyphenyl)ethyl)propanamide	Benzene and substituted derivatives	Phenolics	C17H19NO5	316.113	317.126	4.1286	[M-H]-	18.6218	3	0.7117	rp	-	383150	HMDB0137022	-	-	8867.86	21179.5	16313.7	14597.5	21854.1	21879.7	17193.6	16239.4	15896.7	-	#N/A	1.2582
T3_positive	MW0123815	2-[(6,7-dimethoxyisoquinolin-1-yl)methyl]-3-ethyl-9,10-dimethoxy-2,3,4,6,7,11b-hexahydro-1H-benzo[a]quinolizine	Heterocyclic compounds	Heterocyclic compounds	C29H36N2O4	477.264	476.267	2.7558	[M+H]+	8.7474	3	0.8342	rp	-	3472078	-	-	-	19442.9	13176.9	8278.99	14813.1	14808.1	21834.3	12605.2	13320.2	13269.6	-	#N/A	1.25812
T3_positive	MW0012114	cis-11-Eicosenoic acid	FA	FFA	C20H38O2	310.282	310.287	7.7249	[M+]+	11.6873	3	0.7163	rp	5561-99-9	5282768	HMDB0002231	6563	C16526	2553.52	1363.62	1945.56	1832.6	2789.59	2744.49	3666.59	3529.51	3683.08	ko01040	#N/A	1.25653
T3_negative	MW0124313	(R)-Higenamine	Heterocyclic compounds	Heterocyclic compounds	C16H17NO3	316.122	271.121	3.715	[M+HCOO]-	10.5735	3	0.7483	rp	106032-53-5	114840	HMDB0033103	-	C06346	35235.3	64960.9	56010	78465	67966.9	49597.5	98561.8	108917	107753	-	#N/A	1.25494
T3_positive	MW0106072	Butanoic acid, 4-((1,2-dioxohexadecyl)amino)-, ethyl ester	Organic acid and Its derivatives	Organic acid and Its derivatives	C22H41NO4	384.308	383.304	5.3896	[M+H]+	7.2108	2	0.9033	rp	873079-69-7	15950454	-	64840	-	1226.34	1100.89	1146.21	1224.32	1899.06	1234.58	3062.44	3053.16	3143.31	-	#N/A	1.25465
T3_positive	MW0105730	Arg-Thr	Amino acid and Its metabolites	Amino acid derivatives	C10H21N5O4	293.185	275.159	2.4205	[M+NH4]+	23.924	3	0.6066	rp	-	145453488	HMDB0028719	-	-	2785.1	3396.64	4748.7	5261.24	5129.48	3310.04	4056.98	4001.17	4212.32	-	#N/A	1.25345
T3_positive	MW0106898	Glu-Gln-Lys	Amino acid and Its metabolites	Small Peptide	C16H29N5O7	386.201	403.207	1.9146	[M+H-H2O]+	0.842283	3	0.78	rp	-	14746933	-	18488	-	105774	108537	107600	113112	157942	132353	132340	137713	137159	-	#N/A	1.25316
T3_positive	MW0149992	Glu-Glu-Gly-Gln-Arg	Amino acid and Its metabolites	Small Peptide	C23H39N9O11	618.295	617.277	2.4611	[M+H]+	15.3736	3	0.8629	rp	-	-	-	264205	-	22245.5	24694.2	46166.5	62582.4	22927.9	31136	26416.1	27175.8	27123.3	-	#N/A	1.25283
T3_negative	MW0159869	Amylotetraose	Carbohydrates and Its metabolites	Sugars	C24H42O21	711.229	666.222	1.3181	[M+HCOO]-	11.5189	3	0.7816	rp	-	870	HMDB0252767	-	-	17350.6	5861.92	12415.3	10944.5	8723.65	24965.7	19179.5	20283.6	18759.1	-	#N/A	1.25278
T3_negative	MW0155623	14-Methyl-3,12-dioxahexacyclo[16.3.1.04,21.05,10.011,20.015,19]docosa-5(10),7-diene-2,6,9-trione	Benzene and substituted derivatives	Benzene and substituted derivatives	C21H22O5	353.146	354.147	1.8512	[M-H]-	11.8853	3	0.7623	rp	-	344218	-	85108	-	151499	176042	218483	277142	198314	208422	258197	244291	264973	-	#N/A	1.25247
T3_positive	MW0110342	Val-Glu	Amino acid and Its metabolites	Small Peptide	C10H18N2O5	288.151	246.122	1.7892	[M+CH3CN+H]+	11.175	3	0.7925	rp	424-59-9	7009623	HMDB0029126	-	-	47220.1	63884.6	41615.4	65084.6	53654	72196.9	61087.2	58265	60971.9	-	#N/A	1.25023
T3_positive	MW0012982	LPC(15:0/0:0)	GP	LPC	C23H48NO7P	482.314	481.317	6.9145	[M+H]+	20.8315	3	0.6849	rp	-	24779458	HMDB0010375	-	C00157	233.99	187.11	149.81	260.38	241	212.19	869.16	871.92	706.01	ko00564,ko00590,ko00591,ko00592,ko01100,ko01110,ko04723,ko05231	#N/A	1.24988
T3_positive	MW0158512	Tyr-Leu-Ala-Lys	Amino acid and Its metabolites	Small Peptide	C24H39N5O6	511.305	493.29	4.2982	[M+NH4]+	9.07012	3	0.7378	rp	-	-	-	259087	-	2618.12	3491.17	3495.26	3550.7	3935.44	4515.25	2991.99	3002.57	3077.58	-	#N/A	1.24955
T3_negative	FDATN01254	Quizartinib	Others	Medicine	C29H32N6O4S	559.217	560.221	3.6106	[M-H]-	3.46566	3	0.6579	rp	950769-58-1	24889392	-	-	-	429229	287004	179265	357200	399869	360054	386694	379694	378826	-	#N/A	1.24749
T3_positive	MW0108922	Tiglylglycine	Amino acid and Its metabolites	Amino acid derivatives	C7H11NO3	221.092	157.074	2.2561	[M+CH3CN+Na]+	5.275	3	0.7632	rp	35842-45-6	6441567	HMDB0000959	4246	-	4168.43	4545.52	5417.88	7574.25	3638.5	6393.82	6080.52	6115.73	6014.96	-	#N/A	1.24588
T3_negative	MW0106704	Fingolimod phosphate ester, S-	Organic acid and Its derivatives	Organic acid and Its derivatives	C19H34NO5P	386.205	387.217	1.8334	[M-H]-	16.1893	3	0.8527	rp	402616-26-6	11452022	-	44927	C90298	169373	174848	185484	329315	129523	200117	161945	163283	153972	-	#N/A	1.244
T3_negative	MW0000203	Cuscohygrine	Alkaloids	Alkaloids	C13H24N2O	243.196	224.189	7.0417	[M+F]-	21.1	3	0.5248	rp	454-14-8	441070	HMDB0030290	-	C06521	462.69	193.12	186.09	112.51	548.58	385.99	686.13	680.86	712.57	ko00960,ko01064,ko01110	#N/A	1.24371
T3_positive	MW0120888	3-(difluoromethyl)-5-methyl-1H-pyrazole	Heterocyclic compounds	Heterocyclic compounds	C5H6F2N2	150.076	132.05	1.7713	[M+NH4]+	4.76175	4	0.6441	rp	934759-09-8 | 936033-61-3	2782520	-	-	-	1710.46	1475.43	1917.99	1264.6	2729.77	2341.59	2613.5	2580.33	2612.71	-	#N/A	1.2414
T3_negative	FDATN01145	Afatinib dimaleate	Others	Medicine	C32H33ClFN5O11	484.161	717.185	4.1092	[M-H]-	16.9761	3	0.6075	rp	850140-73-7	15606394	-	-	-	62934.9	17521.7	53635.6	40649.8	61290	64507.4	67579.2	66377.9	67512.4	-	#N/A	1.24129
T3_positive	MW0000409	Pseudoyohimbine	Alkaloids	Alkaloids	C21H26N2O3	355.196	354.194	1.4916	[M+H]+	6.75603	2	0.913	rp	84-37-7	251562	-	85100	-	31641.6	33372.2	25659.8	35410.8	42387.4	34623.1	38904.5	39087.4	39620.8	-	#N/A	1.23985
T3_negative	MW0164051	7-Methylthioheptanonitrile oxide	Others	Others	C8H15NOS	172.077	173.087	4.4627	[M-H]-	6.41275	4	0.6128	rp	-	46173364	-	-	-	3160.92	3116.27	2978.85	3761.98	3405.38	4300.49	3518.68	3582.17	3578.51	-	#N/A	1.23896
T3_negative	MW0145119	Anhalonidine	Heterocyclic compounds	Heterocyclic compounds	C12H17NO3	222.114	223.121	5.9188	[M-H]-	0.9	2	0.9099	rp	529-58-8	199214	-	-	-	3724.95	2585.12	4550.46	3924	4732.05	4793.45	3929.58	4010.32	3935.37	-	#N/A	1.23838
T3_negative	MEDN1520	Aleuritic acid	FA	Oxidized lipids	C16H32O5	285.207	304.225	7.0174	[M-H2O-H]-	2.27524	1b	0.7688	rp	6949-98-0	222178	-	35478	-	6383.69	5972.8	2319.44	5892.86	4060.04	8212.69	7823.75	7645.5	7705.38	-	#N/A	1.23778
T3_negative	MW0114177	Arabinose-5-phosphate	Carbohydrates and Its metabolites	Phosphate sugars	C5H11O8P	211.001	230.019	1.3361	[M-H2O-H]-	1.00819	3	0.6402	rp	13137-52-5	188324	HMDB0011734	-	C01112	85568.5	84176.8	75378.4	85919.3	110102	107118	91513.5	90863.2	91556.8	ko00540,ko01100,ko01250	#N/A	1.23668
T3_negative	MW0146895	Bryophyllin A	Heterocyclic compounds	Heterocyclic compounds	C26H32O8	471.208	472.21	3.1385	[M-H]-	10.4422	3	0.809	rp	105608-32-0	5488801	-	-	-	59154.2	119528	38423.3	52860.2	119166	96259.8	183089	156394	180807	-	#N/A	1.23574
T3_negative	MW0168068	D-Allose	Carbohydrates and Its metabolites	Sugars	C6H12O6	180.067	180.063	1.691	[M-]-	6.83602	2	0.8353	rp	579-36-2 | 478529-45-2	439507	HMDB0001151	-	C01487	111883	113638	87461.4	121323	127702	137636	110965	111382	111388	ko00051,ko01100,ko01120,ko02010	#N/A	1.23541
T3_positive	MW0109418	Propionic acid	Organic acid and Its derivatives	Organic acid and Its derivatives	C3H6O2	116.07	74.0368	3.059	[M+CH3CN+H]+	1.2	2	0.9239	rp	-	1032	HMDB0000237	3215	C00163	7183.69	9176.24	5730.78	8640.51	10155.9	8483.28	8728.84	8462.06	8408.13	ko00640,ko00642,ko00760,ko01100,ko01120,ko01220,ko04973,ko04974	#N/A	1.23489
T3_negative	MW0013936	3alpha-O-trans-Feruloyl-2alpha-hydroxy-12-ursen-28-oic acid	Organic acid and Its derivatives	Organic acid and Its derivatives	C40H56O7	647.379	648.403	6.5051	[M-H]-	21.2609	3	0.6412	rp	351333-71-6	131752276	HMDB0038021	-	-	2762.84	1974.58	395.02	2067.01	2345.32	1921.04	2401.24	2313.18	2378.32	-	#N/A	1.23399
T3_negative	MW0169982	Tyramine	Amino acid and Its metabolites	Amino acid derivatives	C8H11NO	136.077	137.084	1.6999	[M-H]-	0.6	3	0.7099	rp	51-67-2	5610	HMDB0000306	60	C00483	1996.7	4989.09	3162.35	4170.11	4567.69	3782.41	4518.67	4618.09	4536.06	ko00350,ko00680,ko00950,ko01060,ko01063,ko01100,ko01110,ko01240,ko04080,ko04974	#N/A	1.23374
T3_positive	MW0159255	Val-Asp	Amino acid and Its metabolites	Small Peptide	C9H16N2O5	215.102	232.106	1.7072	[M+H-H2O]+	0.3	3	0.6031	rp	20556-16-5	7009608	HMDB0029123	23822	-	24721.3	19955.8	19288.5	26152.1	24145.1	28543.2	29729.3	29261.7	29395.3	-	#N/A	1.23254
T3_positive	MW0005036	4-Hydroxy-2',3,5,5'-tetrachlorobiphenyl	Benzene and substituted derivatives	Benzene and substituted derivatives	C12H6Cl4O	288.909	307.914	9.2106	[M+H-H2O]+	11.5915	3	0.7211	rp	245084-57-5	11954135	-	-	-	4918.7	5334.48	6231.08	6803.21	9772.36	3737	5728	6689.53	6473.7	-	#N/A	1.23224
T3_positive	MW0150917	His-Glu-Glu-Arg-Gln	Amino acid and Its metabolites	Small Peptide	C27H43N11O11	697.324	697.314	2.0383	[M+]+	24.6369	3	0.5577	rp	-	-	-	264798	-	113840	85132.7	122155	124921	135115	135638	125937	126673	124580	-	#N/A	1.23214
T3_negative	MW0123516	Dehydroascorbic acid	Organic acid and Its derivatives	Organic acid and Its derivatives	C6H6O6	154.999	174.016	1.1345	[M-H2O-H]-	1.68662	3	0.767	rp	490-83-5	440667	HMDB0001264	342	C05422	15602.6	16285.7	16858.1	23567.6	7865.55	28613	20278.9	20264.5	20136.2	ko00053,ko00480,ko01100	#N/A	1.23181
T3_positive	MW0149752	Gln-Leu-Val-Arg-Ala	Amino acid and Its metabolites	Small Peptide	C25H47N9O7	586.365	585.36	4.3841	[M+H]+	5.972	3	0.7208	rp	-	-	-	264534	-	4972.61	5112.38	3938.49	5798.76	4702.85	6734.68	5232	5112.24	4442.99	-	#N/A	1.2291
T3_positive	MW0154732	Einecs 234-275-5	Heterocyclic compounds	Heterocyclic compounds	C45H72O12	804.489	804.502	4.3151	[M+]+	14.9538	3	0.5897	rp	11050-94-5	5281900	-	-	-	11578.5	17096.7	14026.9	14463	19396.1	18625.1	14637.8	14688.9	14500.5	-	#N/A	1.22908
T3_negative	MW0158497	Tyr-Ile-Asn-Glu	Amino acid and Its metabolites	Small Peptide	C24H35N5O9	536.234	537.244	3.2524	[M-H]-	6.72272	3	0.8849	rp	-	-	-	258502	-	169854	118722	185595	241016	67933.5	273761	190211	195930	180911	-	#N/A	1.2289
T3_negative	MW0146525	Bacteriopheophytin a	Heterocyclic compounds	Heterocyclic compounds	C55H76N4O6	887.566	888.577	7.2098	[M-H]-	2.1353	3	0.694	rp	17453-58-6	5281890	-	-	-	31975.2	41321.9	47580.5	25104	25561.2	97740.9	52914.7	47462.2	56789.5	-	#N/A	1.22774
T3_positive	MW0142285	2-Chloroethanol	Others	Hydrocarbon derivatives	C2H5ClO	81.0162	80.0029	0.9236	[M+H]+	16.2892	3	0.5159	rp	-	34	HMDB0245068	-	C06753	2956.96	2174.72	2191.35	3045.08	3136.94	2807.61	4698	4605.63	4595.95	ko00625,ko01100,ko01120	#N/A	1.22758
T3_negative	MW0103556	Entecavir	Nucleotide and Its metabolites	Nucleotide and Its metabolites	C12H15N5O3	553.23	277.118	2.8976	[2M-H]-	1.88356	3	0.6593	rp	142217-69-4 | 209216-23-9 | 188399-46-4	135398508	HMDB0014585	-	-	1.41425e+06	1.48385e+06	1.34234e+06	1.99104e+06	1.59662e+06	1.61712e+06	1.66525e+06	1.72428e+06	1.70797e+06	-	#N/A	1.22742
T3_negative	MW0112698	Petasiphenone	Phenolic acids	Phenolic acids	C17H14O7	659.125	330.074	4.6603	[2M-H]-	17.6863	3	0.7072	rp	162616-81-1	16066851	HMDB0031706	-	-	19244	15906.2	11795.3	17946.1	21235.3	18436.7	18717.5	18779.9	19113.6	-	#N/A	1.22734
T3_negative	MEDL02333	Myristoleic acid	FA	Others	C14H26O2	285.208	226.193	5.8291	[M+CH3COO]-	0.398044	3	0.6217	rp	544-64-9	5281119	HMDB0002000	6424	C08322	5030.06	3078.41	3144.42	3337.5	5619.38	4852.89	4727.61	4725.96	4665.66	-	#N/A	1.22722
T3_negative	MW0126258	Propyl pyrazole triol	Alcohol and amines	Alcohols	C24H22N2O3	385.161	386.163	4.685	[M-H]-	13.6741	3	0.7073	rp	263717-53-9	5040063	-	45148	-	100009	53858.8	103991	86968.7	119072	110184	94001.3	93872.8	95260.4	-	#N/A	1.22635
T3_negative	MW0116099	(Z)-1-(3-Ethyl-5-methoxy-2,3-dihydrobenzothiazol-2-ylidene)propan-2-one	Benzene and substituted derivatives	Benzene and substituted derivatives	C13H15NO2S	308.087	249.082	3.6331	[M+CH3COO]-	21.2942	3	0.6155	rp	300801-52-9 | 719277-26-6	1893668	-	96422	-	26522.9	17928.4	18371.2	22993.3	29974	24043	20139.6	20129.1	19701.4	-	#N/A	1.22584
T3_negative	MW0126805	Thymine	Nucleotide and Its metabolites	Nucleotide and Its metabolites	C5H6N2O2	125.035	126.043	1.5312	[M-H]-	0.0509855	2	0.8233	rp	65-71-4	1135	HMDB0000262	290	C00178	15860.4	16440.8	15540.6	20349.6	17058.2	21232.2	17532.3	17713.5	17524.9	ko00240,ko01100,ko01232	#N/A	1.22571
T3_positive	MEDP1152	4-Vinylguaiacol	Benzene and substituted derivatives	Phenolics	C9H10O2	151.075	150.068	1.6309	[M+H]+	6.84289	3	0.7556	rp	7786-61-0	332	HMDB0013744	-	C17883	3055.59	1921.44	1914.91	2742.93	3000.84	2702.32	1364.15	1465.01	1306.96	-	#N/A	1.2255
T3_negative	MW0122970	Austalide A	Heterocyclic compounds	Heterocyclic compounds	C28H36O9	515.218	516.236	4.3783	[M-H]-	22.9298	3	0.6002	rp	81543-01-3	157977	-	-	-	228132	269387	260926	296171	306994	324502	241031	236908	236601	-	#N/A	1.22312
T3_negative	MW0112067	2-Acetylthiazole	Heterocyclic compounds	Heterocyclic compounds	C5H5NOS	126.001	127.009	2.9339	[M-H]-	2.02006	3	0.6984	rp	24295-03-2	520108	HMDB0032964	-	-	17143.6	28525.8	22844.5	22887	39066.5	21829.9	17449.9	14685.9	18229.3	-	#N/A	1.22287
T3_negative	MW0004918	2-Dodecylbenzenesulfonic acid	Benzene and substituted derivatives	Benzene and substituted derivatives	C18H30O3S	326.187	326.192	8.9293	[M-]-	13.6117	3	0.6611	rp	-	25457	HMDB0031031	-	-	29162.1	43439.9	49078	24316.7	69798.5	54495.5	29313.6	31887.7	33216.6	-	#N/A	1.22132
T3_positive	MW0107787	Leucine enkephalin acetate salt	Amino acid and Its metabolites	Small Peptide	C30H41N5O9	556.272	615.29	2.0027	[M+H]+	7.84203	2	0.9232	rp	81678-16-2	90477426	-	24069	-	122023	124069	99693.8	130709	140463	150868	149220	150565	151197	-	#N/A	1.22052
T3_positive	FDATN00663	Nicaraven	Alcohol and amines	Amines	C15H16N4O2	284.124	284.127	1.9668	[M+]+	6.77519	3	0.5361	rp	-	71234	HMDB0255579	-	-	66255.3	57367.5	62269.4	70232	75393.1	81099.6	70964.8	70786.1	71313.9	-	#N/A	1.21966
T3_positive	MEDP1600	4-Propylphenol	Benzene and substituted derivatives	Benzene and substituted derivatives	C9H12O	119.085	136.089	6.5417	[M+H-H2O]+	2.04851	3	0.748	rp	645-56-7	12580	HMDB0032625	-	C14311	2964.58	1368.6	1324.76	3205.95	2089.81	1604.57	2993.65	3045.67	2958.19	-	#N/A	1.21958
T3_negative	MW0011762	[6]-Gingerdiol 5-O-beta-D-glucopyranoside	Aldehyde,Ketones,Esters	Esters	C23H38O9	517.264	458.252	4.7686	[M+CH3COO]-	4.14794	3	0.6354	rp	-	85163169	HMDB0036123	-	-	75422.6	46501.9	88671.5	86937.4	72475.6	97414.4	108323	112102	98648.4	-	#N/A	1.21953
T3_negative	MEDN0283	2-Hydroxybutanoic Acid	Organic acid and Its derivatives	Organic acid and Its derivatives	C4H8O3	103.04	104.047	1.4603	[M-H]-	0.168649	2	0.9423	rp	600-15-7	11266	HMDB0000008	-	C05984	23560.4	15813.1	14522.2	7265.4	48993.8	9439.99	28596.2	23221.7	28716.5	ko00640	#N/A	1.21901
T3_positive	MW0055293	Nervonic acid	FA	FFA	C24H46O2	331.34	366.35	6.5417	[M+H-2H2O]+	8.36027	3	0.7745	rp	506-37-6	5281120	HMDB0002368	262	C08323	4189.54	3949.7	6086.3	4546.59	5843.73	6948.21	8912.71	9180.21	8942.09	ko01040	#N/A	1.21883
T3_positive	MW0004610	4-Amino-3,5-difluorobenzonitrile	Benzene and substituted derivatives	Benzene and substituted derivatives	C7H4F2N2	155.042	154.034	0.7596	[M+H]+	1.8635	4	0.7055	rp	110301-23-0	280467	-	-	-	2064.58	1020.43	2004.65	1926.33	2108.18	2167.1	2715.53	2720.37	2655.33	-	#N/A	1.21847
T3_positive	MW0168300	MAFP cpd	Aldehyde,Ketones,Esters	Esters	C21H36FO3P	388.274	386.239	2.1788	[M+NH4]+	5.72946	3	0.7326	rp	180509-15-3	25021170	-	63064	-	4100.88	4067.49	1902.67	3700.52	4495.7	4069.21	4623.93	4654.9	4637.63	-	#N/A	1.21789
T3_positive	MW0109436	Pro-Thr	Amino acid and Its metabolites	Small Peptide	C9H16N2O4	199.107	216.111	1.807	[M+H-H2O]+	0.163899	2	0.8073	rp	-	18218237	HMDB0029027	23985	-	13004.4	12081.1	10326.4	12616.6	15751.5	14757.1	16211.3	16366.1	16216.7	-	#N/A	1.21782
T3_negative	MW0142830	3beta-Chloro-N,N-bis(2-chloroethyl)-androst-5-en-17beta-amine	Alcohol and amines	Amines	C23H36Cl3N	430.194	431.191	2.1353	[M-H]-	18.7907	3	0.6655	rp	-	11954081	-	-	-	1.50028e+06	1.6793e+06	1.46463e+06	1.57123e+06	1.96196e+06	2.12088e+06	1.53539e+06	1.53506e+06	1.51963e+06	-	#N/A	1.21745
T3_positive	MW0056739	Ethyl palmitoleate	FA	Others	C18H34O2	283.263	282.256	7.7079	[M+H]+	1.99088	2	0.9222	rp	56219-10-4	6436624	-	45010	-	2128.98	1886.21	1433.45	1853.68	2425.75	2352.93	3333.32	3204.49	3334.49	-	#N/A	1.21725
T3_positive	MW0155100	Phe-Arg-Tyr	Amino acid and Its metabolites	Small Peptide	C24H32N6O5	484.24	484.243	1.5435	[M+]+	5.0777	3	0.6238	rp	-	129827425	-	22300	-	50186.5	48182	51827.8	48494	72212.4	61959.2	74622.5	74616.6	74263	-	#N/A	1.21618
T3_negative	MW0194056	Cephalomannine	Benzene and substituted derivatives	Benzene and substituted derivatives	C45H53NO14	830.337	831.347	4.7866	[M-H]-	4.29176	2	0.9177	rp	71610-00-9	6436208	-	73572	-	94956.2	45609.9	54344.5	76423.1	85934.3	74635.9	96696.6	96733.1	97349.8	-	#N/A	1.21591
T3_negative	MW0134516	5-Hydroxy-3,3',7,8-tetramethoxy-4',5'-methylenedioxyflavone	Flavonoids	Flavonoid	C20H18O9	401.087	402.095	6.5766	[M-H]-	0.280598	3	0.8075	rp	161697-25-2	131753088	HMDB0041257	-	-	6613.76	15875.2	16080.4	14582.5	16246.5	16065.3	14429.3	14839.9	14124.6	-	#N/A	1.21584
T3_positive	MW0151557	Ile-Pro-Gln	Amino acid and Its metabolites	Small Peptide	C16H28N4O5	357.212	356.206	2.3856	[M+H]+	0.565203	3	0.8029	rp	-	145456248	-	21896	-	244641	249937	239739	253869	187640	450770	202252	210986	209978	-	#N/A	1.21511
T3_negative	MW0152048	Strophanthin	Heterocyclic compounds	Heterocyclic compounds	C36H54O14	709.35	710.351	2.9516	[M-H]-	9.20086	3	0.6051	rp	-	220861	HMDB0242744	-	-	130010	317800	240749	267693	263212	304620	261432	253602	260577	-	#N/A	1.21344
T3_negative	MW0126264	e-64	Heterocyclic compounds	Heterocyclic compounds	C15H27N5O5	402.199	357.201	2.0022	[M+HCOO]-	0.38185	3	0.6998	rp	66701-25-5 | 80408-29-3	123985	-	44981	C01341	481821	523634	469233	856191	498009	434206	465309	468205	473486	-	#N/A	1.21273
T3_negative	MW0054909	Methyl hexadecanoic acid	FA	Others	C17H34O2	315.248	270.256	6.8158	[M+HCOO]-	3.88911	3	0.7987	rp	112-39-0	8181	HMDB0061859	-	C16995	5287.66	7772.68	7560.41	8077.98	11286	5634.27	15751.6	15800.6	15210.5	-	#N/A	1.21228
T3_positive	MW0052650	17beta-Dihydroequilin	Benzene and substituted derivatives	Phenolics	C18H22O2	271.165	270.162	1.5173	[M+H]+	11.7081	3	0.879	rp	3563-27-7	11954027	-	-	-	31121	23064.4	29611.3	29712.1	37892.2	33975.9	42077.8	41788.4	41795.3	-	#N/A	1.21222
T3_negative	MEDN0204	Pyruvic Acid	Organic acid and Its derivatives	Organic acid and Its derivatives	C3H4O3	87.009	88.016	0.8249	[M-H]-	1.36816	1b	0.8	rp	127-17-3	1060	HMDB0000243	-	C00022	60956.1	84422.2	175542	152954	83197.7	152827	110748	113862	105215	ko00010,ko00020,ko00030,ko00040,ko00053,ko00250,ko00260,ko00261,ko00270,ko00290,ko00330,ko00350,ko00360,ko00362,ko00430,ko00440,ko00470,ko00620,ko00621,ko00622,ko00630,ko00650,ko00660,ko00680,ko00710,ko00720,ko00730,ko00760,ko00770,ko00785,ko00900,ko00997,ko00998,ko01060,ko01061,ko01062,ko01063,ko01064,ko01065,ko01066,ko01070,ko01100,ko01110,ko01120,ko01200,ko01210,ko01220,ko01230,ko01240,ko01502…	#N/A	1.21207
T3_negative	MW0006838	Dihydroconiferyl alcohol	Benzene and substituted derivatives	Phenolics	C10H14O3	241.109	182.094	4.1315	[M+CH3COO]-	0.921779	3	0.7838	rp	-	16822	HMDB0303757	-	C10448	36541.8	32993.8	20625.1	33222.5	36872.2	39184.5	30912.7	31389.3	31086.2	-	#N/A	1.21205
T3_positive	MEDP1685	Phytosphingosine	SP	SPH	C18H39NO3	318.3	317.293	5.3766	[M+H]+	1.85174	2	0.9432	rp	554-62-1	122121	HMDB0004610	7066	C12144	32447.2	38159.8	29936	31512.4	52350.6	37942.9	62690.1	62991.2	63337	ko00600,ko01100	#N/A	1.21148
T3_negative	MW0054672	Malyngamide I	Alcohol and amines	Amines	C26H42ClNO5	482.261	483.275	3.8209	[M-H]-	17.6396	3	0.8501	rp	-	10696213	-	65445	-	293189	347465	301605	445317	372666	323475	298554	297906	290205	-	#N/A	1.21141
T3_negative	MW0015712	alpha-Muricholic acid	Bile acids	Bile acids	C24H40O5	407.279	408.288	6.0123	[M-H]-	0.14838	2	0.9406	rp	2393-58-0	5283852	HMDB0000506	-	C17647	8087.81	7669.67	7187.77	7858.28	9840.95	10044.9	8198.16	8655.95	8310.17	ko00121	#N/A	1.20915
T3_negative	MW0124654	Lenacil	Others	Others	C13H18N2O2	269.115	234.137	2.8273	[M+Cl]-	20.0455	3	0.506	rp	-	16559	-	68909	-	164023	176581	181373	172209	182998	275936	173055	169539	173241	-	#N/A	1.20914
T3_positive	MW0000420	Ranitidine	Heterocyclic compounds	Heterocyclic compounds	C13H22N4O3S	315.156	314.141	1.8875	[M+H]+	15.8204	3	0.6942	rp	82530-72-1	3001055	HMDB0001930	-	-	175997	166892	154151	197130	194138	209353	172281	176327	183172	-	#N/A	1.2084
T3_positive	MW0150471	Gly-Pro-Ser	Amino acid and Its metabolites	Small Peptide	C10H17N3O5	277.147	259.117	1.6179	[M+NH4]+	7.74244	3	0.7313	rp	25249-76-7	193606	-	18748	-	294710	292989	272707	332765	339902	367028	395438	397252	398647	-	#N/A	1.20838
T3_positive	MW0144709	Ala-Pro-Asp	Amino acid and Its metabolites	Small Peptide	C12H19N3O6	302.135	301.127	0.8836	[M+H]+	0.23507	2	0.9324	rp	-	145453657	-	19348	-	60593.5	85997	96388.4	95523.5	93296.6	104480	132992	130602	130960	-	#N/A	1.2071
T3_positive	MW0147741	Concanamycin a	Heterocyclic compounds	Heterocyclic compounds	C46H75NO14	848.516	865.519	4.3668	[M+H-H2O]+	1.91408	3	0.7222	rp	80890-47-7	6438151	-	-	-	6669.34	8093.69	6095.96	8295.05	7906.15	8976	6940.17	7051.09	6903.99	-	#N/A	1.20702
T3_negative	MEDN1299	1-Aminocyclohexanoic acid	Organic acid and Its derivatives	Organic acid and Its derivatives	C7H13NO2	202.109	143.095	1.9222	[M+CH3COO]-	0.105711	3	0.6876	rp	2756-85-6	1366	-	-	-	147991	149808	124888	162913	174229	172363	141553	141974	139894	-	#N/A	1.20539
T3_positive	ZINC40881180	Taxuyunnanine M	Terpenoids	Ditepenoids	C24H36O10	507.229	484.231	1.5784	[M+Na]+	6.51008	4	0.6111	rp	-	637469	-	-	-	14066.3	13087.8	17549.1	18202	16813	18845.6	22283.9	22863.1	22818.3	-	#N/A	1.20485
T3_negative	MEDL02760	Glyceraldehyde	Aldehyde,Ketones,Esters	Aldehydes	C3H6O3	89.0247	90.0317	2.0276	[M-H]-	0.272797	3	0.6383	rp	56-82-6	751	HMDB0001051	-	C02154	141218	33983.1	32122.3	74656.8	90381.8	84563.1	57318.4	56976.2	57236.3	-	#N/A	1.20392
T3_positive	MW0124983	1-(2-(4-Morpholinyl)ethyl)-3-(1-naphthoyl) indole	Aldehyde,Ketones,Esters	Ketones	C25H24N2O2	385.198	384.184	1.86	[M+H]+	16.8145	3	0.5902	rp	103610-04-4	10045570	-	45478	-	164335	157173	123326	161096	175990	198382	204348	206700	205647	-	#N/A	1.20375
T3_negative	MW0108628	N-Acetylhistamine	Alcohol and amines	Amines	C7H11N3O	212.104	153.09	1.691	[M+CH3COO]-	1.31727	3	0.7144	rp	673-49-4	69602	HMDB0013253	-	C05135	116681	107199	104422	118344	138692	137959	116966	116298	116976	ko00340	#N/A	1.20314
T3_positive	MW0152720	lividomycin A	Heterocyclic compounds	Heterocyclic compounds	C29H55N5O18	744.352	761.354	2.514	[M+H-H2O]+	1.35422	3	0.5974	rp	36441-41-5 | 11111-23-2	72394	-	-	C17707	68625.7	64126.4	56727.1	90672.3	63218.6	74034.4	59338.6	59988.1	59507.7	ko00524	#N/A	1.2029
T3_positive	MW0054746	Melleolide M	Aldehyde,Ketones,Esters	Esters	C23H29ClO7	453.167	452.16	6.5457	[M+H]+	1.43316	3	0.6357	rp	-	10766085	HMDB0035068	-	-	9962.5	4815.71	4657.23	10007.2	7249.7	6117.3	18349.7	18521.1	17347.3	-	#N/A	1.20266
T3_negative	MW0015301	8-Amino-7-oxononanoic acid	Organic acid and Its derivatives	Organic acid and Its derivatives	C9H17NO3	186.114	187.121	1.6733	[M-H]-	1.98352	3	0.7937	rp	4707-58-8	173	HMDB0037790	-	C01092	40424.5	39173.1	36826.1	43030.9	48720.2	48113.3	39700.9	39918.9	39491.8	ko00780,ko01100,ko01240	#N/A	1.20134
T3_negative	MW0131362	3-(4-Hydroxyphenyl)chroman-7-ol	Benzene and substituted derivatives	Benzene and substituted derivatives	C15H14O3	241.083	242.094	1.3538	[M-H]-	8.07012	2	0.8285	rp	-	382975	HMDB0243678	-	-	228847	245768	240078	278546	301067	278070	276458	276456	275546	-	#N/A	1.20007
T3_negative	MW0000475	Usambarensine	Alkaloids	Alkaloids	C29H28N4	431.228	432.231	3.0755	[M-H]-	10.737	3	0.7714	rp	36150-14-8	5281413	-	-	C09249	588768	613672	294255	543243	614394	637242	585297	590477	585010	-	#N/A	1.19923
T3_positive	MW0126735	Sapropterin	Heterocyclic compounds	Pteridines and derivatives	C9H15N5O3	206.1	241.118	2.2289	[M+H-2H2O]+	6.3997	3	0.7707	rp	62989-33-7 | 17528-72-2 | 103130-44-5 | 27070-47-9	135398654	-	64878	C00272 | C16118	3741.84	3231.27	2456.61	3849.41	3688.58	3766.58	4596.41	4622.86	4600.15	-	#N/A	1.19882
T3_positive	MW0141059	Octachlorodibenzofuran	Benzene and substituted derivatives	Benzene and substituted derivatives	C12Cl8O	440.738	443.74	2.2226	[M+H]+	6.01682	3	0.7727	rp	39001-02-0	38200	-	-	C18113	5554.13	8860.7	5248.1	8731.86	7834.07	7000.71	7168.62	7095.57	6914.78	ko00621	#N/A	1.19853
T3_positive	MW0149703	Gln-His-Leu-Phe-Gly	Amino acid and Its metabolites	Small Peptide	C28H40N8O7	600.297	600.302	2.4064	[M+]+	2.12754	3	0.7535	rp	-	-	-	264562	-	68384.5	110405	91719.2	135309	76416.2	112416	77600.3	79722.8	77800.9	-	#N/A	1.19827
T3_positive	MW0159009	Val-Gly-His	Amino acid and Its metabolites	Small Peptide	C13H21N5O4	276.145	311.159	1.6134	[M+H-2H2O]+	1.28394	3	0.5844	rp	-	145458926	-	17299	-	2.21336e+06	2.06364e+06	1.99071e+06	2.51922e+06	2.48775e+06	2.49951e+06	2.81381e+06	2.82373e+06	2.81784e+06	-	#N/A	1.19764
T3_positive	MW0015722	alpha-Santalyl phenylacetate	Aldehyde,Ketones,Esters	Esters	C23H30O2	361.207	338.225	2.2108	[M+Na]+	1.45075	4	0.965	rp	77-88-3	71586752	HMDB0037210	-	-	14981.6	27477.5	21223	19676.7	34234.5	22343.8	25294.1	26844.9	25985.2	-	#N/A	1.19743
T3_negative	MW0003905	3-Chloro-2,6-difluorobenzoic acid	Benzene and substituted derivatives	Benzene and substituted derivatives	C7H3ClF2O2	190.978	191.979	0.3285	[M-H]-	2.59125	4	0.6892	rp	225104-76-7	2773534	-	-	-	9639.46	5353	9454.4	11799.3	6368.15	11078.4	8719.13	9001.92	8985.08	-	#N/A	1.1963
T3_positive	MW0124998	Metharbital	Heterocyclic compounds	Heterocyclic compounds	C9H14N2O3	221.092	198.1	1.7836	[M+Na]+	1.394	4	0.7163	rp	-	4099	HMDB0014606	-	-	12779.6	19019.4	10330.4	13484.2	16048.5	20839.4	22964	22141.6	22593	-	#N/A	1.19565
T3_positive	MW0162424	D-galactosylononitol	Alcohol and amines	Alcohols	C13H24O11	379.12	356.132	0.7936	[M+Na]+	2.1545	4	0.6989	rp	-	25202605	-	-	-	7569.08	5950.82	6276.71	7623.27	7243.7	8801.61	10216.7	9929.07	9956.37	-	#N/A	1.19559
T3_positive	MW0010561	Berbamine	Lignans and Coumarins	Lignans	C37H40N2O6	609.31	608.289	3.5283	[M+H]+	20.4662	3	0.7443	rp	478-61-5 | 6078-17-7	275182	-	-	C09357	137046	165907	146482	159754	185921	191397	160425	163791	162671	-	#N/A	1.19499
T3_positive	MW0169694	Proadifen	Benzene and substituted derivatives	Benzene and substituted derivatives	C23H31NO2	354.233	353.236	5.4106	[M+H]+	22.6472	3	0.7972	rp	-	4910	HMDB0256783	-	-	2392	2057.68	3148.02	2330.91	3342.5	3396.15	1978.67	1863.77	1962.02	-	#N/A	1.19372
T3_negative	MW0003472	2-[(1r,3s)-3-Hydroxycyclohexyl]-5-(2-methyloctan-2-yl)phenol	Benzene and substituted derivatives	Benzene and substituted derivatives	C21H34O2	299.235	318.256	4.5813	[M-H2O-H]-	7.17541	3	0.7365	rp	70434-82-1	125835	-	45498	-	6874.9	11267.6	9891.45	11967	8818.92	12646.5	8009.27	9170.43	9000.65	-	#N/A	1.19257
T3_positive	MW0150165	Glu-Thr-Leu-Leu-Ser	Amino acid and Its metabolites	Small Peptide	C24H43N5O10	562.291	561.301	3.114	[M+H]+	21.214	3	0.7141	rp	-	-	-	264735	-	185851	220720	166979	198994	232434	252474	211453	213735	213954	-	#N/A	1.1924
T3_negative	MW0117030	JWH 018 N-pentanoic acid metabolite	Organic acid and Its derivatives	Organic acid and Its derivatives	C24H21NO3	430.182	371.152	5.4574	[M+CH3COO]-	21.4895	3	0.638	rp	-	53394451	-	64911	-	26503	8738.25	20448.5	23890.1	26229.8	16261.5	15270.9	19183.8	18606.8	-	#N/A	1.19199
T3_positive	MW0106988	Glutamine	Amino acid and Its metabolites	Amino acids	C5H10N2O3	147.076	146.069	1.6658	[M+H]+	0.850329	2	0.8152	rp	56-85-9	5961	HMDB0000641	5614	C00064	22197.3	28917.3	24206	23349.5	30947.8	35412.9	32519.7	32864.8	31483.2	ko00220,ko00230,ko00240,ko00250,ko00470,ko00630,ko00750,ko00910,ko00970,ko01060,ko01100,ko01120,ko01230,ko01232,ko01240,ko02010,ko02020,ko04724,ko04727,ko04964,ko04974,ko04978,ko05230	#N/A	1.19105
T3_negative	MW0055291	Geraniol	Terpenoids	Terpenoids	C10H18O	199.134	154.136	5.2028	[M+HCOO]-	6.17593	3	0.7412	rp	106-25-2	643820	HMDB0005812	-	C09871	10809.8	10474.9	9322.09	9599.33	16188.1	10666.3	9470.38	9689.29	9307.6	ko00907,ko01062,ko01120	#N/A	1.19103
T3_positive	MEDP0792	Pyrrolidine	Heterocyclic compounds	Heterocyclic compounds	C4H9N	72.0804	71.0735	0.8853	[M+H]+	0.761408	1b	0.657	rp	123-75-1	31268	HMDB0031641	-	-	44293.7	34428.2	34757	46931.1	44396.9	43827.1	71881.6	70991.7	70241.2	-	#N/A	1.19102
T3_negative	FDATN01082	Anagliptin	Others	Medicine	C19H25N7O2	382.197	383.207	3.7867	[M-H]-	2.56725	4	0.6898	rp	739366-20-2	44513473	-	-	-	36482.1	50335.4	41514.6	22859.3	80170.9	49768.7	44027.6	45575.8	43745.9	-	#N/A	1.19065
T3_positive	MW0122805	Alprazolam	Heterocyclic compounds	Heterocyclic compounds	C17H13ClN4	309.087	308.083	5.0033	[M+H]+	7.91028	3	0.7349	rp	28981-97-7	2118	HMDB0014548	-	C06817	2390.77	2577.38	2308.42	2142.43	2677.87	3840.76	2378.9	2496.37	2493.9	-	#N/A	1.19027
T3_negative	MW0126142	Pinacidil	Organic acid and Its derivatives	Organic acid and Its derivatives	C13H19N5	244.164	245.164	6.1652	[M-H]-	17.4462	3	0.6985	rp	60560-33-0	4826	-	1941	-	4763.5	1133.74	3443.1	3972.98	2583.08	4552.85	4142.12	3947.3	4005.97	-	#N/A	1.18935
T3_negative	MW0150866	His-Asn-Val-Glu	Amino acid and Its metabolites	Small Peptide	C20H31N7O8	496.217	497.223	2.6843	[M-H]-	22.9837	3	0.7882	rp	-	-	-	156222	-	52234.9	68892.4	95398	153172	40157.6	64159.5	121891	120616	120412	-	#N/A	1.18919
T3_positive	MW0123548	Deoxykhivorin	Heterocyclic compounds	Heterocyclic compounds	C32H42O9	570.289	570.283	2.5849	[M+]+	13.7884	3	0.6633	rp	-	6708722	-	43676	-	38633.7	49125	57237	55994.4	44643.9	71745.6	55217.4	60246.9	61506.7	-	#N/A	1.18889
T3_positive	MW0053606	Ginsenoside I	Steroids	Steroid	C48H82O20	961.519	978.54	4.073	[M+H-H2O]+	19.8463	3	0.5483	rp	-	131751696	HMDB0035285	-	-	29011	30323.9	25370.3	32502.7	33715.1	34406.7	30292.1	30272.9	30687.2	-	#N/A	1.18794
T3_positive	MW0150808	His-Ala-Arg-Glu	Amino acid and Its metabolites	Small Peptide	C20H33N9O7	512.251	511.25	1.931	[M+H]+	8.60702	2	0.9097	rp	-	-	-	151762	-	142590	141970	125471	153899	163304	169762	177484	180056	179929	-	#N/A	1.18763
T3_negative	FDATN01159	CB-5083	Others	Medicine	C24H23N5O2	413.182	413.185	4.5703	[M-]-	8.04442	3	0.6299	rp	-	73051434	-	-	-	23348.7	70383.8	37668.7	49849.8	39872.7	66115.6	47329.4	46370.4	47772.8	-	#N/A	1.18597
T3_positive	MW0114723	Leucomycin A1	Aldehyde,Ketones,Esters	Esters	C40H67NO14	701.393	785.456	3.8101	[M+]+	9.64435	3	0.7428	rp	16846-34-7	5282322	-	-	-	70458	71131.6	70456.1	80525.1	86341.5	84593.4	77449.2	77420.8	76693.6	-	#N/A	1.18588
T3_negative	MW0017031	Chamissonolide	Heterocyclic compounds	Heterocyclic compounds	C17H24O6	324.148	324.157	6.8246	[M-]-	20.002	3	0.6249	rp	78853-98-2	10019140	-	73573	-	2779.41	1406.74	3588.4	3317.92	2914.97	2985.33	3247.19	2978.08	3068.92	-	#N/A	1.18569
T3_positive	MW0148537	Dimaprit	Others	Others	C6H15N3S	179.129	161.099	1.807	[M+NH4]+	5.56489	3	0.7882	rp	-	3077	HMDB0251367	-	C17930	3081.12	3357.08	2029.37	2785.05	3465.78	3776	4200.78	4211.06	4299.73	ko07227	#N/A	1.18414
T3_positive	MW0145488	Arg-Pro-Tyr	Amino acid and Its metabolites	Small Peptide	C20H30N6O5	435.231	434.228	1.4573	[M+H]+	1.00446	2	0.9436	rp	-	11989974	-	17127	-	4672.92	9390.78	5368.14	8434.82	6604.5	7957.9	7904.14	8351.35	7738.55	-	#N/A	1.18348
T3_positive	MW0015181	7-Hydroxycholesterol	Hormones and hormone related compounds	Hormones and hormone related compounds	C27H46O2	425.342	402.35	6.7067	[M+Na]+	5.54526	3	0.8114	rp	566-27-8	473141	HMDB0006119	24052	-	3568.27	2583.26	4637.84	3048.65	5969.66	3750.51	7633.85	7493.31	7285.05	-	#N/A	1.18346
T3_negative	MW0103396	5-Fluoro-2'-deoxyuridine-5'-monophosphate	Nucleotide and Its metabolites	Nucleotide and Its metabolites	C9H12FN2O8P	325.033	326.031	1.3361	[M-H]-	19.9999	3	0.5636	rp	-	8642	HMDB0060394	-	C04242	64386	74755.4	67565.1	73395.1	92351.5	78783.4	69021.2	69172.8	69167.5	ko00983	#N/A	1.18298
T3_negative	MW0108189	Metalaxyl	Amino acid and Its metabolites	Amino acid derivatives	C15H21NO4	278.14	279.147	4.7866	[M-H]-	2.6065	3	0.6459	rp	-	42586	HMDB0031802	-	C10947	7329.48	11103.8	11603	10127.3	11456.5	13908.3	11353.9	11306.1	11243.7	-	#N/A	1.18164
T3_positive	MW0140466	(6R)-2-acetyl-6-(3-acetyl-2,4,6-trihydroxy-5-methylphenyl)-3-hydroxy-6-methylcyclohexa-2,4-dien-1-one	Aldehyde,Ketones,Esters	Ketones	C18H18O7	347.121	346.105	0.731	[M+H]+	20.2844	3	0.6676	rp	-	11954213	-	-	-	50502.1	45597.8	45330.3	52603	58045.6	56353.9	65416.6	64360.2	64497.9	-	#N/A	1.18081
T3_positive	MEDP1502	Trenbolone acetate	CoEnzyme and vitamins	CoEnzyme and vitamins	C20H24O3	313.186	312.173	2.3361	[M+H]+	23.9765	1b	0.611	rp	10161-34-9	66359	-	-	-	7428.43	11634.8	5604.34	14610.4	7185.59	7302.83	10746.9	10069.3	10698.8	-	#N/A	1.17964
T3_positive	MW0150886	His-Cys-Leu	Amino acid and Its metabolites	Small Peptide	C15H25N5O4S1	371.157	371.163	0.923	[M+]+	13.598	3	0.6918	rp	-	44782640	-	18834	-	8871.49	15074.9	15548.9	17043.4	16252.3	13261.7	15398.3	16025.6	15255.8	-	#N/A	1.17881
T3_positive	MW0156613	Senkirkine	Heterocyclic compounds	Heterocyclic compounds	C19H27NO6	366.19	365.184	1.8335	[M+H]+	13.6805	3	0.8195	rp	2318-18-5	5281752	-	-	-	27610.2	28279.8	26388.3	25476.9	24949.5	46480.8	31166.8	31172.6	31167.9	-	MW0156613	1.1778
T3_positive	MW0169682	Piperidine	Heterocyclic compounds	Heterocyclic compounds	C5H11N	86.0959	85.0891	0.99	[M+H]+	1.12382	3	0.7922	rp	110-89-4	8082	HMDB0034301	-	C01746	27588.6	24765.1	25563.5	37611.3	27487.6	26644.4	50073.2	49941.2	50289.5	ko00960,ko04974	#N/A	1.17745
T3_positive	MW0126446	Rhynchophylline	Heterocyclic compounds	Heterocyclic compounds	C22H28N2O4	402.232	384.205	2.4419	[M+NH4]+	12.855	3	0.6095	rp	76-66-4 | 39032-61-6	5281408	-	-	C09236	64081.8	74509.6	71085.4	92594.1	61092.9	93131.5	69754.3	71990.9	71783.2	-	#N/A	1.17714
T3_negative	MW0118807	Tyrphostin B7	Others	Others	C15H9N5	258.077	259.086	4.1581	[M-H]-	2.86379	3	0.7612	rp	134036-53-6	21159215	-	45281	-	175908	181069	157670	190080	204900	210820	168978	170506	169554	-	#N/A	1.17712
T3_positive	MW0061364	Pgp(16:0/20:4(5Z,8Z,11Z,14Z))	GP	PG-P	C42H76O13P2	873.466	850.476	3.9678	[M+Na]+	1.03836	4	0.9747	rp	-	53481802	HMDB0013482	-	C00344	58726.4	68325.3	58616.4	71695.3	68695.6	78075.2	66085.8	67236.5	67371.4	ko00552,ko00564,ko01100	#N/A	1.17665
T3_positive	MW0107990	Lys-Ala-Lys	Amino acid and Its metabolites	Small Peptide	C15H31N5O4	384.206	345.238	1.6658	[M+K]+	15.3062	3	0.5936	rp	-	446461	-	20074	-	362208	346457	319282	389577	392412	427180	470160	470011	467633	-	#N/A	1.17629
T3_positive	MADP0556	Glu-Phe-Alanine	Amino acid and Its metabolites	Small Peptide	C17H23N3O6	365.175	365.159	1.4573	[M+]+	17.9495	3	0.5043	rp	-	145455459	-	-	-	11830.7	5876.73	7439.87	9798.31	2530.11	17248.4	10094.5	9031.35	9876.53	-	#N/A	1.17614
T3_positive	MW0150402	Gly-Leu-Cys	Amino acid and Its metabolites	Small Peptide	C11H21N3O4S1	309.166	291.125	0.6863	[M+NH4]+	17.9519	3	0.6398	rp	-	44467442	-	15799	-	175402	149968	134912	162240	186576	192289	250536	246627	248168	-	#N/A	1.1756
T3_negative	MW0194053	US9233167, Codeine	Alkaloids	Isoquinoline alkaloids	C18H21NO3	298.141	299.152	3.0225	[M-H]-	10.7032	3	0.866	rp	-	5702288	HMDB0004995	-	-	1.34961e+06	3.41995e+06	2.21093e+06	2.81075e+06	2.66368e+06	2.7286e+06	1.73418e+06	1.94247e+06	1.83249e+06	-	#N/A	1.17514
T3_positive	MW0009982	Trimebutine	Benzene and substituted derivatives	Benzene and substituted derivatives	C22H29NO5	410.189	387.205	1.3549	[M+Na]+	1.067	4	0.724	rp	39133-31-8	5573	-	-	-	8747.03	3087.86	16252.6	10342	15481.3	7173.3	13977.5	13893.6	13171.3	-	#N/A	1.17478
T3_negative	MW0151989	Kalihinol A	Alcohol and amines	Alcohols	C22H33ClN2O2	391.198	392.223	3.359	[M-H]-	23.3304	3	0.7104	rp	91294-83-6	185105	-	-	-	143142	84915.1	47391.1	104202	104048	115190	143495	139268	143910	-	#N/A	1.17423
T3_positive	MW0154752	Ophiopogonin C	Others	Others	C39H62O12	745.419	722.424	3.8803	[M+Na]+	6.74433	4	0.8569	rp	19057-67-1	4483248	HMDB0029312	-	C17043	51472.1	52296.2	61000.6	61947.6	66172.5	65295.6	56710.4	57741.5	56893.1	-	#N/A	1.17386
T3_positive	MEDP1359	Asterina 330	Amino acid and Its metabolites	Amino acid derivatives	C12H20N2O6	289.14	288.132	1.526	[M+H]+	1.17688	3	0.7789	rp	84563-31-5	13194807	-	-	-	38584.9	41477	36635.5	41522.3	50415.2	45047.7	52112.2	51979.4	52123.4	-	#N/A	1.17385
T3_positive	MEDP0664	Tyrosine methylester	Amino acid and Its metabolites	Amino acid derivatives	C10H13NO3	213.123	195.089	2.3949	[M+NH4]+	0.156721	1b	0.7622	rp	1080-06-4	70652	HMDB0029217	-	C03404	13526.8	16286.1	15821.8	17847.2	15788	19927.8	12593.2	12425.9	12498	-	#N/A	1.17373
T3_positive	MW0052386	Dihydrouracil	Nucleotide and Its metabolites	Nucleotide and Its metabolites	C4H6N2O2	132.08	114.043	2.5314	[M+NH4]+	6.27017	3	0.69	rp	504-07-4	649	HMDB0000076	285	C00429	2320.54	2773.71	3218.73	3301.52	3977.71	2476.43	3555.73	3684.63	3636.68	ko00240,ko00410,ko00770,ko01100	#N/A	1.17355
T3_positive	MW0158132	Trp-Gln-His	Amino acid and Its metabolites	Small Peptide	C22H27N7O5	487.247	469.207	1.7008	[M+NH4]+	16.6146	3	0.68	rp	-	145458344	-	17574	-	19365.1	28827.6	25645.5	24524.7	32775.4	29263.4	38067.1	37484.9	36817.1	-	#N/A	1.17234
T3_positive	MW0105529	Alanylmethionylarginine	Amino acid and Its metabolites	Small Peptide	C14H28N6O4S	399.183	376.189	2.2485	[M+Na]+	4.3145	4	0.653	rp	-	18218461	-	-	-	33683.7	24986	32412.8	29617.2	42640.7	34491.4	42840.4	43222.4	43235	-	#N/A	1.17201
T3_negative	MW0103590	Guanosine-5'-monophosphate	Nucleotide and Its metabolites	Nucleotide and Its metabolites	C10H14N5O8P	362.05	363.058	1.3894	[M-H]-	0.0307835	2	0.8498	rp	85-32-5 | 128952-18-1 | 29593-02-0	135398631	HMDB0001397	-	C00144	2.63167e+06	2.61109e+06	2.3529e+06	2.48795e+06	3.30134e+06	3.11193e+06	2.6139e+06	2.61081e+06	2.62528e+06	ko00230,ko01060,ko01065,ko01100,ko01232,ko01523,ko04022,ko04740,ko04742,ko04744	#N/A	1.17188
T3_negative	MW0159352	Vindoline	Alkaloids	Alkaloids	C25H32N2O6	455.213	456.226	3.6596	[M-H]-	13.9488	3	0.5287	rp	2182-14-1 | 57794-53-3	260535	-	64330	-	901861	350395	607150	1.09086e+06	850043	238065	777811	771811	776951	-	#N/A	1.17186
T3_positive	MW0158282	Trp-Val-Arg	Amino acid and Its metabolites	Small Peptide	C22H33N7O4	460.269	459.259	6.5543	[M+H]+	5.85575	3	0.8131	rp	-	11963125	-	22500	-	14076.4	7557.02	6856.92	13721.7	10349.6	9310.73	26409.8	26838.8	24540	-	#N/A	1.1717
T3_negative	MW0006519	Cetirizine	Benzene and substituted derivatives	Benzene and substituted derivatives	C21H25ClN2O3	387.14	388.155	3.7352	[M-H]-	19.2936	3	0.7101	rp	83881-51-0	2678	HMDB0005032	-	C07778	439805	778310	780036	869666	595939	874953	763335	754889	769557	-	#N/A	1.17136
T3_positive	MW0015655	All-trans-hexaprenyl diphosphate	Organic acid and Its derivatives	Phosphoric acids	C30H52O7P2	625.285	586.319	3.5283	[M+K]+	1.99857	4	0.7025	rp	207513-95-9	5280413	HMDB0012188	-	C01230	11430.6	12129.6	12481.8	11128	15215.4	15855.6	11869.6	12025.5	12028.4	ko00900,ko01110	#N/A	1.17083
T3_positive	MEDP1228	Heterodendrin	Others	Others	C11H19NO6	262.129	261.121	1.2861	[M+H]+	0.853895	3	0.7424	rp	66465-22-3	181804	-	-	C08332	166275	147778	157509	177971	187889	186201	228415	228351	230367	-	#N/A	1.17071
T3_negative	MW0107606	Jubanine C	Benzene and substituted derivatives	Benzene and substituted derivatives	C39H47N5O5	664.334	665.358	5.654	[M-H]-	22.8838	3	0.775	rp	159226-00-3	131752168	HMDB0037300	-	-	13189.4	10162.3	11680	12861.8	14547	13567.9	10358.9	9620.09	9836.03	-	#N/A	1.16971
T3_positive	MW0154729	Oleoyl Ethanolamide-d4	FA	FFA	C20H35D4NO2	330.337	329.323	6.5417	[M+H]+	11.2328	3	0.8487	rp	-	312636340	-	96544	-	23713.2	22153.8	28741.5	23857.3	29501.6	33887.3	48742.5	48387.4	48386.6	-	#N/A	1.16939
T3_negative	MW0114336	D-myo-Inositol-3,4,5-triphosphate	Organic acid and Its derivatives	Phosphoric acids	C6H15O15P3	478.984	419.962	9.3328	[M+CH3COO]-	21.8286	3	0.6325	rp	112791-62-5	9845026	-	-	-	10210.8	7235.16	9408.53	11254.9	9426.49	10706.9	9772.26	9760.35	9509.84	-	#N/A	1.16883
T3_negative	MW0009531	Promethazine	Heterocyclic compounds	Heterocyclic compounds	C17H20N2S	283.129	284.135	4.0899	[M-H]-	5.73625	3	0.8845	rp	60-87-7	4927	HMDB0015202	-	C07404	47928.3	115189	54168.3	101302	107035	45565.8	74077.8	79296.8	81119.5	-	#N/A	1.16852
T3_positive	MW0004105	3-Methoxydiphenylamine	Benzene and substituted derivatives	Phenolics	C13H13NO	200.102	199.1	1.4232	[M+H]+	3.21475	4	0.6758	rp	101-16-6	7544	-	-	-	4206.46	3366.39	3212.2	3875.76	5121.76	3603.31	3905.29	3968.72	3703.09	-	#N/A	1.16836
T3_negative	MW0147772	Coproporphyrin I	Organic acid and Its derivatives	Organic acid and Its derivatives	C36H38N4O8	689.224	654.269	5.0214	[M+Cl]-	14.1571	3	0.5302	rp	531-14-6	68271	HMDB0000643	-	C05769	21198.5	15454.1	10985.4	14426.1	21999	19227.5	18993.5	19011.3	18697	ko00860,ko01100,ko01110	#N/A	1.16824
T3_positive	MW0124143	Fluphenazine sulfoxide	Heterocyclic compounds	Heterocyclic compounds	C22H26F3N3O2S	454.171	453.17	6.5417	[M+H]+	4.94344	2	0.9487	rp	-	3036919	HMDB0252402	-	-	1924.88	943.46	858.41	1794.2	1498.51	1060.81	3778.63	3802.76	3470.78	-	#N/A	1.16818
T3_negative	MW0124558	JWH 018 N-pentanoic acid metabolite-d4	Organic acid and Its derivatives	Organic acid and Its derivatives	C24H21NO3	374.171	371.152	4.4805	[M-H]-	1.93826	3	0.8678	rp	-	53394458	-	96671	-	355794	558467	362445	453675	505947	531643	477536	477506	498151	-	#N/A	1.16806
T3_negative	MEDL02483	5-Hydroxytryptophol	Alkaloids	Plumerane	C10H11NO2	222.078	177.079	2.33	[M+HCOO]-	2.47825	3	0.6988	rp	154-02-9	9061	HMDB0001855	5730	-	101799	101013	82823.2	104584	111868	116891	91326.4	90379.5	91359.6	-	#N/A	1.16703
T3_positive	MW0110852	4-(Aminomethyl)pyrimidine	Alcohol and amines	Amines	C5H7N3	110.07	109.064	1.6699	[M+H]+	5.88058	2	0.9187	rp	45588-79-2	12933348	-	-	-	6363.96	5557.76	6776.64	6746.53	7610.62	7463.95	7831.96	7778.35	7790.13	-	#N/A	1.16701
T3_negative	MW0156239	Pyricarbate	Aldehyde,Ketones,Esters	Esters	C11H15N3O4	252.099	253.106	0.7191	[M-H]-	3.14025	4	0.6773	rp	-	4990	HMDB0256959	-	C12842	28601	28132.8	43106.4	35291.4	43500	37658.5	31544.3	31438.7	30472.5	-	#N/A	1.16636
T3_positive	MW0002352	2,5-Dimethylbenzaldehyde	Benzene and substituted derivatives	Benzene and substituted derivatives	C9H10O	135.08	134.073	6.5417	[M+H]+	2.02113	3	0.8818	rp	5779-94-2	22015	-	265044	-	2819.96	1369.38	501.08	2625.26	1662.38	1182.77	2478.67	2409.1	2395.96	-	#N/A	1.16629
T3_positive	MW0110454	Val-Tyr	Amino acid and Its metabolites	Small Peptide	C14H20N2O4	280.139	280.142	1.2924	[M+]+	6.64972	3	0.6769	rp	3061-91-4	7009555	HMDB0029139	65162	-	186628	169671	189487	205410	214293	216414	269075	264648	264928	-	#N/A	1.16551
T3_positive	MW0155803	Pro-Asn-Val	Amino acid and Its metabolites	Small Peptide	C14H24N4O5	329.182	328.175	2.0263	[M+H]+	1.07848	3	0.7301	rp	-	145457410	-	21387	-	309435	345089	305215	353687	411284	353362	370572	371377	377591	-	#N/A	1.16525
T3_positive	MW0114628	Inositol 1,3-bisphosphate	Carbohydrates and Its metabolites	Phosphate sugars	C6H14O12P2	322.99	339.996	0.6138	[M+H-H2O]+	4.727	3	0.7158	rp	103597-56-4	128419	HMDB0006234	45109	C04062	10413.7	8006.68	8043.04	8259.14	12052.5	10501.6	16429.3	16228.3	16187.3	ko00562,ko01100,ko04070	#N/A	1.16437
T3_negative	MW0001658	N-(6-Aminohexyl)-1-Naphthalenesulfonamide	Benzene and substituted derivatives	Benzene and substituted derivatives	C16H22N2O2S	305.135	306.14	0.7016	[M-H]-	2.00325	4	0.7023	rp	-	4314	HMDB0255017	-	-	14967.1	20934.9	10342	18024.2	15982.9	19836.2	13768	13052.8	13680.7	-	#N/A	1.16433
T3_positive	MW0109309	Pro-Asp-Lys	Amino acid and Its metabolites	Small Peptide	C15H26N4O6	359.192	358.185	2.056	[M+H]+	0.709315	3	0.758	rp	-	145457418	-	18614	-	350907	382175	359334	410854	430633	430246	453094	460625	453902	-	#N/A	1.16415
T3_positive	MW0145374	Arg-His-His	Amino acid and Its metabolites	Small Peptide	C18H28N10O4	449.237	448.229	2.6372	[M+H]+	19.6172	3	0.7887	rp	-	145453835	-	20444	-	8978.41	13544.2	15726.7	17511.1	15902.2	11111.7	17889.5	18127.2	17751.5	-	#N/A	1.16407
T3_positive	MW0139568	Retrorsine	Heterocyclic compounds	Heterocyclic compounds	C18H25NO6	352.18	351.168	1.8778	[M+H]+	13.8386	3	0.7307	rp	480-54-6	5281743	-	-	-	94270.4	115339	86016.6	84981.1	120976	138123	131098	132727	133715	-	#N/A	1.16391
T3_negative	MW0119284	3-[(4aS,12aR)-2-methyl-1,3,4,5,12,12a-hexahydropyrido[3,4-b]acridin-4a-yl]phenol	Heterocyclic compounds	Heterocyclic compounds	C23H24N2O	343.187	344.189	4.4483	[M-H]-	16.6924	3	0.6976	rp	148545-09-9	9950038	-	-	C20168	39201.7	25311	21107	32175.4	30380	37063.9	26706.6	25528.3	24944.8	-	#N/A	1.16351
T3_positive	MW0103656	5-Methyluridine	Nucleotide and Its metabolites	Nucleotide and Its metabolites	C10H14N2O6	276.119	258.085	2.2313	[M+NH4]+	0.758474	3	0.7727	rp	1463-10-1	445408	HMDB0000884	5843	-	6464.09	7921.65	6251.26	9138.41	9828.26	5039.43	8813.71	8779.8	8727.76	-	#N/A	1.16326
T3_positive	MW0155362	Phe-Thr-Tyr	Amino acid and Its metabolites	Small Peptide	C22H27N3O6	430.195	429.19	0.8654	[M+H]+	5.57774	3	0.8928	rp	-	131801092	-	20660	-	19801.4	27924.3	23949.5	31035	24698.2	27635.7	44031.7	42495.7	43587.7	-	#N/A	1.16315
T3_negative	MW0123377	Citrinin	Heterocyclic compounds	Heterocyclic compounds	C13H14O5	309.088	250.084	5.4216	[M+CH3COO]-	23.6306	3	0.6229	rp	518-75-2 | 11118-72-2	54680783	HMDB0041857	-	-	18013.2	18147.1	17125	24793.2	17741.1	19421.5	17673.9	17663.1	17628.5	-	#N/A	1.16272
T3_positive	MW0127281	Allyl propyl disulfide	Others	Others	C6H12S2	149.044	148.038	4.2806	[M+H]+	2.26372	3	0.6965	rp	2179-59-1	16591	HMDB0033912	-	-	1855.41	2198.71	1755.16	2567.88	2129.27	2055.52	3494.91	3492.81	3338.9	-	#N/A	1.16239
T3_negative	MW0126890	Troglitazone	Aldehyde,Ketones,Esters	Ketones	C24H27NO5S	440.151	441.161	5.358	[M-H]-	12.4607	3	0.7598	rp	97322-87-7	5591	-	2970	-	4816.99	3894.57	2589.08	4179.33	5693.65	3262.6	5233.51	4922.26	5177.32	-	#N/A	1.16237
T3_positive	MW0147511	cis-Dihomoaconitic acid	Organic acid and Its derivatives	Organic acid and Its derivatives	C8H10O6	225.034	202.048	0.776	[M+Na]+	6.84525	4	0.6051	rp	-	25244890	-	-	C20581	5632.27	5162.72	5081.3	5996.74	6516.2	5932.13	7114.16	7053.52	7051.59	ko00680,ko01100,ko01120,ko01210	#N/A	1.1618
T3_negative	MW0053905	Nbd-ceramide	Benzene and substituted derivatives	Benzene and substituted derivatives	C30H49N5O6	574.346	575.368	6.8094	[M-H]-	22.6513	3	0.62	rp	94885-02-6	16219783	-	63013	-	11766.2	8436.84	6897.11	13460.1	9954.98	8060.68	13262.7	13072.6	13262.7	-	#N/A	1.16146
T3_positive	MW0157911	Thr-Ser	Amino acid and Its metabolites	Small Peptide	C7H14N2O5	189.087	206.09	2.056	[M+H-H2O]+	0.957548	3	0.6898	rp	61043-86-5	7016065	HMDB0029070	65148	-	127507	145060	130947	147312	158976	162259	156830	160291	161604	-	#N/A	1.16117
T3_positive	MW0155830	Pro-Gln-Gln	Amino acid and Its metabolites	Small Peptide	C15H25N5O6	372.188	371.18	1.4916	[M+H]+	0.18829	3	0.8882	rp	-	10133794	-	22103	-	176851	191499	160514	162096	195282	256590	213377	213322	215152	-	#N/A	1.16092
T3_negative	MW0116980	Veliparib	Alcohol and amines	Amines	C13H16N4O	243.124	244.132	4.6019	[M-H]-	3.05902	3	0.7318	rp	912444-00-9	11960529	-	-	-	15714.8	15906.9	14764	17139.5	15836.1	20869.2	16307.8	16574.5	16560.1	-	#N/A	1.16081
T3_positive	MEDN1387	O-acetyl-L-serine	Amino acid and Its metabolites	Amino acid derivatives	C5H9NO4	148.06	147.053	2.0027	[M+H]+	3.00796	2	0.8339	rp	5147-00-2	99478	HMDB0003011	3270	C00979	11017.7	11241.9	11163.4	11954.9	16243.9	10598.7	17603.3	18449.2	18997.5	ko00270,ko00908,ko00920,ko00998,ko01100,ko01110,ko01120,ko01200,ko01230,ko04122	#N/A	1.1608
T3_positive	MW0153771	Betamethasone dipropionate	Others	Medicine	C28H37FO7	505.251	504.252	2.1449	[M+H]+	19.1537	3	0.6464	rp	5593-20-4	21800	-	3936	-	58987.7	46286.2	53283.9	65756.4	64073.7	54027.7	74439.1	75615	71782	-	#N/A	1.15956
T3_negative	MW0142001	5,6,7,4'-Tetramethoxyflavanone	Benzene and substituted derivatives	Benzene and substituted derivatives	C19H20O6	343.114	344.126	3.5536	[M-H]-	11.0541	3	0.7235	rp	2569-77-9	242486	-	-	-	1.32412e+06	2.2653e+06	1.96965e+06	1.68338e+06	2.04926e+06	2.71289e+06	2.0162e+06	1.94448e+06	2.03617e+06	-	#N/A	1.15946
T3_negative	MW0159322	Veratridine	Alkaloids	Alkaloids	C36H51NO11	672.335	673.346	2.65	[M-H]-	6.17985	3	0.8487	rp	71-62-5	6280	-	3688	-	2.20659e+06	2.21675e+06	2.26996e+06	3.33304e+06	2.18662e+06	2.23701e+06	2.2173e+06	2.23097e+06	2.22709e+06	-	#N/A	1.15887
T3_positive	MW0107277	His-Tyr	Amino acid and Its metabolites	Small Peptide	C15H18N4O4	301.131	318.133	1.4916	[M+H-H2O]+	3.18659	3	0.7877	rp	35979-00-1	515713	HMDB0028897	23711	-	48229.4	50750.1	47775.8	49929.5	64031.3	56040.4	64335.6	63575.5	63539.2	-	#N/A	1.1584
T3_negative	MW0103434	8-Hydroxydeoxyguanosine 5'-monophosphate	Nucleotide and Its metabolites	Nucleotide and Its metabolites	C10H14N5O8P	362.05	363.058	1.9757	[M-H]-	0.284384	3	0.8104	rp	127027-50-3	135488904	HMDB0011670	-	C19968	477115	457989	433091	461855	573928	547836	490763	491312	494556	-	#N/A	1.15745
T3_negative	MW0103675	Thymidine-5'-phosphate	Nucleotide and Its metabolites	Nucleotide and Its metabolites	C10H15N2O8P	321.049	322.057	1.5667	[M-H]-	1.95968	2	0.8734	rp	365-07-1	9700	HMDB0001227	6092	C00364	126760	189630	106418	142537	177524	168843	140018	138212	139819	ko00240,ko01100,ko01232,ko01523	#N/A	1.15633
T3_positive	MW0142906	3-Deoxyestrone	Aldehyde,Ketones,Esters	Ketones	C18H22O	255.169	254.167	1.7008	[M+H]+	12.6323	3	0.867	rp	53-45-2	5882	-	-	-	142029	146241	145988	179881	150470	171530	207068	206693	202123	-	#N/A	1.15572
T3_positive	MW0154305	Narcobarbital	Heterocyclic compounds	Heterocyclic compounds	C11H15BrN2O3	303.042	302.027	0.5619	[M+H]+	0.99125	4	0.7258	rp	125-55-3	18735	-	-	C17722	338.1	755.87	455.51	742.01	758.27	289.99	1165.34	1177.72	1163.57	-	#N/A	1.1554
T3_negative	MW0126100	PI-103	Benzene and substituted derivatives	Benzene and substituted derivatives	C19H16N4O3	347.111	348.122	2.4713	[M-H]-	0.390566	3	0.7686	rp	-	9884685	HMDB0256521	-	-	267863	303509	345725	322973	351637	384640	286641	282615	286850	-	#N/A	1.155
T3_positive	MW0122760	Alcaftadine	Heterocyclic compounds	Heterocyclic compounds	C19H21N3O	308.17	307.168	2.056	[M+H]+	14.5345	3	0.7245	rp	147084-10-4	19371515	HMDB0015670	-	-	85307.9	89068.9	86459.6	84706.5	118611	97894.6	105142	109650	109387	-	#N/A	1.15479
T3_positive	MW0155089	Phe-Arg-Gln	Amino acid and Its metabolites	Small Peptide	C20H31N7O5	450.243	449.239	2.6545	[M+H]+	10.2118	3	0.7576	rp	-	145457133	-	21988	-	66736.7	32296.3	68811.6	70677.5	54613.5	68213.8	74778.6	74472.7	71243.1	-	#N/A	1.15288
T3_positive	MW0141919	2,2',4,4',5,5'-Hexachlorobiphenyl	Benzene and substituted derivatives	Benzene and substituted derivatives	C12H4Cl6	358.86	359.841	1.7892	[M+H]+	24.9766	3	0.603	rp	-	37034	HMDB0245372	-	C14201	2438.1	2987.48	2991.04	3362.61	2412.27	3924.15	4029.07	3904.53	4023.85	-	#N/A	1.15237
T3_negative	MEDN1327	2-Methyl-4-pentenoic acid	Organic acid and Its derivatives	Organic acid and Its derivatives	C6H10O2	227.129	114.068	5.3309	[2M-H]-	0.256133	1b	0.7247	rp	1575-74-2	549519	HMDB0031158	-	-	4846.99	4665.62	3157.45	3213.56	3257.53	8128.43	4415.34	4367.21	4365.21	-	#N/A	1.15228
T3_negative	MW0114742	Linustatin	Carbohydrates and Its metabolites	Carbohydrates and Its metabolites	C16H27NO11	390.133	409.158	2.952	[M-H2O-H]-	18.525	3	0.5662	rp	72229-40-4	119301	-	66912	C08333	172545	195184	91952.8	172340	163913	192914	166385	165623	168427	-	#N/A	1.15116
T3_negative	MW0116846	15-Lipoxygenase inhibitor 1	Heterocyclic compounds	Heterocyclic compounds	C16H19N5S	312.12	313.136	1.815	[M-H]-	19.6901	3	0.7342	rp	928853-86-5	44423602	-	45267	-	167267	154499	180306	169835	216687	191219	223426	209873	217837	-	#N/A	1.15071
T3_negative	MW0123306	Chlorophyll d	Tryptamines,Cholines,Pigments	Pigments	C54H70MgN4O6	894.509	894.515	4.2565	[M-]-	16.1131	3	0.5092	rp	519-63-1	16070025	HMDB0037256	-	-	22125	33020.7	28446	32742.1	37071.7	26303.9	23205.9	22317.8	23158.9	-	#N/A	1.14985
T3_positive	MW0008441	N-(p-Tolyl)-2-naphthylamine	Benzene and substituted derivatives	Benzene and substituted derivatives	C17H15N	251.15	233.12	1.6371	[M+NH4]+	1.37625	4	0.9668	rp	644-16-6	229322	-	-	-	170831	144324	130772	177866	166229	168549	194500	193073	193569	-	#N/A	1.14961
T3_positive	MW0103875	(2S)-2-Isopropyl-3-oxosuccinate	Organic acid and Its derivatives	Organic acid and Its derivatives	C7H10O5	192.095	174.053	2.514	[M+NH4]+	21.2	3	0.7137	rp	1245945-28-1	5462259	HMDB0012149	-	C04236	3631.8	3306.82	4611.55	3992.37	5170.1	4114.1	3995.17	4035.03	4088.43	ko00290,ko01100,ko01110,ko01210	#N/A	1.14947
T3_negative	MW0168744	Amlexanox	Heterocyclic compounds	Heterocyclic compounds	C16H14N2O4	343.093	298.095	4.427	[M+HCOO]-	4.08688	3	0.6564	rp	68302-57-8	2161	HMDB0015160	-	-	60102.8	63597.6	59748.8	82137.8	56419.6	71877.6	62361.7	61633.2	62342.3	-	#N/A	1.1471
T3_negative	MW0161372	2-Phenylethyl D-glucopyranoside	Alcohol and amines	Alcohols	C14H20O6	319.097	284.126	2.7032	[M+Cl]-	3.525	3	0.8433	rp	-	11044282	-	-	-	245529	235714	240476	259677	285683	282340	228413	231003	228692	-	#N/A	1.14684
T3_negative	MW0106709	Fmoc-L-leucine	Amino acid and Its metabolites	Amino acid derivatives	C21H23NO4	388.137	353.163	4.2565	[M+Cl]-	8.58654	3	0.7304	rp	35661-60-0	1549133	-	44299	-	52630.2	63751.5	34007.8	59898.2	72208.5	40306.3	57981.2	56114.6	58077.1	-	#N/A	1.14644
T3_negative	MW0150207	Glu-Val-Gln-Glu	Amino acid and Its metabolites	Small Peptide	C20H33N5O10	502.215	503.223	2.6144	[M-H]-	5.2735	3	0.8856	rp	-	-	-	134543	-	781057	1.47755e+06	1.78614e+06	1.49087e+06	1.52914e+06	1.61553e+06	1.43264e+06	1.37268e+06	1.44125e+06	-	#N/A	1.14606
T3_positive	MW0108425	ethyl (E,4S)-4-[[3-hydroxy-2-[[(2S)-2-[(3-hydroxy-2-methylbenzoyl)amino]-3-methylbutanoyl]amino]propanoyl]amino]-6-methylhept-2-enoate	Alcohol and amines	Amines	C26H39N3O7	506.293	505.279	2.3713	[M+H]+	23.875	3	0.7474	rp	-	91746176	-	64627	-	20978.9	19261.9	20779.7	26824.9	23326.9	19735.3	15793.3	16873.8	16113.9	-	#N/A	1.14531
T3_negative	MW0138958	3-Hydroxy-alpha-methyl-DL-tyrosine	Heterocyclic compounds	Heterocyclic compounds	C10H13NO4	210.077	211.084	3.2723	[M-H]-	1.35384	3	0.763	rp	-	4138	HMDB0251525	-	-	39802.9	43554.9	66916.1	48307.6	75570.7	48194.9	43500	43645.4	42663.9	-	#N/A	1.14506
T3_negative	MW0009548	2-[4-[2-[(2,4-Difluorophenyl)carbamoyl-heptylamino]ethyl]phenyl]sulfanyl-2-methylpropanoic acid	Benzene and substituted derivatives	Benzene and substituted derivatives	C26H34F2N2O3S	492.22	492.226	2.0287	[M-]-	14.4333	3	0.6066	rp	-	9870304	HMDB0252983	-	-	92978.8	139401	283678	78967.7	196521	315405	260588	267657	271594	-	#N/A	1.14501
T3_negative	MW0139586	Rifamycin	Heterocyclic compounds	Heterocyclic compounds	C37H47NO12	696.307	697.31	1.9225	[M-H]-	17.8808	3	0.8581	rp	6998-60-3 | 15105-92-7	6324616	-	-	-	350439	265636	343457	243351	447257	407630	303511	302381	311530	-	#N/A	1.14456
T3_positive	MW0141836	Phenylpropanolamine	Benzene and substituted derivatives	Benzene and substituted derivatives	C9H13NO	134.106	151.1	1.4743	[M+H-H2O]+	24.9818	3	0.6244	rp	14838-15-4	26934	HMDB0001942	1846	C02343	4006.46	4557.62	3805.67	4452.11	5137.01	4558.16	5748.59	5623.87	5653.86	-	#N/A	1.1437
T3_negative	MW0154948	4-Chloromercuribenzoic acid	Benzene and substituted derivatives	Benzene and substituted derivatives	C7H5ClHgO2	416.975	357.967	9.1348	[M+CH3COO]-	13.113	3	0.6782	rp	59-85-8	1730	-	-	C03444	32413.8	49650.5	52530.1	63768.8	55886.8	34199.7	61337	52504	60281.5	-	#N/A	1.1431
T3_negative	MW0009707	Salicin	Benzene and substituted derivatives	Benzene and substituted derivatives	C13H18O7	321.08	286.105	4.1581	[M+Cl]-	14.0123	3	0.6048	rp	138-52-3	439503	HMDB0003546	6948	C01451	39611.7	41779.5	38014.4	36253.8	58763.5	41399.5	31425.2	32831.1	30625	ko00010,ko01061,ko02060,ko04742	#N/A	1.14247
T3_negative	MW0011982	(S)-10,16-Dihydroxyhexadecanoic acid	FA	Oxidized lipids	C16H32O4	287.223	288.23	6.5229	[M-H]-	0.15	3	0.7674	rp	69232-67-3	441449	HMDB0037798	-	C08285	5934.6	6562.19	9755.04	8115.42	8861.63	8431.9	6985.98	6455.03	6026.79	ko00073	#N/A	1.14188
T3_positive	MEDP1662	N6,N6,N6-Trimethyl-L-lysine	Amino acid and Its metabolites	Amino acid derivatives	C9H20N2O2	189.159	188.153	0.7399	[M+H]+	2.67591	2	0.9773	rp	-	40120	-	-	C03793	6466.09	5261.72	5354.84	5321.78	7177.96	6993.64	8093.49	7961.12	8017.98	ko00310,ko01100	#N/A	1.14112
T3_positive	MW0154653	2-Propanamine, 2-methyl-N-(phenylmethylene)-, N-oxide	Benzene and substituted derivatives	Benzene and substituted derivatives	C11H15NO	195.149	177.115	2.0203	[M+NH4]+	0.206769	3	0.6328	rp	-	638877	HMDB0246168	-	-	10376.5	11347.8	11581.2	12366.1	11138.6	14477.5	13925.4	13919.4	13651.2	-	#N/A	1.14042
T3_negative	MW0157946	Tocoretinate	Quinones	Quinones	C49H76O3	711.586	712.579	5.6692	[M-H]-	22.0628	3	0.5433	rp	40516-48-1 | 40516-49-2	5282180	-	-	-	17469	11502.1	4083.67	6267.79	16916.4	14473.9	8170.12	8141.77	8205.01	-	#N/A	1.13926
T3_positive	MW0145310	Arg-Cys-Gln	Amino acid and Its metabolites	Small Peptide	C14H27N7O5S1	406.183	405.179	1.3379	[M+H]+	11.1311	3	0.8659	rp	-	145453775	-	21744	-	23800.9	11633.3	9641.77	11236.3	17355.5	22728.2	19130.9	18206.3	19244.3	-	#N/A	1.13852
T3_negative	MW0144150	9-Fluoro-11beta-hydroxy-16alpha-methyl-pregn-4-ene-3,20-dione	Aldehyde,Ketones,Esters	Ketones	C22H31FO3	361.222	362.226	3.7482	[M-H]-	11.4123	3	0.8454	rp	378-45-0	235673	-	-	-	38803.1	38330	35158.7	39258.2	54826.1	33660.9	40507	40512.5	40348.1	-	#N/A	1.13762
T3_negative	MW0168490	2'-Deoxyadenosine-5'-monophosphate	Nucleotide and Its metabolites	Nucleotide and Its metabolites	C10H14N5O6P	330.061	331.068	1.3181	[M-H]-	0.945729	3	0.7601	rp	653-63-4	12599	HMDB0000905	3461	C00360	54864.1	48904.1	45977.2	48500.5	61199.1	60648.1	47969.3	46642.6	45955.3	ko00230,ko01100,ko01232	#N/A	1.13758
T3_negative	MW0108782	N-Formyl-Met-Leu-Phe	Amino acid and Its metabolites	Small Peptide	C21H31N3O5S	436.195	437.198	2.1164	[M-H]-	2.76883	3	0.8779	rp	59880-97-6	443295	-	43541	-	658430	712747	598684	729948	343328	1.16673e+06	310897	314511	310613	-	#N/A	1.13714
T3_positive	MW0155259	Phe-Leu-Tyr	Amino acid and Its metabolites	Small Peptide	C24H31N3O5	464.215	441.226	2.5669	[M+Na]+	6.11577	3	0.6221	rp	-	25167496	-	18507	-	60792.1	68454.8	63368.1	78396.6	81329.7	59242.6	65660	66269.9	69071.1	-	#N/A	1.13682
T3_negative	MW0054324	leukotriene D4	FA	Oxidized lipids	C25H40N2O6S	495.223	496.261	4.0193	[M-H]-	15.9169	3	0.7359	rp	73836-78-9	5280878	HMDB0003080	-	C05951	77043.4	49035.7	92894.2	117135	83343.4	48408.3	88500.3	88664.4	85926.1	ko00590,ko01100,ko04080,ko04664,ko05310	#N/A	1.13661
T3_positive	MW0158570	Tyr-Phe-His-Glu	Amino acid and Its metabolites	Small Peptide	C29H34N6O8	594.248	594.244	2.4064	[M+]+	4.70221	3	0.7531	rp	-	-	-	257202	-	6877.25	6691.35	10164.9	12813.5	7652.72	6494.5	8789.83	9597	9792.18	-	#N/A	1.13598
T3_negative	MW0105639	Apicidin	Heterocyclic compounds	Heterocyclic compounds	C34H49N5O6	658.326	623.368	3.2347	[M+Cl]-	13.2044	3	0.7405	rp	-	6918328	-	96431	-	622485	394932	697452	578425	623179	746408	688393	653352	692954	-	#N/A	1.13595
T3_negative	MW0159465	Zinc bacteriochlorophyll a	Heterocyclic compounds	Heterocyclic compounds	C55H74N4O6Zn	949.463	950.49	4.4665	[M-H]-	15.1827	3	0.8763	rp	-	11953967	-	-	C11851	225663	114874	202512	101145	289765	224803	172103	180242	159663	ko00860	#N/A	1.13381
T3_negative	MW0138976	Mollicellin I	Benzene and substituted derivatives	Benzene and substituted derivatives	C21H22O6	369.147	370.142	5.3763	[M-H]-	13.6984	3	0.7128	rp	-	24787299	HMDB0139292	-	-	20390.6	8756.17	14637.9	15394.5	16846.8	17399.5	12379.8	10455.2	11550.7	-	#N/A	1.13375
T3_negative	MW0007494	Letrozole	Benzene and substituted derivatives	Benzene and substituted derivatives	C17H11N5	344.118	285.101	3.5536	[M+CH3COO]-	5.67228	3	0.7134	rp	112809-51-5	3902	HMDB0015141	-	C08163	333764	447930	423937	315662	546751	504024	382556	389119	397159	-	#N/A	1.13338
T3_positive	MW0150368	Gly-Gly-Lys-Pro-Asn	Amino acid and Its metabolites	Small Peptide	C19H33N7O7	472.253	471.244	2.2485	[M+H]+	19.6775	3	0.8061	rp	-	-	-	264839	-	61853.4	74135.1	56245.6	77706	62438.5	77471.7	76985	76677.8	77217.3	-	#N/A	1.13204
T3_positive	MEDP1501	Isocytosine	Nucleotide and Its metabolites	Nucleotide and Its metabolites	C4H5N3O	134.034	111.043	1.2861	[M+Na]+	3.5896	1b	0.7039	rp	108-53-2 | 100643-25-2 | 674-97-5 | 155831-94-0 | 107646-85-5 | 107646-87-7 | 155831-92-8 | 155831-93-9 | 176773-00-5 | 176773-01-6 | 176773-02-7 | 145358-63-0	66950	-	-	-	9557.21	7647.14	7498.1	8502.94	9693.11	9746.14	11570.1	11576.1	11327.8	-	#N/A	1.13115
T3_positive	MW0151000	His-Leu-Thr-Lys	Amino acid and Its metabolites	Small Peptide	C22H39N7O6	498.312	497.296	4.2461	[M+H]+	21.1865	3	0.6397	rp	-	-	-	155407	-	1865.02	6242.54	2940.41	2669.12	4329.95	5495.9	3714.16	3718.57	3647.47	-	#N/A	1.13097
T3_positive	MW0119768	4-Quinolone-3-Carboxamide CB2 Ligand	Alcohol and amines	Amines	C26H34N2O3	445.241	422.257	2.2661	[M+Na]+	16.3096	3	0.7481	rp	-	53387189	-	96602	-	121780	92534.1	133627	122008	154552	116924	146913	138634	149060	-	#N/A	1.13089
T3_negative	FDATN01214	Cariprazine hydrochloride	Others	Medicine	C21H33Cl3N4O	485.206	462.172	4.8458	[M+CH3COO]-	9.84353	3	0.7147	rp	-	25096873	-	-	-	35473.7	19627.7	15655.8	17765.6	28894.6	33288.7	26671.5	27523.2	25413.2	-	#N/A	1.1299
T3_negative	MW0152094	N-{1-Benzyl-(2R,3S)-2,3-dihydroxy-4-[3-methyl-2-(3-methyl-3-pyridin-2-ylmethyl-ureido)-butyrylamino]-5-phenyl-pentyl}-3-methyl-2-(3-methyl-3-pyridin-2-ylmethyl-ureido)-butyramide	Heterocyclic compounds	Heterocyclic compounds	C44H58N8O6	793.438	794.448	6.0653	[M-H]-	3.94352	3	0.7892	rp	134878-17-4	64999	-	-	-	2866.85	4381.82	4381.8	3771.8	4505.43	4860.03	3935.58	3938.85	3987.67	-	#N/A	1.12956
T3_positive	MW0107086	N-(N-Glycyl-3-phenyl-L-alanyl)-3-phenyl-L-alanine	Amino acid and Its metabolites	Small Peptide	C20H23N3O4	283.154	369.169	2.1788	[M+Na]+	8.82004	3	0.5152	rp	13116-21-7	83153	HMDB0029006	15750	-	6314.82	2621.62	4487.04	6882.64	3394.62	4873.32	4072.12	4706.94	4365.44	-	#N/A	1.12866
T3_negative	MW0122088	6-Chloro-7-{[2-(morpholin-4-yl)ethyl]amino}quinoline-5,8-dione	Aldehyde,Ketones,Esters	Ketones	C15H16ClN3O3	320.077	321.088	3.5889	[M-H]-	8.16198	3	0.7389	rp	383907-43-5	379077	-	45526	-	489514	552934	498507	499253	629256	610364	541596	542736	542724	-	#N/A	1.12844
T3_negative	MADN0596	Serine alanine	Amino acid and Its metabolites	Amino acid derivatives	C6H12N2O4	351.136	176.08	1.9403	[2M-H]-	5.7722	1b	0.5666	rp	6403-17-4	-	-	-	-	73669.6	49920.8	99543.5	27286.7	108453	116005	80977.8	82756.8	87624.5	-	#N/A	1.12822
T3_positive	MW0142980	3-Hydroxyethylbacteriochlorophyllide a	Heterocyclic compounds	Heterocyclic compounds	C35H38MgN4O6	635.287	634.264	1.7892	[M+H]+	24.3773	3	0.7541	rp	-	46174057	-	-	C18153	20349.9	23689.8	19884.2	15413	26799.6	29898.3	28880.8	28451.4	29687.1	ko00860,ko01110	#N/A	1.12807
T3_negative	MW0110063	Trp-His	Amino acid and Its metabolites	Small Peptide	C17H19N5O3	386.156	341.149	3.3408	[M+HCOO]-	21.4045	3	0.5839	rp	-	10154381	-	23887	-	343639	401262	486219	398994	493436	496300	404586	409347	403345	-	#N/A	1.12802
T3_positive	MW0005980	Alfentanil	Benzene and substituted derivatives	Benzene and substituted derivatives	C21H32N6O3	439.254	416.254	4.0555	[M+Na]+	17.9449	3	0.7042	rp	71195-58-9	51263	HMDB0014940	-	C08005	3904.38	3324.71	2152.08	3815.97	3997.56	2766.79	3284.65	3470.27	3323.18	-	#N/A	1.12783
T3_positive	MW0145517	Arg-Thr-Ile	Amino acid and Its metabolites	Small Peptide	C16H32N6O5	389.24	388.243	1.3892	[M+H]+	5.77976	2	0.9359	rp	-	145453953	-	20883	-	59913.8	67983.9	50620.6	63514.1	54703.1	82937	109121	102201	110464	-	#N/A	1.1268
T3_negative	MW0148663	Dolasetron	Heterocyclic compounds	Heterocyclic compounds	C19H20N2O3	324.156	324.147	2.8276	[M-]-	20.5917	3	0.5605	rp	115956-12-2 | 115956-13-3	3033818	HMDB0014895	-	C71510	348411	351186	334786	357325	404210	403998	360869	364994	364823	-	#N/A	1.12679
T3_positive	MW0118903	3-[(Aminocarbonyl)amino]-5-[4-(4-morpholinylmethyl)phenyl]-2-thiophenecarboxamide	Alcohol and amines	Amines	C17H20N4O3S	399.088	360.126	0.776	[M+K]+	1.52825	4	0.7132	rp	494772-86-0	9968854	-	-	-	2984.98	497.84	2463.56	1999.23	2250.68	2448.04	3961.44	3973.23	3840.25	-	#N/A	1.12639
T3_negative	MW0010643	Pinoresinol	Lignans and Coumarins	Lignans	C20H22O6	715.279	358.142	3.2545	[2M-H]-	0.279928	3	0.6462	rp	487-36-5	73399	-	-	C05366	1.57575e+06	2.82479e+06	1.3969e+06	2.01527e+06	2.23819e+06	2.27064e+06	2.1888e+06	2.22301e+06	2.22498e+06	ko00999,ko01061,ko01100,ko01110	#N/A	1.12534
T3_negative	MW0103316	N2,N2-Dimethylguanosine	Nucleotide and Its metabolites	Nucleotide and Its metabolites	C12H17N5O5	370.144	311.123	1.8512	[M+CH3COO]-	15.8264	3	0.7396	rp	2140-67-2	135501639	-	-	C74036	153808	136669	116973	135555	169800	153031	142730	148756	146621	-	#N/A	1.12501
T3_negative	MW0009774	Succinylsulfathiazole	Heterocyclic compounds	Sulfanilamides	C13H13N3O5S2	354.023	355.03	5.4036	[M-H]-	0.856651	3	0.7068	rp	116-43-8	5315	-	44631	C71535	6278.43	9344.93	8021.88	10338	7961.41	8293.08	9310.05	9018.8	9343.13	-	#N/A	1.12464
T3_positive	MW0006937	Doxylamine	Benzene and substituted derivatives	Benzene and substituted derivatives	C17H22N2O	293.16	270.173	2.1788	[M+Na]+	0.806079	3	0.7532	rp	562-10-7	3162	HMDB0001936	4004	-	21373.4	12875.5	12969.4	13901.9	17910.7	21276.6	14533.8	13943.4	15556.8	-	#N/A	1.12433
T3_positive	MW0117816	2,3-Diethyl-5-methylpyrazine	Heterocyclic compounds	Heterocyclic compounds	C9H14N2	151.122	150.116	1.7535	[M+H]+	2.02429	3	0.7141	rp	18138-04-0	28905	HMDB0041345	-	-	17979.1	14259.9	13336.5	16182	17705.8	17304.7	19631	19398.1	19532	-	#N/A	1.12325
T3_positive	MW0009665	Retigabine	Benzene and substituted derivatives	Benzene and substituted derivatives	C16H18FN3O2	321.174	303.138	1.5435	[M+NH4]+	5.19645	3	0.7494	rp	150812-12-7	121892	-	-	-	192067	159171	117051	110358	214234	201345	187313	187861	192828	-	#N/A	1.12311
T3_negative	MEDL01893	9-Oxo-nonanoic acid	Organic acid and Its derivatives	Organic acid and Its derivatives	C9H16O3	343.212	172.11	4.3731	[2M-H]-	0.493698	3	0.7377	rp	-	75704	HMDB0094711	-	C16322	89587.4	200064	114668	138332	222781	92790.5	94980.1	95147	96445.3	ko00592,ko01110	#N/A	1.12264
T3_positive	MW0000433	Rotundine	Alkaloids	Alkaloids	C21H25NO4	356.182	355.178	1.8621	[M+H]+	8.14764	3	0.8944	rp	2934-97-6 | 10097-84-4	5417	-	84992	-	31588.8	23889.6	20808.4	21680.1	22929.4	40980.9	38601.2	37464.1	37293.4	-	#N/A	1.12196
T3_negative	MW0107599	N-Isovaleroylglycine	Amino acid and Its metabolites	Amino acid derivatives	C7H13NO3	158.082	159.089	3.3766	[M-H]-	0.185589	2	0.8895	rp	16284-60-9	546304	HMDB0000678	5647	-	115245	126783	109824	105174	155023	134515	138551	133798	138737	-	#N/A	1.12181
T3_positive	MW0006162	N-[2-(Dimethylamino)ethyl]-N-methyl-4-[({4-[4-morpholin-4-yl-7-(2,2,2-trifluoroethyl)-7H-pyrrolo[2,3-d]pyrimidin-2-yl]phenyl}carbamoyl)amino]benzamide	Benzene and substituted derivatives	Benzene and substituted derivatives	C31H35F3N8O3	625.293	624.278	1.8778	[M+H]+	10.8206	3	0.8992	rp	-	44599690	-	64842	-	68584.9	68249.8	59374	64857.5	72341.4	82814.8	87857.9	88462.8	88810.2	-	#N/A	1.12132
T3_negative	MW0108955	H-Orn(Boc)-OH	Amino acid and Its metabolites	Amino acid derivatives	C10H20N2O4	267.108	232.142	1.6111	[M+Cl]-	5.768	4	0.6247	rp	13650-49-2	6993436	-	-	-	26438.8	4270.25	17029.3	16972	19919.8	16633.3	11893.2	15027.3	14441.4	-	#N/A	1.12122
T3_positive	MW0007121	Fenobucarb	Benzene and substituted derivatives	Benzene and substituted derivatives	C12H17NO2	225.159	207.126	2.0763	[M+NH4]+	0.824839	3	0.7609	rp	3766-81-2	19588	-	70052	-	4376.93	4458.85	3797.69	5273.87	4200.34	4690.37	4959.43	4592.69	5000.94	-	#N/A	1.12119
T3_positive	MW0107690	L-cystine	Amino acid and Its metabolites	Amino acid derivatives	C6H12N2O4S2	241.028	240.024	0.7584	[M+H]+	6.60975	3	0.7443	rp	56-89-3	67678	HMDB0000192	5207	C00491	15558.7	14812.6	13987	17566.1	11920.8	20229.3	10372.9	10498.4	10644.3	ko00270,ko01100,ko02010,ko04216,ko04974	MW0107690	1.12079
T3_positive	MW0153187	Lys-Tyr-Tyr	Amino acid and Its metabolites	Small Peptide	C24H32N4O6	473.235	472.232	1.7426	[M+H]+	9.9078	3	0.867	rp	-	145456812	-	19781	-	212658	225705	194734	215234	225873	267757	283082	282374	280240	-	#N/A	1.11968
T3_positive	MW0157560	Thr-Arg-Tyr	Amino acid and Its metabolites	Small Peptide	C19H30N6O6	439.235	438.223	1.8246	[M+H]+	13.1448	3	0.8213	rp	-	145457964	-	20489	-	9907.88	10698.8	8037.19	11912.7	7904.16	12248.6	15525.4	15365.7	15371.9	-	#N/A	1.11945
T3_negative	MW0122971	Austalide B	Heterocyclic compounds	Heterocyclic compounds	C26H34O8	473.218	474.225	6.7893	[M-H]-	0.445284	3	0.6974	rp	81543-02-4	157978	-	-	-	177720	119449	109079	196111	136208	122147	111459	123457	131562	-	#N/A	1.11869
T3_positive	MW0151558	Ile-Pro-Glu	Amino acid and Its metabolites	Small Peptide	C16H27N3O6	322.176	357.19	2.0027	[M+H-2H2O]+	1.2974	3	0.7732	rp	-	145456249	-	22898	-	24570.4	59698.3	30160.3	41454.6	40176	46301	42267.7	40829.8	42243	-	#N/A	1.118
T3_positive	MW0143003	3'alpha-Isopravastatin	Organic acid and Its derivatives	Organic acid and Its derivatives	C23H36O7	447.236	424.246	2.0738	[M+Na]+	5.97592	2	0.9022	rp	81131-74-0	157787	-	2057	-	167388	74218.4	151016	150144	156342	132069	119435	120335	121619	-	#N/A	1.11699
T3_positive	MEDL02151	3'-Adenylic acid	Nucleotide and Its metabolites	Nucleotide and Its metabolites	C10H14N5O7P	348.07	347.063	1.86	[M+H]+	0.600072	2	0.8377	rp	84-21-9	41211	HMDB0003540	-	C01367	219560	231345	206392	232109	233223	268636	283488	284756	283508	ko00230,ko01100	#N/A	1.11665
T3_positive	MW0103577	Guanosine	Nucleotide and Its metabolites	Nucleotide and Its metabolites	C10H13N5O5	284.099	283.092	1.807	[M+H]+	0.992557	2	0.9676	rp	118-00-3 | 26578-09-6 | 197227-95-5 | 103654-69-9 | 103654-70-2 | 146849-94-7 | 197227-93-3 | 202933-46-8 | 244769-87-7 | 247226-75-1 | 250586-91-5 | 250586-97-1 | 30747-23-0	135398635	-	-	C00387	179914	189054	178866	197794	202057	211407	246983	246831	246985	ko00230,ko01100,ko01232,ko02010	#N/A	1.11577
T3_positive	MW0125630	Naftopidil	Heterocyclic compounds	Heterocyclic compounds	C24H28N2O3	415.197	392.21	1.372	[M+Na]+	9.78061	3	0.8793	rp	-	4418	HMDB0255427	-	-	53474.9	37225.3	46068.1	42304.5	40379.3	69858.6	58462.8	56947.7	57438.8	-	#N/A	1.11534
T3_positive	MW0152957	Lys-Glu-His	Amino acid and Its metabolites	Small Peptide	C17H28N6O6	413.214	412.207	1.7535	[M+H]+	1.04578	3	0.8519	rp	-	145456650	-	21547	-	54619.3	58778.4	55791.9	61279.7	59571.7	67808.6	69661.3	68654.7	67519	-	#N/A	1.11508
T3_negative	MW0053975	Hydrocortisone acetate	Hormones and hormone related compounds	Hormones and hormone related compounds	C23H32O6	444.24	404.22	6.0475	[M-H+CH3CN]-	3.35405	3	0.5428	rp	50-03-3 | 42016-02-4	5744	-	41869	C02821	1668.43	2767.25	1738.2	2543.35	1158.3	3174.11	1747.97	1825.56	1689.84	-	#N/A	1.11369
T3_positive	MW0110770	3-(Dimethylazaniumyl)propanoate	Organic acid and Its derivatives	Organic acid and Its derivatives	C5H11NO2	156.042	117.079	0.7936	[M+K]+	0.95	2	0.9291	rp	-	25201408	-	-	-	35462.4	31110.3	29540.3	32633.1	40818.9	33532.1	46357.2	46016.4	46559.7	-	#N/A	1.11311
T3_positive	MW0105588	Allopurinol	Nucleotide and Its metabolites	Nucleotide and Its metabolites	C5H4N4O	137.045	136.038	1.7892	[M+H]+	0.0472465	2	0.9395	rp	315-30-0 | 180749-08-0 | 180749-06-8 | 73334-58-4 | 180749-09-1 | 180749-07-9 | 184789-03-5 | 291279-53-3	135401907	HMDB0014581	-	-	39025.3	40272.3	38028.2	42465.1	43153	44964.5	49147.3	49039.4	49029.3	-	#N/A	1.11299
T3_positive	MW0106169	Citrulline	Amino acid and Its metabolites	Amino acids	C6H13N3O3	176.107	175.096	1.0168	[M+H]+	0.451136	2	0.9587	rp	372-75-8	9750	HMDB0000904	16	C00327	1927.12	685.28	3752.03	288.22	3195.54	3596.93	5153.95	5966.51	6446.58	ko00220,ko01100,ko01110,ko01230	#N/A	1.11254
T3_positive	MW0156031	Pro-Tyr-Leu	Amino acid and Its metabolites	Small Peptide	C20H29N3O5	392.222	391.211	2.2661	[M+H]+	11.9978	3	0.7115	rp	-	145457626	-	20372	-	252276	278174	245211	326508	288496	247938	313171	313409	308631	-	#N/A	1.11252
T3_positive	MW0155976	Pro-Pro-Gly	Amino acid and Its metabolites	Small Peptide	C12H19N3O4	234.132	269.138	1.6483	[M+H-2H2O]+	19.0399	3	0.6147	rp	16875-10-8	152199	-	16287	-	21316.6	18716.8	18802.6	25242.1	19209.1	20970.7	25883.8	25752.2	25497.5	-	#N/A	1.11194
T3_positive	MW0155862	Pro-Glu-Val	Amino acid and Its metabolites	Small Peptide	C15H25N3O6	344.182	343.174	4.0204	[M+H]+	1.50212	2	0.9184	rp	-	145457468	-	19535	-	19640.3	19790.9	18020.4	17547	20811.1	25466.5	21418.3	22795.8	22592.9	-	#N/A	1.11093
T3_positive	MW0014906	6-Keto-prostaglandin F1alpha	Hormones and hormone related compounds	Hormones and hormone related compounds	C20H34O6	353.23	370.236	5.4106	[M+H-H2O]+	2.44633	2	0.9573	rp	58962-34-8	5280888	HMDB0002886	6782	C05961	14479.6	18447.6	19915.6	15275.3	20853	22527.5	13402.3	13109.9	13709.2	ko00590,ko01100	#N/A	1.11001
T3_positive	MW0150470	Gly-Pro-Phe	Amino acid and Its metabolites	Small Peptide	C16H21N3O4	284.139	319.153	4.1076	[M+H-2H2O]+	0.866	3	0.7622	rp	70393-97-4	10403659	-	22242	-	13918.3	13285.4	12221	14962.9	14928.5	13858.1	12818.4	12733.8	12771.4	-	#N/A	1.1097
T3_positive	MW0151559	Ile-Pro-His	Amino acid and Its metabolites	Small Peptide	C17H27N5O4	366.212	365.206	1.6658	[M+H]+	5.97044	3	0.7766	rp	-	145456250	-	20623	-	290628	316955	262894	290405	361253	313924	367450	366573	371472	-	#N/A	1.10926
T3_positive	MW0003799	3-Amino-2-naphthoic acid	Benzene and substituted derivatives	Benzene and substituted derivatives	C11H9NO2	170.059	187.063	2.5314	[M+H-H2O]+	3.42664	3	0.7146	rp	5959-52-4	22244	-	34509	-	1979.34	2332.36	3616.14	2905.39	3237.66	2647.98	3362.33	3446.27	3453.11	-	#N/A	1.10888
T3_positive	MW0155109	Phe-Asn-Leu	Amino acid and Its metabolites	Small Peptide	C19H28N4O5	393.205	392.206	1.778	[M+H]+	12.2375	3	0.8038	rp	-	145457150	-	21956	-	43002.3	30176.3	59762.5	25883.3	48043.3	73435.6	64914.6	68627.9	63400.6	-	#N/A	1.10848
[truncated: 2,353 more rows]

## Sheet: Differential metabolites
Index	Compounds	Class I	Class II	Level	CAS	FJH1	FJH2	FJH3
[truncated: 45 more rows]

## Sheet: Proteins
Index	Majority protein	Accession	Majority protein group	Protein Des.	Protein Sequence	Gene name	GRAVY	Peptide Number	Unique Peptide Number	Unique + razor Peptide Number	Peptides	Mod. Peptides	Unique + razor Peptides	Sequence coverage [%]	Mass [kDa]	Length	Q-value	Score	Deamidation (NQ) site positions	Oxidation (M) site positions	Sample	Annotation
[truncated: 395 more rows]

[truncated: 8 more sheets: Fig1, Fig2, Fig3, Fig4, Fig5, Fig6, FigS1, FigS5]
